# Supplementary material for: Nucleoside-Modified mRNA Vaccines Protect IFNAR–/– Mice against Crimean-Congo Hemorrhagic Fever Virus Infection
Source: J Virol. 2022 Feb 9;96(3):e01568-21. doi: 10.1128/jvi.01568-21 (PMC8826901; doi:10.1128/jvi.01568-21)
Supplement: Supplemental file 1 — Data File S1<br>. Download jvi.01568-21-s0001.xlsx, XLSX file, 0.5 MB [file jvi.01568-21-s0001.xlsx]

## Sheet: GcGn
Supplementary data 1- Differential protein abundance analysis between GcGn vaccainted and vaccinated mice
Accession	Gene_name	logFC	AveExpr	t	P.Value	adj.P.Val	B	Significance
A0JNU3	Aspg	0.464157	10.8181	6.76283	5.59909e-06	5.80106e-05	3.88742	upregulated in GcGn
A0JNY3	Gphn	-0.368561	12.0439	-3.1839	0.0060054	0.0155085	-3.18335	downregulated in GcGn
A1Z198	Nlrp1b	0.494371	9.84321	3.29901	0.0047321	0.0126959	-2.94902	upregulated in GcGn
A2A4P3	Ptges3l; Aarsd1	0.366554	8.31416	4.61861	0.000313974	0.00141152	-0.23036	upregulated in GcGn
A2A6J7	Lsp1	-1.00508	9.11304	-10.1356	3.30523e-08	1.16245e-06	9.15273	downregulated in GcGn
A2A7S7	Yars	-0.808901	3.26791	-7.85766	9.08853e-07	1.50399e-05	5.75576	downregulated in GcGn
A2A7S8	C77080	-0.934861	5.79172	-6.27447	1.32733e-05	0.000117505	3.00114	downregulated in GcGn
A2A848	Acox1	0.428887	9.47591	3.72509	0.00195516	0.00620897	-2.07214	upregulated in GcGn
A2A930	Prdm16	-0.40987	8.74439	-3.0433	0.00802711	0.0198755	-3.46726	downregulated in GcGn
A2A977	Cyp4a10	1.31244	10.3585	5.96329	2.34027e-05	0.000183662	2.41949	upregulated in GcGn
A2A998	C8a	-1.34143	9.24697	-12.6119	1.61325e-09	1.28315e-07	12.2192	downregulated in GcGn
A2A9I0	Gosr2	-0.59451	9.71862	-4.46705	0.000426307	0.00179772	-0.540282	downregulated in GcGn
A2ABY3	Pcyt2	0.423719	11.8998	4.18157	0.000762669	0.00286347	-1.12779	upregulated in GcGn
A2ADA5	Pusl1	0.542883	5.72256	3.29054	0.00481588	0.012895	-2.96631	upregulated in GcGn
A2AEB4	Morf4l2	-0.629519	6.21433	-5.35207	7.4059e-05	0.000441621	1.24046	downregulated in GcGn
A2AER8	Pqbp1	-1.57826	5.28024	-4.5479	0.000362028	0.00158081	-0.374746	downregulated in GcGn
A2AEW0	Tfe3	-0.732839	8.123	-4.55966	0.000353545	0.00155295	-0.350715	downregulated in GcGn
A2AEX6	Fhl1	-0.447731	6.42272	-2.88712	0.0110607	0.0258515	-3.77887	downregulated in GcGn
A2AFR3	Frmpd4	1.17943	7.3166	5.43219	6.35001e-05	0.000394586	1.39765	upregulated in GcGn
A2AG30	Dnajb5	-0.474146	3.69569	-2.88535	0.0111009	0.0259338	-3.78239	downregulated in GcGn
A2AIL4	Ndufaf6	0.506045	8.50754	4.30306	0.000594949	0.002348	-0.877274	upregulated in GcGn
A2AIU1	Il1rn	-0.993327	7.12933	-7.59885	1.37711e-06	2.04588e-05	5.32875	downregulated in GcGn
A2AJI1	Map7d1; Mtap7d1	-0.642674	8.8379	-3.64766	0.00229565	0.00703957	-2.2322	downregulated in GcGn
A2AKA9	Brd3	0.686897	6.53226	3.46247	0.00337132	0.00964033	-2.61398	upregulated in GcGn
A2AKD7	Snta1	0.298089	6.24059	2.6488	0.0179462	0.0386107	-4.24458	upregulated in GcGn
A2AKJ9	Sdcbp	-1.42222	7.60245	-14.3012	2.69353e-10	4.09576e-08	14.0146	downregulated in GcGn
A2AKK5	Acnat1	0.28003	9.29086	2.65811	0.0176126	0.0381472	-4.22665	upregulated in GcGn
A2AKV7	Alkbh3	0.310445	8.52018	2.61566	0.0191836	0.040865	-4.30823	upregulated in GcGn
A2ALU4	Shroom2	0.309939	5.98367	3.62454	0.00240844	0.00729445	-2.27996	upregulated in GcGn
A2AMI7	Eif4g3	0.251425	8.24608	2.6949	0.0163523	0.035853	-4.15557	upregulated in GcGn
A2AMS3	Galt	0.998437	8.48571	7.69155	1.18549e-06	1.82e-05	5.48272	upregulated in GcGn
A2AP82	Taf9b	0.802942	3.50581	4.28499	0.000617284	0.00241586	-0.914482	upregulated in GcGn
A2APF7	Zbp1	-1.81652	9.81161	-17.5959	1.32122e-11	5.69224e-09	16.984	downregulated in GcGn
A2API8	Akap2	-2.03202	6.80187	-20.4105	1.47304e-12	1.97228e-09	19.0867	downregulated in GcGn
A2APM3	Cd44	-0.953102	9.15541	-5.91591	2.55432e-05	0.000195353	2.32979	downregulated in GcGn
A2APT9	Klhdc7a	0.55696	4.81464	3.21119	0.00567581	0.0147531	-3.12793	upregulated in GcGn
A2AQ17	Ndufaf1	0.830847	9.34688	4.68729	0.000273545	0.0012627	-0.090481	upregulated in GcGn
A2AQN4	Acss2	0.742878	12.3702	7.80078	9.95025e-07	1.6228e-05	5.66269	upregulated in GcGn
A2ARA8	Itga8	0.728247	6.47347	6.25134	1.38385e-05	0.000120853	2.95835	upregulated in GcGn
A2AS03	BC006779; Helz2	-0.272883	9.46135	-4.16117	0.000795235	0.00296421	-1.16992	downregulated in GcGn
A2AS42	Cep110; Cntrl	0.912459	7.24356	4.0956	0.0009098	0.00331478	-1.30541	upregulated in GcGn
A2AS47	Pkp4	0.554235	7.0719	5.46819	5.92766e-05	0.000376025	1.468	upregulated in GcGn
A2AS89	Agmat	0.371662	12.6723	3.41954	0.00368548	0.0103385	-2.70219	upregulated in GcGn
A2ASQ1	Agrn	0.398721	5.8827	3.48051	0.00324744	0.00936377	-2.57687	upregulated in GcGn
A2ASX1	Grb14	0.587489	5.84108	3.89958	0.00136261	0.00460739	-1.71102	upregulated in GcGn
A2AT37	Upf2	0.215642	4.72388	3.44503	0.00349558	0.00993521	-2.64983	upregulated in GcGn
A2ATR9	Ube2l6	-1.40403	6.44778	-6.39907	1.06167e-05	9.83663e-05	3.23035	downregulated in GcGn
A2ATU0	Dhtkd1	0.301416	13.7473	3.31536	0.00457442	0.0123741	-2.91562	upregulated in GcGn
A2AU61	Raly	-0.471129	11.1388	-3.49796	0.00313193	0.00909102	-2.54096	downregulated in GcGn
A2AVR6	Acot11	-1.08332	4.46307	-4.66358	0.000286864	0.00131015	-0.13874	downregulated in GcGn
A2AWA9	Rabgap1	-0.411514	6.50712	-3.00315	0.00871843	0.0212615	-3.54778	downregulated in GcGn
A2AX52	Col6a4	0.561825	5.08017	3.83919	0.00154379	0.00510647	-1.83605	upregulated in GcGn
A2BFB0	Mlx	1.11471	7.34189	6.44195	9.83601e-06	9.22906e-05	3.30876	upregulated in GcGn
A2RT81	Rnf39	0.406873	7.13062	4.17308	0.000776055	0.0029074	-1.14533	upregulated in GcGn
A3KGB4	Tbc1d8b	-0.932764	9.97183	-3.57101	0.00269138	0.00798762	-2.39045	downregulated in GcGn
A3KMP2	Ttc38	0.553886	11.0591	6.19816	1.52351e-05	0.000129548	2.8597	upregulated in GcGn
A4UHF3	Ido2	0.849985	10.7784	9.44328	8.51326e-08	2.42058e-06	8.18524	upregulated in GcGn
A6H5Y3	Mtr	0.499573	3.79024	3.89149	0.00138556	0.00466061	-1.72776	upregulated in GcGn
A6H611	Mipep	0.68244	10.5595	8.04672	6.7452e-07	1.19019e-05	6.06209	upregulated in GcGn
A7UAK5	Pfkfb3	-0.75871	7.70042	-5.98865	2.23347e-05	0.000177374	2.46738	downregulated in GcGn
A8DIL0	Lgals8	-0.236093	7.39566	-2.71895	0.0155756	0.0343919	-4.10891	downregulated in GcGn
A8Y5K6	Eif4enif1	-0.56824	4.72278	-2.91236	0.0105038	0.0247514	-3.72882	downregulated in GcGn
B1AQ57	Atp7b	0.433099	6.4518	3.74392	0.00188037	0.00602589	-2.0332	upregulated in GcGn
B1ARP0	Hsd3b3	0.750513	8.30167	3.69814	0.00206751	0.00649395	-2.12788	upregulated in GcGn
B1ART2	Vps13d	0.617522	6.75137	6.79533	5.29258e-06	5.52781e-05	3.94525	upregulated in GcGn
B1ARU4	Macf1	-0.304656	10.5678	-3.66469	0.00221599	0.00683707	-2.19702	downregulated in GcGn
B1ARW4	Ndufs5	0.513886	10.7865	3.8492	0.00151215	0.00501786	-1.81532	upregulated in GcGn
B1ASK8	Ube2j2	-0.419884	6.10367	-4.367	0.000522291	0.00211604	-0.745687	downregulated in GcGn
B1ASP2	Jak1	-0.244345	7.90397	-2.57333	0.0208832	0.0440319	-4.38906	downregulated in GcGn
B1ASQ2	Apoo	0.736464	10.7804	8.48942	3.41416e-07	7.39495e-06	6.76128	upregulated in GcGn
B1ATP7	Elac2	0.262529	8.24199	3.32242	0.00450792	0.0122149	-2.90118	upregulated in GcGn
B1ATR2	Tex2	-0.680133	8.07846	-5.51554	5.41588e-05	0.000352646	1.56033	downregulated in GcGn
B1AU25	Aifm1	0.378722	14.1896	5.80596	3.13314e-05	0.000232068	2.12052	upregulated in GcGn
B1AV66	Yipf6	-0.619524	5.52561	-3.14893	0.00645565	0.0164981	-3.25424	downregulated in GcGn
B1AWG4	Lrrc37a	1.23575	7.46342	3.67934	0.00214969	0.00668303	-2.16674	upregulated in GcGn
B1AXF5	Alpl	-0.618471	5.86932	-3.49456	0.00315414	0.00913659	-2.54797	downregulated in GcGn
B1AZ46	Baiap2	0.956998	6.49842	4.98481	0.000151453	0.000795743	0.510687	upregulated in GcGn
B1AZA5	Tmem245	0.400769	6.42009	2.87808	0.0112671	0.0262746	-3.79678	upregulated in GcGn
B1B0C7	Hspg2	0.791954	12.3459	8.22568	5.1074e-07	9.75204e-06	6.34776	upregulated in GcGn
B2CKC6	Efhc1	0.740113	6.2397	3.36191	0.00415355	0.0114283	-2.82038	upregulated in GcGn
B2RPU8	2410018M08Rik; Zbed5	0.641779	8.41997	5.00355	0.000145964	0.000770036	0.548284	upregulated in GcGn
B2RQE8	Arhgap42	0.39443	5.74757	3.30621	0.00466192	0.0125597	-2.9343	upregulated in GcGn
B2RQS1	Strn3	-0.487777	7.32069	-4.949	0.000162534	0.000841293	0.438785	downregulated in GcGn
B2RRE7	Otud4	0.600787	5.26911	5.4657	5.95585e-05	0.000376427	1.46315	upregulated in GcGn
B2RT54	Apol7a	0.53737	5.33244	3.49116	0.00317646	0.00918986	-2.55496	upregulated in GcGn
B2RUP0	Rbm34	0.475899	6.87284	2.76076	0.0143095	0.0321094	-4.02745	upregulated in GcGn
B2RWE3	Cisd3	0.433961	11.0102	3.62565	0.00240291	0.00728197	-2.27767	upregulated in GcGn
B2RXX4	Sbf1	-0.332265	8.12112	-3.28712	0.00485007	0.0129558	-2.97328	downregulated in GcGn
B2RXZ2	Cyp2a22	0.955122	9.03395	8.29283	4.60587e-07	9.08868e-06	6.4539	upregulated in GcGn
B6CI26	Slc25a21	0.535336	10.3319	3.19636	0.00585269	0.0151747	-3.15807	upregulated in GcGn
B7FAU2	Taz	0.920802	3.38151	4.50911	0.000391525	0.00168262	-0.454103	upregulated in GcGn
B7ZCG3	Bpifa2	-0.552681	6.85038	-3.83192	0.00156716	0.00517383	-1.85108	downregulated in GcGn
B7ZCV4	Coq4	0.530763	10.5107	7.30127	2.24468e-06	2.96387e-05	4.82664	upregulated in GcGn
B7ZMP1	Xpnpep3	0.345938	10.0209	3.67904	0.00215101	0.00668313	-2.16736	upregulated in GcGn
B8JJN0	Cfb	-0.832757	11.7978	-10.0899	3.51299e-08	1.21236e-06	9.09047	downregulated in GcGn
B9EHN5	Slc2a9	0.469378	10.245	5.20263	9.88844e-05	0.000559439	0.945302	upregulated in GcGn
D0QMC3	Mndal	-0.750545	7.55234	-4.51164	0.000389532	0.00167544	-0.448934	downregulated in GcGn
D3YTN4	Gimap4	-0.262353	10.1903	-2.97273	0.0092808	0.0223795	-3.60861	downregulated in GcGn
D3YTY9	Kng1	-0.756416	12.6778	-8.28968	4.6282e-07	9.09801e-06	6.44893	downregulated in GcGn
D3YUE4	Fam151b	0.348284	6.08502	2.77654	0.0138581	0.0311837	-3.9966	upregulated in GcGn
D3YVR9	1110004F10Rik	-1.15862	8.66331	-5.13768	0.000112222	0.000617877	0.81623	downregulated in GcGn
D3YVV7	Nova2	0.513533	10.0411	5.08944	0.000123318	0.000666897	0.720088	upregulated in GcGn
D3YW09	Sf3a2	-0.379832	8.72164	-3.71083	0.00201382	0.00636398	-2.10164	downregulated in GcGn
D3YXK2	Safb	0.510813	11.5621	3.18508	0.00599078	0.0154784	-3.18095	upregulated in GcGn
D3YYT1	Glyr1	-0.431493	9.44293	-4.59409	0.00032985	0.0014638	-0.280388	downregulated in GcGn
D3Z183	Mfsd6	-0.815419	4.58899	-4.2383	0.000679062	0.00261022	-1.01073	downregulated in GcGn
D3Z2K2	Mrps14	0.666858	7.81908	8.47482	3.49036e-07	7.51882e-06	6.73862	upregulated in GcGn
D3Z3A8	Myo9a	0.501281	5.43662	3.63659	0.002349	0.00717086	-2.25508	upregulated in GcGn
D3Z3S1	Preb	-0.428384	11.4905	-5.05353	0.00013231	0.000707385	0.648352	downregulated in GcGn
D3Z456	Mrpl3	0.411461	8.55037	3.16577	0.00623486	0.016013	-3.22013	upregulated in GcGn
D3Z4Z0	Tada2b	-0.22077	5.14494	-2.54266	0.0222038	0.0463439	-4.44731	downregulated in GcGn
D3Z5G7	Ces1b	1.40456	8.49423	4.49877	0.0003998	0.00171107	-0.475286	upregulated in GcGn
D3Z5K6	Dnajc19	0.74347	11.0233	6.19693	1.52691e-05	0.000129625	2.85741	upregulated in GcGn
D3Z5K8	Shank2	0.448458	5.87765	2.93786	0.0099691	0.0237517	-3.67812	upregulated in GcGn
D3Z636	Ppa2	0.410133	5.36233	3.50549	0.0030834	0.00898094	-2.52547	upregulated in GcGn
D3Z6J0	N6amt1	0.674891	4.70453	2.84858	0.0119669	0.0277067	-3.85507	upregulated in GcGn
D3Z7Q2	1810013D10Rik; Smim20	0.378659	8.81542	3.41183	0.00374491	0.0104825	-2.71802	upregulated in GcGn
D3Z7X0	Acad12	0.453834	9.82516	3.58037	0.0026396	0.0078565	-2.37114	upregulated in GcGn
E0CYH4	Wdr26	-0.291012	7.80868	-3.75398	0.00184156	0.00592095	-2.01238	downregulated in GcGn
E0CYQ2	Nudcd2	-0.8392	7.23444	-4.76424	0.000234541	0.00112112	0.0657614	downregulated in GcGn
E0CYR6	Gm4477; Nat8f7	0.895696	7.59339	3.27502	0.0049732	0.013226	-2.99797	upregulated in GcGn
E9PUH7	Nfix	0.599279	7.97715	2.51356	0.0235305	0.0486027	-4.50233	upregulated in GcGn
E9PUK3	Fnbp1l	-0.51196	4.90007	-3.62708	0.00239576	0.00727528	-2.27471	downregulated in GcGn
E9PUK6	Srrm1	0.637533	8.68205	3.09633	0.00719602	0.0181215	-3.36051	upregulated in GcGn
E9PUM4	Tln2	0.349612	11.5767	3.05496	0.00783674	0.0194695	-3.44384	upregulated in GcGn
E9PUQ5	Golga2	-1.03717	10.371	-7.06188	3.35387e-06	3.95791e-05	4.41398	downregulated in GcGn
E9PV24	Fga	-1.15439	13.8147	-5.98287	2.25735e-05	0.000178721	2.45647	downregulated in GcGn
E9PV48	I830012O16Rik; Ifit3b	-1.90545	11.1877	-11.8107	4.05005e-09	2.5215e-07	11.2887	downregulated in GcGn
E9PVB5	Ttc17	-0.238038	6.71168	-2.70917	0.015887	0.0349216	-4.1279	downregulated in GcGn
E9PVN6	Gm20498; Synj2bp-cox16	0.31093	10.4807	4.1038	0.000894607	0.00327095	-1.28847	upregulated in GcGn
E9PVP1	Aim1; Crybg1	-0.554815	9.96426	-7.49079	1.64225e-06	2.35483e-05	5.14779	downregulated in GcGn
E9PVP4	Evl	-2.10806	5.14761	-9.70149	5.94734e-08	1.83022e-06	8.55231	downregulated in GcGn
E9PXC3	Cyp2c69	0.869817	9.50055	2.90533	0.0106561	0.0250418	-3.74277	upregulated in GcGn
E9PXX7	Txndc5	-0.373781	11.7607	-4.01719	0.00106906	0.00378305	-1.46758	downregulated in GcGn
E9PY03	Tstd1	1.48148	8.49366	11.6334	4.99955e-09	2.80178e-07	11.0753	upregulated in GcGn
E9PYP1	Ces1a	0.807506	7.33661	2.64261	0.0181713	0.0389978	-4.25649	upregulated in GcGn
E9PZD8	Cp	-1.56263	13.3665	-16.8832	2.42297e-11	7.93963e-09	16.3933	downregulated in GcGn
E9Q045	Hps1	0.716724	5.65435	4.54058	0.00036742	0.00159896	-0.389728	upregulated in GcGn
E9Q0A7	Oxr1	0.341839	6.81637	2.88385	0.0111349	0.0260016	-3.78535	upregulated in GcGn
E9Q0J2	Ralgapb	0.330073	6.71061	2.96526	0.00942423	0.0226515	-3.62352	upregulated in GcGn
E9Q179	Grsf1	0.667226	10.0873	7.7926	1.00811e-06	1.63898e-05	5.64926	upregulated in GcGn
E9Q1B5	Col6a5	1.35587	8.14511	3.83717	0.00155024	0.00512124	-1.84022	upregulated in GcGn
E9Q1G8	Sept7	-0.443034	11.2356	-5.37438	7.0948e-05	0.00042701	1.28431	downregulated in GcGn
E9Q1L7	Dnajc28	0.901705	7.02986	11.1383	9.1281e-09	4.41049e-07	10.464	upregulated in GcGn
E9Q1Q9	Khk	0.441728	12.8558	5.27403	8.60976e-05	0.000499	1.08664	upregulated in GcGn
E9Q1Z0	4732456N10Rik; Krt90	0.826499	5.51521	3.67588	0.00216517	0.00670296	-2.1739	upregulated in GcGn
E9Q264	Myh15	0.558318	8.04234	4.33994	0.000551871	0.00220663	-0.801358	upregulated in GcGn
E9Q317	Sap18; Gm10094; Sap18b	0.534198	10.8838	4.15618	0.000803421	0.00298611	-1.18024	upregulated in GcGn
E9Q3E2	Synpo	-1.57523	6.53634	-8.41443	3.82511e-07	7.93393e-06	6.64461	downregulated in GcGn
E9Q411	Nbas	-0.454749	9.83037	-7.33287	2.13003e-06	2.88278e-05	4.88053	downregulated in GcGn
E9Q414	Apob	-0.623988	13.8924	-7.62445	1.32114e-06	1.99134e-05	5.37139	downregulated in GcGn
E9Q4Z2	Acacb	0.273622	10.7294	3.14514	0.00650631	0.016603	-3.2619	upregulated in GcGn
E9Q509	Pklr	0.394332	13.5407	5.34698	7.47888e-05	0.000444946	1.23045	upregulated in GcGn
E9Q557	Dsp	0.802214	14.6972	5.40736	6.65956e-05	0.00040988	1.349	upregulated in GcGn
E9Q5C9	Nolc1	-0.779894	10.8266	-3.76207	0.00181099	0.00582988	-1.99565	downregulated in GcGn
E9Q5K4	Cyp2c44; Cyp2c23	1.10229	11.2602	8.05939	6.61277e-07	1.17082e-05	6.08246	upregulated in GcGn
E9Q5L2	Itih4	-1.22527	12.8856	-12.1297	2.79068e-09	1.97641e-07	11.6657	downregulated in GcGn
E9Q604	Itgam	-1.2758	8.51037	-11.1579	8.90891e-09	4.34519e-07	10.4887	downregulated in GcGn
E9Q616	Ahnak	-0.767946	11.8633	-5.94652	2.4138e-05	0.000187913	2.38778	downregulated in GcGn
E9Q6L7	Gm10639	1.02339	8.12276	5.16126	0.000107176	0.000595168	0.86315	upregulated in GcGn
E9Q6P5	Ttc7b	0.405034	7.99048	4.95186	0.000161621	0.00083833	0.444517	upregulated in GcGn
E9Q876	Abca12	1.3139	5.4466	2.94042	0.00991698	0.0236598	-3.67303	upregulated in GcGn
E9Q8I7	Nfxl1	-0.362482	7.98724	-3.9596	0.00120381	0.00417138	-1.58677	downregulated in GcGn
E9Q8K8	Zc3h4	-1.07703	6.07803	-3.54945	0.00281455	0.00830075	-2.43491	downregulated in GcGn
E9Q8M6	Irf9	-0.682799	6.15766	-4.49363	0.000403979	0.00172325	-0.485816	downregulated in GcGn
E9Q8T1	Tacc2	-1.99624	4.77472	-7.07653	3.27176e-06	3.89977e-05	4.43946	downregulated in GcGn
E9Q8T4	Astn2	0.781113	8.28206	4.61245	0.00031789	0.00142417	-0.242932	upregulated in GcGn
E9Q9E1	Eif4g1	-0.446518	12.2221	-4.90541	0.000177161	0.000893908	0.351071	downregulated in GcGn
E9Q9K8	Akap6	0.433572	7.25257	2.70094	0.0161536	0.0354497	-4.14386	upregulated in GcGn
E9QAH1	Golgb1	-0.39884	11.9173	-2.65562	0.0177014	0.0382113	-4.23145	downregulated in GcGn
E9QAJ9	Arhgap17	-0.24758	8.58048	-2.63796	0.0183424	0.039316	-4.26544	downregulated in GcGn
E9QAS5	Chd4	-0.328338	9.34729	-3.44185	0.00351873	0.00999002	-2.65636	downregulated in GcGn
E9QK48	Eml2	1.56994	7.97017	7.2742	2.34808e-06	3.08111e-05	4.78036	upregulated in GcGn
E9QKD9	Gtf2h1	0.501884	4.45381	2.72174	0.0154877	0.0342478	-4.10348	upregulated in GcGn
E9QKE4	Rab3gap2	-0.499743	8.40038	-5.9992	2.19054e-05	0.0001748	2.48728	downregulated in GcGn
E9QKK1	Cenpe	1.13165	6.78646	3.15594	0.00636276	0.0162929	-3.24003	upregulated in GcGn
E9QKV6	Myo9b	-1.29043	6.6179	-5.48423	5.74883e-05	0.000367136	1.49932	downregulated in GcGn
E9QLB2	Lyplal1	0.476592	7.8361	4.25836	0.000651789	0.00252795	-0.969377	upregulated in GcGn
E9QMK9	9030617O03Rik; Dglucy	0.471655	11.5939	5.83235	2.98279e-05	0.000223817	2.17089	upregulated in GcGn
E9QMW1	Nthl1	0.373435	6.74766	3.63646	0.0023496	0.00717086	-2.25534	upregulated in GcGn
E9QN37	Mpeg1	-1.4477	9.806	-18.1596	8.30662e-12	4.77169e-09	17.4334	downregulated in GcGn
E9QN52	Lrrfip2	-0.319024	8.86813	-3.21919	0.00558267	0.0145549	-3.11168	downregulated in GcGn
E9QNA7	Sorbs1	-0.715733	7.23115	-3.02491	0.0083369	0.0205082	-3.50418	downregulated in GcGn
E9QNN1	Dhx9	-0.269409	13.0834	-3.46377	0.00336225	0.00961972	-2.61131	downregulated in GcGn
E9QP56	Apoc3	0.529105	8.66956	3.47565	0.0032804	0.00942727	-2.58688	upregulated in GcGn
E9QP59	Lemd3	-0.494381	6.10543	-4.63779	0.000302103	0.00136408	-0.19126	downregulated in GcGn
E9QPD2	Pyroxd2	0.463569	9.70018	4.94518	0.000163765	0.000845305	0.431103	upregulated in GcGn
E9QPK4	Atr	-0.583702	6.24398	-2.94363	0.0098519	0.0235263	-3.66664	downregulated in GcGn
E9QPX1	Col18a1	0.303148	10.7377	3.4993	0.00312326	0.00907738	-2.53821	upregulated in GcGn
F6ZGI7	Mocs2	0.64907	6.38822	4.33155	0.000561379	0.00223773	-0.818616	upregulated in GcGn
F7A6H4	Rnf213	-1.19677	11.5249	-12.3794	2.09657e-09	1.59401e-07	11.9547	downregulated in GcGn
F7BGR7	Rbm14-rbm4; Gm21992	0.469216	7.32894	3.9895	0.00113184	0.0039645	-1.52489	upregulated in GcGn
F7C846	Mtx1	0.650478	10.6954	6.21448	1.47916e-05	0.000127667	2.89	upregulated in GcGn
F8VPN4	Agl	0.476311	13.626	5.33458	7.65966e-05	0.000453094	1.20605	upregulated in GcGn
F8VPP8	Zc3h7b	-0.581883	6.07258	-6.80412	5.21276e-06	5.47854e-05	3.96087	downregulated in GcGn
F8VPU2	Farp1	-0.34866	9.84986	-3.35558	0.00420839	0.0115302	-2.83333	downregulated in GcGn
F8VQC1	Srp72	-0.529183	11.166	-6.28711	1.29749e-05	0.000115456	3.02447	downregulated in GcGn
F8VQC7	Ktn1	-0.624716	8.67755	-6.29166	1.28691e-05	0.000114712	3.03288	downregulated in GcGn
F8WHC5	Rsrc2	0.473303	4.76537	3.69312	0.00208912	0.00654988	-2.13825	upregulated in GcGn
F8WHU5	Pds5b	0.27424	9.24011	2.96394	0.00944977	0.0227023	-3.62615	upregulated in GcGn
F8WI14	Ecm1	0.941151	7.87696	5.97656	2.28373e-05	0.000179983	2.44456	upregulated in GcGn
F8WI30	Snx7	-0.470643	6.2488	-2.54171	0.0222462	0.0463762	-4.44912	downregulated in GcGn
F8WJ93	Eml4	-0.735833	7.20576	-4.32072	0.000573901	0.00228061	-0.8409	downregulated in GcGn
F8WJG3	Tra2b	0.293493	11.3477	2.65199	0.0178314	0.0384599	-4.23845	upregulated in GcGn
G3UVV4	Hk1	-0.853984	8.02354	-6.11162	1.78302e-05	0.000146089	2.69835	downregulated in GcGn
G3UWX9	Sumo3	0.429414	7.03167	3.60659	0.00249981	0.00753149	-2.31702	upregulated in GcGn
G3X8P9	Aox1	0.428931	9.59074	5.94205	2.43381e-05	0.000188931	2.37932	upregulated in GcGn
G3X8R0	Reep5	-0.818256	7.45924	-9.07387	1.4401e-07	3.72266e-06	7.64673	downregulated in GcGn
G3X8T2	Zc3h18	0.585996	9.88299	3.23499	0.00540304	0.0142012	-3.07953	upregulated in GcGn
G3X8U3	2210016F16Rik	0.309779	9.30697	2.94687	0.00978671	0.023403	-3.66019	upregulated in GcGn
G3X8Y3	Naa15	-0.40337	9.49198	-2.93785	0.00996928	0.0237517	-3.67814	downregulated in GcGn
G3X8Y8	Tlr2	-0.778341	8.36689	-8.46798	3.52668e-07	7.56553e-06	6.72799	downregulated in GcGn
G3X922	Dnajc13	-0.289842	8.61145	-3.46136	0.00337913	0.00965732	-2.61627	downregulated in GcGn
G3X956	Supt16; Supt16h	-0.382972	10.5725	-5.14333	0.000110991	0.000613504	0.827481	downregulated in GcGn
G3X973	Stab1	0.446112	6.88019	5.45921	6.03019e-05	0.000379733	1.45047	upregulated in GcGn
G3X982	Aox3	0.426407	12.3992	5.34465	7.51254e-05	0.000446435	1.22586	upregulated in GcGn
G3X9D6	Apon	-0.486379	5.77508	-5.37022	7.15187e-05	0.000428923	1.27612	downregulated in GcGn
G3X9H5	Htt	-0.943583	6.0427	-6.24596	1.39735e-05	0.000121826	2.94839	downregulated in GcGn
G3X9M0	Dap3	0.500908	10.974	5.21613	9.63244e-05	0.000548385	0.97207	upregulated in GcGn
G3X9Q6	Larp4	-0.769306	10.3064	-5.75881	3.42159e-05	0.000247928	2.03031	downregulated in GcGn
G3X9T7	Lgals9	1.03396	12.5025	15.2631	1.05302e-10	2.17765e-08	14.9479	upregulated in GcGn
G3X9Y6	Akr1c19	0.642499	9.5072	7.74073	1.09538e-06	1.73184e-05	5.56395	upregulated in GcGn
G3XA10	Hnrnpu	-0.909021	12.9951	-7.72034	1.13184e-06	1.77592e-05	5.5303	downregulated in GcGn
G3XA18	Naaa	-0.426706	8.15782	-4.49644	0.000401691	0.00171632	-0.480063	downregulated in GcGn
G5E823	Hars2	0.492713	9.39784	7.24362	2.47087e-06	3.20965e-05	4.72798	upregulated in GcGn
G5E870	Trip12	-0.409255	7.24332	-4.69468	0.00026953	0.00124863	-0.075471	downregulated in GcGn
G5E894	Slc17a3	0.350638	5.01467	2.79279	0.0134077	0.0304292	-3.96478	upregulated in GcGn
G5E898	Ppl	0.414077	10.3742	2.65026	0.0178934	0.0385745	-4.24176	upregulated in GcGn
G5E899	Serpine1	-1.34285	9.6457	-7.1123	3.07992e-06	3.70306e-05	4.50155	downregulated in GcGn
G5E8K5	Ank3	0.646982	9.77036	4.20369	0.000728897	0.00276478	-1.08214	upregulated in GcGn
G5E8L1	Cdk19	0.620692	8.38756	4.31198	0.000584221	0.0023145	-0.858899	upregulated in GcGn
G5E8U1	Slc26a1	0.425224	11.3618	3.98874	0.00113361	0.00396803	-1.52647	upregulated in GcGn
G5E904	Gm4794; Sult3a2	0.385112	11.3519	3.9369	0.00126154	0.00432218	-1.63376	upregulated in GcGn
H3BJB4	Rnf141	0.434569	6.57025	4.9256	0.000170227	0.000866214	0.391707	upregulated in GcGn
H3BJN3	Cux1	-0.370083	9.19254	-3.74794	0.00186476	0.00598067	-2.02488	downregulated in GcGn
H3BK48	Ctage5; Mia2	-0.368984	11.9551	-2.9945	0.00887487	0.0215312	-3.5651	downregulated in GcGn
H3BL34	Ces1e	1.17106	11.1497	11.9687	3.36428e-09	2.31911e-07	11.4766	upregulated in GcGn
H3BLL2	Atpaf1	0.501019	7.25143	2.53603	0.0224999	0.0468295	-4.45988	upregulated in GcGn
H7BX01	Opa1	0.396679	12.8574	5.02646	0.000139533	0.000739882	0.594189	upregulated in GcGn
H9KV15	Son	0.560958	9.71116	3.47975	0.00325256	0.00937333	-2.57844	upregulated in GcGn
I6L974	Tbc1d17	0.375486	7.20741	3.53709	0.00288768	0.00848737	-2.46038	upregulated in GcGn
I7HLV2	Rpl10	-0.340602	12.6796	-4.37102	0.000518037	0.00210059	-0.73742	downregulated in GcGn
J3QML2	Abcc3	0.535031	11.1065	6.76972	5.53259e-06	5.74367e-05	3.89969	upregulated in GcGn
J3QNG0	Gm5424	0.954522	7.92515	3.89246	0.00138279	0.00466008	-1.72575	upregulated in GcGn
J3QNU1	Ate1	0.377762	8.03549	5.62358	4.41242e-05	0.000299373	1.76996	upregulated in GcGn
J3QNW0	Dnmt1	-0.638335	7.29455	-8.10404	6.16759e-07	1.11103e-05	6.15404	downregulated in GcGn
J3QPX3	Gm9790	0.597818	9.61837	3.41356	0.00373152	0.0104563	-2.71447	upregulated in GcGn
J3QQ16	Col6a3	0.792572	12.4774	3.89203	0.00138403	0.00466008	-1.72665	upregulated in GcGn
K4DI63	Creg1	0.500637	9.20458	3.67703	0.00216	0.00669883	-2.17151	upregulated in GcGn
K7N5X2	EG666702	0.777058	3.28541	5.12173	0.000115771	0.000634041	0.784479	upregulated in GcGn
K7N6C2	Cyp2c68	0.780799	10.4493	3.80627	0.00165259	0.00539386	-1.90417	upregulated in GcGn
L7N1X8	Gbp6	-2.49336	10.0003	-15.3789	9.43817e-11	2.1683e-08	15.0562	downregulated in GcGn
O08528	Hk2	-1.21825	7.0074	-6.92239	4.25312e-06	4.67843e-05	4.1699	downregulated in GcGn
O08547	Sec22b	-0.912059	11.27	-10.5026	2.04127e-08	8.18091e-07	9.64453	downregulated in GcGn
O08579	Emd	0.598297	7.14683	3.65224	0.00227396	0.00698537	-2.22275	upregulated in GcGn
O08600	Endog	0.60401	10.9416	6.90259	4.3999e-06	4.81939e-05	4.13504	upregulated in GcGn
O08692	Ngp	-2.04336	10.4209	-11.0564	1.01042e-08	4.66418e-07	10.3607	downregulated in GcGn
O08705	Slc10a1	0.755226	9.41912	4.09383	0.000913113	0.00331849	-1.30907	upregulated in GcGn
O08709	Prdx6	0.537891	13.5396	5.37632	7.0684e-05	0.00042629	1.28812	upregulated in GcGn
O08715	Akap1	-0.574695	9.53725	-3.16791	0.00620725	0.015958	-3.21577	downregulated in GcGn
O08738	Casp6	0.458556	9.95472	5.32049	7.87056e-05	0.000465038	1.1783	upregulated in GcGn
O08784	Tcof1	-0.578378	8.03865	-3.24689	0.00527157	0.013898	-3.05531	downregulated in GcGn
O08795	Prkcsh	-0.496791	12.5815	-3.74242	0.00188621	0.00603821	-2.0363	downregulated in GcGn
O08797	Serpinb9	-0.500592	8.40456	-3.07547	0.0075124	0.0188265	-3.40256	downregulated in GcGn
O08800	Serpinb8	0.501685	9.70129	2.81152	0.0129061	0.029498	-3.92802	upregulated in GcGn
O08914	Faah	0.238639	12.7198	3.0708	0.00758507	0.018981	-3.41197	upregulated in GcGn
O08966	Slc22a1	0.479197	8.29732	4.68483	0.000274897	0.00126781	-0.0954884	upregulated in GcGn
O09005	Degs1	-0.548405	8.16367	-4.81507	0.00021195	0.00103375	0.168704	downregulated in GcGn
O09106	Hdac1	-0.325109	8.9623	-3.7238	0.00196043	0.00621806	-2.07482	downregulated in GcGn
O09111	Ndufb11	0.710695	11.8361	8.41247	3.83653e-07	7.93393e-06	6.64155	upregulated in GcGn
O09131	Gsto1	0.718273	11.7668	6.85347	4.78738e-06	5.14569e-05	4.04832	upregulated in GcGn
O09158	Cyp3a25	0.788201	9.18966	5.01745	0.000142027	0.000751564	0.576142	upregulated in GcGn
O09159	Man2b1	0.679922	10.3642	7.1444	2.91781e-06	3.57466e-05	4.55712	upregulated in GcGn
O09172	Gclm	0.487895	11.6881	4.76438	0.000234476	0.00112112	0.0660434	upregulated in GcGn
O09174	Amacr	0.425761	12.9297	3.28698	0.00485153	0.0129558	-2.97358	upregulated in GcGn
O35114	Scarb2	0.355073	10.7243	2.9213	0.0103133	0.024358	-3.71106	upregulated in GcGn
O35129	Phb2	0.363141	14.1917	4.1378	0.000834286	0.00309194	-1.2182	upregulated in GcGn
O35153	Bet1l	-0.98535	6.984	-6.70172	6.22655e-06	6.28736e-05	3.77831	downregulated in GcGn
O35215	Ddt	0.285104	12.9268	3.43574	0.00356365	0.0100843	-2.66892	upregulated in GcGn
O35286	Dhx15	-0.298075	11.9211	-3.36922	0.00409101	0.0112803	-2.80539	downregulated in GcGn
O35295	Purb	-0.25489	10.0109	-2.69244	0.0164337	0.0359857	-4.16033	downregulated in GcGn
O35309	Nmi	-0.808659	8.58225	-8.61165	2.84082e-07	6.47105e-06	6.94995	downregulated in GcGn
O35343	Kpna4	-1.37651	6.33458	-6.11558	1.77017e-05	0.000145498	2.70576	downregulated in GcGn
O35375	Nrp2	-0.37032	5.98063	-3.85633	0.00149	0.00494754	-1.80055	downregulated in GcGn
O35379	Abcc1	1.00438	6.35387	7.88935	8.64271e-07	1.44605e-05	5.80743	upregulated in GcGn
O35386	Phyh	1.08866	12.701	14.396	2.44951e-10	3.83756e-08	14.1093	upregulated in GcGn
O35387	Hax1	0.411241	6.93607	3.51956	0.00299463	0.00877181	-2.49649	upregulated in GcGn
O35435	Dhodh	0.320814	9.34223	4.23441	0.000684489	0.00262718	-1.01876	upregulated in GcGn
O35452	Tnxb	0.921955	8.8494	7.02569	3.56621e-06	4.1063e-05	4.3509	upregulated in GcGn
O35453	Hpn	0.494739	8.81117	6.17357	1.59298e-05	0.000133914	2.81395	upregulated in GcGn
O35490	Bhmt	0.259598	15.9386	2.52283	0.0231001	0.0478092	-4.48484	upregulated in GcGn
O35492	Clk3	0.847109	5.88502	5.84628	2.90649e-05	0.000218925	2.19744	upregulated in GcGn
O35566	Cd151	-0.497504	8.07197	-5.58736	4.7253e-05	0.000316039	1.69986	downregulated in GcGn
O35593	Psmd14	-0.34397	9.95423	-2.7359	0.0150497	0.033451	-4.07593	downregulated in GcGn
O35623	Bet1	-0.600179	7.78265	-5.40599	6.67701e-05	0.000410465	1.34632	downregulated in GcGn
O35632	Hyal2	0.769396	7.76484	2.85557	0.0117972	0.0273382	-3.84126	upregulated in GcGn
O35639	Anxa3	-0.9177	11.331	-8.49428	3.38914e-07	7.3932e-06	6.76883	downregulated in GcGn
O35683	Ndufa1	0.615636	9.75486	4.10489	0.000892602	0.00326593	-1.28621	upregulated in GcGn
O35685	Nudc	-0.214786	11.4822	-2.78636	0.0135844	0.0307326	-3.97739	downregulated in GcGn
O35728	Cyp4a14	1.56718	9.75347	6.55046	8.11684e-06	7.87318e-05	3.50602	upregulated in GcGn
O35744	Chi3l3; Chil3	-1.48141	10.7466	-12.4586	1.91663e-09	1.47895e-07	12.0453	downregulated in GcGn
O35857	Timm44	0.413434	11.9846	4.73795	0.000247182	0.00116802	0.0124297	upregulated in GcGn
O35887	Calu	-0.591548	11.373	-4.3873	0.000501175	0.0020478	-0.703966	downregulated in GcGn
O35945	Aldh1a7	0.593562	12.7511	6.36121	1.13596e-05	0.000104298	3.16093	upregulated in GcGn
O35955	Psmb10	-1.10443	10.6898	-10.2819	2.72335e-08	1.02027e-06	9.35043	downregulated in GcGn
O35969	Gamt	0.954682	11.6756	12.8171	1.28452e-09	1.12893e-07	12.4488	upregulated in GcGn
O35972	Mrpl23; Mrpl23-ps1	0.802943	8.792	5.53417	5.22722e-05	0.000343389	1.5966	upregulated in GcGn
O35988	Sdc4	-0.767308	7.05685	-4.92919	0.000169024	0.000863919	0.398927	downregulated in GcGn
O54692	Zw10	-0.698179	6.97454	-3.54143	0.00286174	0.00842073	-2.45143	downregulated in GcGn
O54724	Ptrf; Cavin1	0.354421	10.1546	2.5726	0.0209141	0.044079	-4.39047	upregulated in GcGn
O54749	Cyp2j5	0.71331	12.56	6.59102	7.5575e-06	7.4708e-05	3.57934	upregulated in GcGn
O54784	Dapk3	-0.835435	3.50299	-5.46011	6.01979e-05	0.00037954	1.45224	downregulated in GcGn
O54786	Dffa	-0.365026	5.18467	-2.94634	0.00979739	0.0234177	-3.66125	downregulated in GcGn
O54941	Smarce1	-0.381637	8.89928	-3.00899	0.00861434	0.02103	-3.53608	downregulated in GcGn
O54983	Crym	0.643677	5.51161	3.8042	0.0016597	0.00541366	-1.90847	upregulated in GcGn
O55013	Trappc3	-0.610717	8.98811	-6.80025	5.24778e-06	5.49211e-05	3.95399	downregulated in GcGn
O55029	Copb2	-0.671871	12.2948	-4.81678	0.000211229	0.00103219	0.172167	downregulated in GcGn
O55060	Tpmt	0.527689	11.8881	3.73575	0.00191247	0.00609962	-2.0501	upregulated in GcGn
O55091	Impact	-0.503509	6.61129	-3.51781	0.00300557	0.00879887	-2.50011	downregulated in GcGn
O55111	Dsg2	0.74599	11.6866	5.7548	3.4474e-05	0.000249273	2.02262	upregulated in GcGn
O55125	Nipsnap1	0.312083	13.647	4.03622	0.00102798	0.0036577	-1.42821	upregulated in GcGn
O55135	Eif6	-0.32917	9.85175	-3.40447	0.00380255	0.0106208	-2.73312	downregulated in GcGn
O55143	Atp2a2	-0.722864	12.7105	-6.54436	8.20455e-06	7.92177e-05	3.49498	downregulated in GcGn
O55187	Cbx4	0.527063	4.0899	3.51005	0.00305436	0.00892551	-2.51608	upregulated in GcGn
O55229	Chkb	0.27977	8.04271	2.52986	0.0227784	0.047257	-4.47155	upregulated in GcGn
O55234	Psmb5	0.579484	10.4836	2.72408	0.0154145	0.0341444	-4.09893	upregulated in GcGn
O55239	Nnmt	-0.390955	6.86021	-2.6672	0.0172927	0.0375013	-4.20911	downregulated in GcGn
O70194	Eif3d	-0.395402	11.5517	-4.90753	0.00017642	0.000892458	0.355336	downregulated in GcGn
O70251	Eef1b2	-0.47432	12.3644	-3.25913	0.00513965	0.0135988	-3.03038	downregulated in GcGn
O70303	Cideb	-1.10038	7.06306	-4.71434	0.000259129	0.0012082	-0.0355084	downregulated in GcGn
O70311	Nmt2	1.03684	5.50841	5.94579	2.41707e-05	0.000187913	2.3864	upregulated in GcGn
O70338	Rnaseh1	0.832295	8.99665	6.50373	8.81512e-06	8.45532e-05	3.42127	upregulated in GcGn
O70400	Pdlim1	-0.649642	10.9188	-3.42548	0.0036403	0.0102507	-2.68999	downregulated in GcGn
O70435	Psma3	-0.298459	10.9598	-3.1622	0.00628102	0.0161076	-3.22736	downregulated in GcGn
O70475	Ugdh	0.417464	12.6085	4.7374	0.000247451	0.00116802	0.011324	upregulated in GcGn
O70503	Hsd17b12	-0.59748	12.2945	-3.90858	0.00133751	0.00454032	-1.69239	downregulated in GcGn
O70570	Pigr	0.610985	10.8791	4.10795	0.000887008	0.00325498	-1.27988	upregulated in GcGn
O78196	H2-Eb1	-0.419873	8.44829	-2.72562	0.0153667	0.0340969	-4.09595	downregulated in GcGn
O88322	Nid2	0.976231	7.34637	7.34821	2.07657e-06	2.81781e-05	4.90665	upregulated in GcGn
O88325	Naglu	0.206962	10.8059	2.55691	0.0215809	0.0452629	-4.4203	upregulated in GcGn
O88329	Myo1a	0.989365	6.897	5.99111	2.22338e-05	0.000176844	2.47202	upregulated in GcGn
O88425	Nme6	0.361586	6.06071	3.70993	0.00201757	0.00637194	-2.10349	upregulated in GcGn
O88428	Papss2	0.20375	13.1089	3.05194	0.00788558	0.019572	-3.4499	upregulated in GcGn
O88441	Mtx2	0.513337	11.2645	3.42649	0.0036327	0.0102452	-2.68792	upregulated in GcGn
O88531	Ppt1	0.384481	11.1902	4.27214	0.000633701	0.00246195	-0.940976	upregulated in GcGn
O88533	Ddc	0.600677	10.6937	7.66108	1.24517e-06	1.8934e-05	5.43224	upregulated in GcGn
O88569	Hnrnpa2b1	-0.870766	13.3379	-5.66617	4.07166e-05	0.000281801	1.85222	downregulated in GcGn
O88593	Pglyrp1	-1.35976	7.16957	-5.3036	8.13143e-05	0.000478809	1.145	downregulated in GcGn
O88630	Gosr1	-1.0379	8.54651	-7.83263	9.45759e-07	1.55225e-05	5.71486	downregulated in GcGn
O88696	Clpp	0.341901	11.9342	2.85243	0.0118733	0.0275022	-3.84747	upregulated in GcGn
O88736	Hsd17b7	0.309912	10.6643	2.98831	0.00898857	0.021756	-3.57748	upregulated in GcGn
O88783	F5	-1.32718	7.00238	-4.27368	0.000631703	0.00245742	-0.937789	downregulated in GcGn
O88792	F11r	-0.428516	10.3999	-5.52827	5.28627e-05	0.000346297	1.58511	downregulated in GcGn
O88824	Jtb	-0.712148	4.72845	-2.78028	0.0137533	0.0310365	-3.9893	downregulated in GcGn
O88838	Spsb2	0.348489	5.10339	2.50044	0.024153	0.049611	-4.52704	upregulated in GcGn
O88843	Cradd	0.536498	4.42533	2.86579	0.0115537	0.026822	-3.82109	upregulated in GcGn
O88844	Idh1	0.340864	14.9759	4.59715	0.000327825	0.00145982	-0.274142	upregulated in GcGn
O88876	Dhrs3	0.470029	10.1164	6.7497	5.72803e-06	5.88746e-05	3.86403	upregulated in GcGn
O88962	Cyp8b1	1.38703	8.96635	7.03951	3.48347e-06	4.04709e-05	4.37502	upregulated in GcGn
O88967	Yme1l1	0.274082	10.6787	3.57211	0.00268525	0.00797399	-2.38818	upregulated in GcGn
O88986	Gcat	0.273544	12.7603	2.57637	0.0207566	0.0438179	-4.38328	upregulated in GcGn
O89017	Lgmn	0.656483	10.6392	3.06136	0.007734	0.0192869	-3.43095	upregulated in GcGn
O89023	Tpp1	0.421194	11.3006	4.22611	0.000696207	0.00265834	-1.03588	upregulated in GcGn
O89053	Coro1a	-0.770274	11.0459	-5.73146	3.60152e-05	0.000258609	1.97783	downregulated in GcGn
O89079	Cope	-0.603769	10.2529	-5.76691	3.37017e-05	0.000246099	2.04582	downregulated in GcGn
O89086	Rbm3	-0.531796	9.78755	-4.25212	0.000660143	0.00255199	-0.982227	downregulated in GcGn
P00186	Cyp1a2; Cyp1a1	0.995854	13.1768	12.4828	1.86506e-09	1.46096e-07	12.0728	upregulated in GcGn
P00375	Dhfr	0.59079	11.2088	4.78615	0.000224514	0.00108278	0.110163	upregulated in GcGn
P00405	COX2	0.384679	13.2222	4.67248	0.00028179	0.00129729	-0.120627	upregulated in GcGn
P00687	Amy1	0.916481	5.27522	3.13581	0.00663293	0.0168512	-3.28078	upregulated in GcGn
P01027	C3	-1.32036	14.9082	-11.08	9.81228e-09	4.57022e-07	10.3905	downregulated in GcGn
P01029	C4b	-0.511775	13.0769	-5.91398	2.56343e-05	0.000195759	2.32614	downregulated in GcGn
P01592	Igj; Jchain	-0.399364	7.82392	-2.55028	0.0218687	0.0457553	-4.43288	downregulated in GcGn
P01636	Igkv12-44	0.680925	7.16754	2.89974	0.0107788	0.0252842	-3.75387	upregulated in GcGn
P01637	Igkv14-111	0.420706	8.66239	3.95086	0.00122571	0.00423026	-1.60486	upregulated in GcGn
P01642	Igkv5-48; Igkv12-47	0.797135	9.14642	4.85221	0.000196867	0.000969336	0.24377	upregulated in GcGn
P01660	LOC676215	0.782027	9.72052	4.51643	0.000385776	0.00166483	-0.439118	upregulated in GcGn
P01865	Ighg2a; Ighg	0.530375	11.4689	2.56188	0.0213673	0.0448879	-4.41085	upregulated in GcGn
P01869	Ighg1	0.883872	13.2518	5.52029	5.36715e-05	0.000350356	1.56958	upregulated in GcGn
P01872	Ighm	-0.494478	12.2804	-2.87625	0.0113092	0.0263372	-3.80039	downregulated in GcGn
P01878	Igh-VJ558	-0.595005	12.3303	-4.96774	0.000156636	0.000819642	0.47642	downregulated in GcGn
P01887	B2m	-0.989197	11.4059	-7.97688	7.52665e-07	1.30143e-05	5.94948	downregulated in GcGn
P01899	H2-D1	-1.74055	12.1179	-20.3621	1.52594e-12	1.97228e-09	19.0534	downregulated in GcGn
P01900	LOC101056446; H2-D1; LOC102641613	-2.09691	8.17971	-8.93276	1.7674e-07	4.50121e-06	7.43678	downregulated in GcGn
P01901	H2-K1	-1.49747	12.9391	-18.7583	5.14721e-12	3.80158e-09	17.8945	downregulated in GcGn
P02088	Hbb-b1; Beta-s; Hbb-bs; Hbb-bt	-0.342208	15.4612	-3.88536	0.00140323	0.00470472	-1.74045	downregulated in GcGn
P02762	Mup1; Mup19; Mup16; LOC100048884; Mup18; Mup9	1.11789	10.2644	3.44035	0.00352969	0.0100156	-2.65944	upregulated in GcGn
P02798	Mt2	-3.29791	11.0597	-12.3555	2.15416e-09	1.61406e-07	11.9274	downregulated in GcGn
P02802	Mt1	-2.33137	11.1901	-12.8923	1.18243e-09	1.09164e-07	12.5322	downregulated in GcGn
P03911	ND4	0.602665	9.27087	2.61991	0.0190205	0.0405843	-4.30008	upregulated in GcGn
P03930	ATP8	0.780294	11.2187	5.35942	7.30189e-05	0.000435921	1.25491	upregulated in GcGn
P04187	Gzmb	-0.934562	4.58514	-4.48283	0.000412906	0.00175121	-0.507946	downregulated in GcGn
P04441	Cd74	-1.51887	11.5065	-10.3806	2.39262e-08	9.30062e-07	9.48255	downregulated in GcGn
P04627	Araf	0.522786	9.39499	5.71409	3.72079e-05	0.000263875	1.94448	upregulated in GcGn
P04918	Saa3	-2.34713	11.6493	-10.5654	1.88207e-08	7.66164e-07	9.72732	downregulated in GcGn
P04939	Mup3	0.796496	7.29761	2.68067	0.016829	0.0366949	-4.1831	upregulated in GcGn
P05063	Aldoc	0.681223	9.21445	8.40496	3.88059e-07	7.97954e-06	6.62982	upregulated in GcGn
P05064	Aldoa	-0.80489	13.0711	-5.0432	0.00013502	0.000719644	0.627687	downregulated in GcGn
P05201	Got1	0.277178	14.0464	2.9284	0.0101644	0.0241277	-3.69696	upregulated in GcGn
P05366	Saa1	-2.54656	11.579	-12.6488	1.54821e-09	1.25066e-07	12.2607	downregulated in GcGn
P05367	Saa2	-2.37877	12.3087	-11.65	4.90135e-09	2.80178e-07	11.0954	downregulated in GcGn
P06339	H2-T23	-0.715012	9.03402	-8.2527	4.89901e-07	9.55769e-06	6.39054	downregulated in GcGn
P06683	C9	-0.467397	5.19123	-2.79325	0.0133952	0.0304143	-3.96388	downregulated in GcGn
P06728	Apoa4	-0.763899	12.5191	-6.07491	1.90661e-05	0.000154987	2.62962	downregulated in GcGn
P06797	Ctsl	-0.400559	10.7597	-2.96613	0.00940744	0.0226321	-3.62179	downregulated in GcGn
P06800	Ptprc	-0.911241	8.42217	-6.40186	1.05639e-05	9.80531e-05	3.23547	downregulated in GcGn
P06801	Me1	0.532245	12.5815	3.18967	0.00593417	0.0153552	-3.17164	upregulated in GcGn
P06880	Gh	1.18511	8.96943	3.42627	0.00363438	0.0102452	-2.68837	upregulated in GcGn
P06909	Cfh	-1.03539	11.957	-8.42804	3.7468e-07	7.8425e-06	6.66584	downregulated in GcGn
P07309	Ttr	1.08998	12.2101	10.6527	1.6823e-08	7.01411e-07	9.84168	upregulated in GcGn
P07356	Anxa2	-0.800099	13.123	-6.2293	1.44004e-05	0.000125126	2.91751	downregulated in GcGn
P07361	Orm2	-1.97863	10.7241	-12.7387	1.40083e-09	1.16811e-07	12.3615	downregulated in GcGn
P07724	Alb	-0.425248	15.8367	-3.16631	0.00622789	0.0160031	-3.21903	downregulated in GcGn
P07758	Serpina1a; Serpina1d	-0.509508	10.9467	-4.73708	0.000247611	0.00116802	0.0106687	downregulated in GcGn
P07759	Serpina3k	-1.14309	13.0998	-9.89063	4.59354e-08	1.46596e-06	8.81643	downregulated in GcGn
P07901	Hsp90aa1	-0.7162	13.5948	-6.35932	1.13981e-05	0.000104298	3.15745	downregulated in GcGn
P08003	Pdia4	-1.05478	14.9003	-8.44277	3.664e-07	7.70276e-06	6.68878	downregulated in GcGn
P08071	Ltf	-1.12377	11.1842	-6.876	4.60544e-06	5.00213e-05	4.08813	downregulated in GcGn
P08103	Hck	-0.300884	6.63834	-3.2613	0.00511663	0.0135517	-3.02596	downregulated in GcGn
P08113	Hsp90b1	-1.11421	15.0728	-11.9126	3.5926e-09	2.41217e-07	11.4101	downregulated in GcGn
P08121	Col3a1	0.85174	8.48788	2.50445	0.0239611	0.0493344	-4.51949	upregulated in GcGn
P08122	Col4a2	0.941392	10.0548	4.54007	0.000367799	0.00159926	-0.390771	upregulated in GcGn
P08226	Apoe	0.898195	12.7408	5.94712	2.41114e-05	0.000187913	2.38891	upregulated in GcGn
P08607	C4bp	-1.13959	4.62208	-6.12867	1.72847e-05	0.000143209	2.73021	downregulated in GcGn
P08905	Lyz2	-1.80388	10.1485	-11.7881	4.15967e-09	2.53006e-07	11.2617	downregulated in GcGn
P09103	P4hb	-0.694237	15.4556	-6.36624	1.12577e-05	0.000103748	3.17017	downregulated in GcGn
P09405	Ncl	-0.318663	13.9253	-2.6979	0.0162534	0.0356512	-4.14976	downregulated in GcGn
P09450	Junb	-2.33271	7.03134	-8.20671	5.25925e-07	9.99643e-06	6.31768	downregulated in GcGn
P09528	Fth1	-0.609559	11.9015	-2.64403	0.0181194	0.0389026	-4.25376	downregulated in GcGn
P09925	Surf1	0.501459	10.4378	4.24702	0.00066707	0.00257177	-0.992757	upregulated in GcGn
P0CW03	Ly6c2	-0.687992	6.6857	-4.13078	0.000846392	0.00313456	-1.2327	downregulated in GcGn
P10107	Anxa1	-1.7117	12.2445	-14.7567	1.71497e-10	3.05738e-08	14.4641	downregulated in GcGn
P10126	Eef1a1; LOC101056619	-0.458866	14.7105	-5.72289	3.65988e-05	0.000260269	1.96137	downregulated in GcGn
P10518	Alad	0.375412	13.3571	4.22342	0.000700044	0.00266708	-1.04142	upregulated in GcGn
P10649	Gstm1	0.418553	15.0138	4.91958	0.000172263	0.000874659	0.379603	upregulated in GcGn
P10810	Cd14	-1.91764	10.2833	-14.576	2.04836e-10	3.41614e-08	14.2874	downregulated in GcGn
P10833	Rras	-0.355137	10.5066	-3.46434	0.0033583	0.00961375	-2.61014	downregulated in GcGn
P10852	Slc3a2	-0.662015	9.27108	-6.06678	1.93518e-05	0.000156326	2.61436	downregulated in GcGn
P11032	Gzma	-0.807213	6.8296	-6.53002	8.41485e-06	8.10145e-05	3.46899	downregulated in GcGn
P11247	Mpo	-1.21906	11.3882	-8.86102	1.96307e-07	4.85602e-06	7.3291	downregulated in GcGn
P11438	Lamp1	-0.456716	11.0498	-4.74758	0.000242472	0.00115219	0.0319728	downregulated in GcGn
P11499	Hsp90ab1	-0.660999	14.3503	-5.68797	3.90799e-05	0.000272663	1.89422	downregulated in GcGn
P11609	Cd1d1	0.766641	8.93947	4.53001	0.00037534	0.00162658	-0.411335	upregulated in GcGn
P11672	Lcn2	-1.88453	10.9889	-17.9806	9.61167e-12	4.96923e-09	17.2923	downregulated in GcGn
P11688	Itga5	-0.269758	10.9525	-3.0051	0.00868352	0.0211863	-3.54387	downregulated in GcGn
P11725	Otc	0.20183	15.441	2.91476	0.0104523	0.0246527	-3.72405	upregulated in GcGn
P11859	Agt	0.681498	8.43976	5.36964	7.15978e-05	0.000428923	1.27499	upregulated in GcGn
P11862	Gas2	0.898727	7.49358	9.90269	4.51904e-08	1.45115e-06	8.83315	upregulated in GcGn
P11928	Oas1a	-1.37436	5.93061	-9.97872	4.07799e-08	1.35369e-06	8.9381	downregulated in GcGn
P11930	Nudt19	0.406144	11.3501	4.73716	0.000247571	0.00116802	0.0108339	upregulated in GcGn
P12246	Apcs	-1.44739	10.7996	-10.1606	3.19716e-08	1.13215e-06	9.18668	downregulated in GcGn
P12710	Fabp1	0.310097	16.0105	3.0528	0.00787156	0.0195466	-3.44816	upregulated in GcGn
P12787	Cox5a	0.512339	12.4235	2.93455	0.0100369	0.0238477	-3.68471	upregulated in GcGn
P13439	Umps	0.375825	10.4163	3.31251	0.00460149	0.0124228	-2.92144	upregulated in GcGn
P13516	Scd1	1.7187	7.79258	4.27593	0.000628814	0.00244802	-0.933163	upregulated in GcGn
P13597	Icam1	-1.32808	11.7098	-12.6632	1.5235e-09	1.25024e-07	12.2769	downregulated in GcGn
P13609	Srgn	-0.829628	6.08765	-2.57599	0.0207726	0.0438179	-4.38401	downregulated in GcGn
P13745	Gsta1	0.869419	11.314	6.92259	4.25165e-06	4.67843e-05	4.17026	upregulated in GcGn
P14106	C1qb	-0.979543	7.01095	-8.0388	6.82935e-07	1.19283e-05	6.04935	downregulated in GcGn
P14131	Rps16-ps2; Rps16	-0.346415	12.7083	-3.43593	0.00356221	0.0100843	-2.66852	downregulated in GcGn
P14148	Rpl7	-0.420079	14.1153	-3.61613	0.00245081	0.00740976	-2.29732	downregulated in GcGn
P14206	Rpsa; LOC100045332; LOC100505031; LOC102642689	-0.224604	12.7747	-2.79802	0.0132658	0.0301868	-3.95453	downregulated in GcGn
P14211	Calr	-1.12537	13.8887	-6.60153	7.41919e-06	7.37639e-05	3.59831	downregulated in GcGn
P14246	Slc2a2	1.46221	10.133	11.6177	5.09414e-09	2.80178e-07	11.0562	upregulated in GcGn
P14438	H2-Aa	-0.903425	9.11177	-7.08728	3.21281e-06	3.84496e-05	4.45814	downregulated in GcGn
P14483	H2-Ab1	-0.944464	10.6779	-7.8967	8.5426e-07	1.43394e-05	5.8194	downregulated in GcGn
P14576	Srp54a; Srp54b	-0.329146	11.2153	-4.33397	0.000558614	0.00222842	-0.813628	downregulated in GcGn
P14602	Hspb1	-0.835678	10.7198	-4.92344	0.000170956	0.000869066	0.387359	downregulated in GcGn
P14869	Rplp0	-0.30115	13.3982	-3.47843	0.0032615	0.00939385	-2.58116	downregulated in GcGn
P14901	Hmox1	-0.998417	9.55062	-12.8144	1.28833e-09	1.12893e-07	12.4458	downregulated in GcGn
P15392	Cyp2a4	0.855068	11.0886	5.13398	0.000113035	0.000621695	0.808862	upregulated in GcGn
P16015	Car3	0.553358	14.2528	5.20806	9.78471e-05	0.00055529	0.956064	upregulated in GcGn
P16056	Met	0.563722	6.82795	3.76521	0.00179925	0.00579932	-1.98915	upregulated in GcGn
P16110	Lgals3	-0.614212	10.8782	-3.87031	0.00144756	0.0048283	-1.77161	downregulated in GcGn
P16301	Lcat	-0.623143	10.2886	-5.60503	4.56985e-05	0.000307232	1.73409	downregulated in GcGn
P16331	Pah	1.04702	12.9874	15.1198	1.20711e-10	2.40029e-08	14.8126	upregulated in GcGn
P16332	Mut	0.64981	13.4199	8.85722	1.97406e-07	4.85995e-06	7.32338	upregulated in GcGn
P16406	Enpep	0.237516	12.0585	3.1831	0.00601544	0.0155266	-3.18499	upregulated in GcGn
P16460	Ass1	0.538004	15.5788	4.1575	0.000801251	0.00298019	-1.17751	upregulated in GcGn
P16882	Ghr	1.68692	7.53236	8.24317	4.97149e-07	9.65934e-06	6.37546	upregulated in GcGn
P17426	Ap2a1	-0.308077	10.7361	-4.74351	0.000244451	0.00115889	0.023716	downregulated in GcGn
P17427	Ap2a2	-0.499705	12.646	-6.00668	2.16062e-05	0.000172917	2.50137	downregulated in GcGn
P17515	Cxcl10	-1.35155	9.5544	-11.0954	9.62598e-09	4.52421e-07	10.41	downregulated in GcGn
P17879	Hspa1b	-1.33694	12.2703	-11.2744	7.71891e-09	3.89664e-07	10.6344	downregulated in GcGn
P17918	Pcna	-0.360284	9.36823	-3.83751	0.00154917	0.00512097	-1.83952	downregulated in GcGn
P18337	Sell	-0.574719	4.86703	-5.14296	0.000111072	0.000613504	0.826737	downregulated in GcGn
P18340	Cxcl9	-1.2233	6.87771	-3.68624	0.00211915	0.00661593	-2.15248	downregulated in GcGn
P18760	Cfl1	-0.304414	12.8339	-2.5685	0.0210863	0.0443696	-4.39827	downregulated in GcGn
P19096	Fasn	0.442858	15.5535	5.26427	8.77397e-05	0.000506815	1.06735	upregulated in GcGn
P19157	Gstp1	-0.389735	13.7894	-3.21548	0.00562572	0.014645	-3.11922	downregulated in GcGn
P19221	F2	-0.296334	11.3475	-3.01909	0.00843731	0.020693	-3.51585	downregulated in GcGn
P19253	Rpl13a	-0.259226	12.6832	-2.7085	0.0159085	0.0349542	-4.1292	downregulated in GcGn
P19324	Serpinh1	-1.13389	11.321	-13.0058	1.04437e-09	1.03835e-07	12.6571	downregulated in GcGn
P19536	Cox5b	0.457415	13.0617	2.77889	0.0137923	0.0310837	-3.99202	upregulated in GcGn
P19639	Gstm3	0.804031	10.9927	3.7064	0.00203242	0.00639927	-2.1108	upregulated in GcGn
P19783	Cox4i1	0.539727	13.237	6.37447	1.10935e-05	0.000102416	3.18526	upregulated in GcGn
P20029	Hspa5	-0.901796	15.8814	-7.67579	1.21598e-06	1.85994e-05	5.45662	downregulated in GcGn
P20152	Vim	-0.791224	14.3872	-4.94457	0.000163964	0.000845305	0.429867	downregulated in GcGn
P20852	Cyp2a5	0.394412	13.3612	2.76042	0.0143196	0.0321158	-4.02813	upregulated in GcGn
P20918	Plg	-0.46809	12.7343	-6.61682	7.22269e-06	7.20875e-05	3.62588	downregulated in GcGn
P21440	Abcb4	0.300402	11.723	3.6646	0.00221643	0.00683707	-2.19722	upregulated in GcGn
P21981	Tgm2	-1.42597	13.9231	-13.3685	7.06669e-10	7.94234e-08	13.0496	downregulated in GcGn
P22315	Fech	0.43628	13.1829	4.90093	0.000178743	0.000898929	0.342027	upregulated in GcGn
P22599	Serpina1b	-0.630431	12.465	-6.29815	1.27196e-05	0.000113772	3.04486	downregulated in GcGn
P22682	Cbl	0.410312	4.96475	4.74329	0.000244555	0.00115889	0.0232821	upregulated in GcGn
P22907	Hmbs	0.332331	10.9466	4.19434	0.000742983	0.00280181	-1.10144	upregulated in GcGn
P23116	Eif3a	-0.533669	13.0818	-4.54568	0.000363652	0.00158523	-0.379281	downregulated in GcGn
P23475	Xrcc6	0.907529	9.84714	9.40231	9.01759e-08	2.52005e-06	8.12632	upregulated in GcGn
P23492	Pnp	-0.747167	13.7836	-8.58158	2.97177e-07	6.68003e-06	6.90371	downregulated in GcGn
P23589	Car5a	0.55243	12.0887	7.16887	2.80024e-06	3.47176e-05	4.59938	upregulated in GcGn
P23591	Tsta3	0.32866	9.3395	2.59866	0.0198495	0.0420753	-4.34075	upregulated in GcGn
P23953	Ces1c	0.646757	11.495	4.51564	0.000386399	0.00166613	-0.440754	upregulated in GcGn
P24063	Itgal	-0.876638	7.77135	-6.88856	4.50713e-06	4.916e-05	4.1103	downregulated in GcGn
P24270	Cat	0.654667	15.9191	6.5883	7.59368e-06	7.49224e-05	3.57444	upregulated in GcGn
P24369	Ppib	-0.759943	13.5724	-7.35619	2.04935e-06	2.80295e-05	4.92021	downregulated in GcGn
P24472	Gsta4	0.70137	12.0672	7.87535	8.8367e-07	1.46899e-05	5.78463	upregulated in GcGn
P24549	Aldh1a1	0.33352	14.6514	3.2162	0.00561734	0.0146305	-3.11776	upregulated in GcGn
P24638	Acp2	0.296045	8.84248	2.9364	0.00999905	0.0238007	-3.68104	upregulated in GcGn
P24668	M6pr	-0.466335	10.6883	-4.93101	0.000168415	0.000862087	0.402597	downregulated in GcGn
P24815	Hsd3b1	0.240186	7.34072	2.60688	0.0195248	0.0414381	-4.32503	upregulated in GcGn
P25444	Rps2; Rps2-ps13	-0.502476	13.1225	-5.48394	5.75203e-05	0.000367136	1.49875	downregulated in GcGn
P25446	Fas	-1.25958	8.00981	-8.73567	2.3617e-07	5.65277e-06	7.13947	downregulated in GcGn
P25688	Uox	0.301428	15.416	3.03874	0.0081029	0.0200344	-3.47642	upregulated in GcGn
P25799	Nfkb1	-0.426504	8.57972	-5.79963	3.17033e-05	0.000234144	2.10843	downregulated in GcGn
P26039	Tln1	-0.334257	14.8621	-2.60855	0.0194596	0.0413506	-4.32184	downregulated in GcGn
P26041	Msn	-0.615033	12.2737	-5.50075	5.57058e-05	0.000359998	1.53153	downregulated in GcGn
P26262	Klkb1	0.399195	7.14759	3.81904	0.00160949	0.00528992	-1.87774	upregulated in GcGn
P26350	Ptma	-1.3866	10.411	-4.87612	0.000187749	0.000930642	0.292011	downregulated in GcGn
P26645	Marcks	-0.881058	8.7324	-7.7703	1.04471e-06	1.6826e-05	5.61262	downregulated in GcGn
P27005	S100a8	-0.541795	6.78691	-3.36258	0.00414772	0.0114184	-2.81899	downregulated in GcGn
P27046	Man2a1	-0.61682	12.9194	-5.93076	2.48514e-05	0.000191764	2.35793	downregulated in GcGn
P27546	Map4; Mtap4	-0.598149	10.9315	-3.88732	0.00139755	0.00469178	-1.73639	downregulated in GcGn
P27601	Gna13	-0.376105	11.2062	-5.65504	4.15804e-05	0.000285865	1.83073	downregulated in GcGn
P27641	Xrcc5	0.639745	8.43589	8.86914	1.93983e-07	4.85602e-06	7.34132	upregulated in GcGn
P27659	Rpl3	-0.343567	13.6139	-2.90307	0.0107055	0.0251352	-3.74726	downregulated in GcGn
P27773	Pdia3	-1.18955	15.3579	-10.6346	1.72178e-08	7.12127e-07	9.81804	downregulated in GcGn
P28033	Cebpb	-1.08903	7.73534	-8.5175	3.27246e-07	7.2925e-06	6.80479	downregulated in GcGn
P28063	Psmb8	-0.582785	10.4751	-4.56858	0.000347246	0.00153049	-0.332492	downregulated in GcGn
P28271	Aco1	0.235778	13.9964	2.86931	0.0114709	0.0266658	-3.81413	upregulated in GcGn
P28650	Adssl1	0.495359	10.7089	5.20254	9.89027e-05	0.000559439	0.945113	upregulated in GcGn
P28651	Car8	1.12271	8.2877	13.6701	5.1413e-10	6.09478e-08	13.3685	upregulated in GcGn
P28654	Dcn	-0.593875	11.622	-2.71026	0.015852	0.0348595	-4.12578	downregulated in GcGn
P28656	Nap1l1	-0.409726	10.5542	-4.25523	0.000655965	0.00254033	-0.97582	downregulated in GcGn
P28658	Atxn10	-0.534977	7.90693	-7.13198	2.97945e-06	3.61744e-05	4.53563	downregulated in GcGn
P28659	Celf1	-0.655759	6.60498	-3.80023	0.00167339	0.00544801	-1.91668	downregulated in GcGn
P28660	Nckap1	-0.341012	9.71045	-3.02498	0.00833569	0.0205082	-3.50404	downregulated in GcGn
P28667	Marcksl1	-1.5611	8.94425	-11.8527	3.85454e-09	2.4696e-07	11.3389	downregulated in GcGn
P28700	Rxra	0.555765	9.02274	5.48454	5.74547e-05	0.000367136	1.49992	upregulated in GcGn
P28843	Dpp4	0.593084	12.4547	6.06686	1.93489e-05	0.000156326	2.61452	upregulated in GcGn
P29341	Pabpc1	-1.04127	13.1268	-12.9513	1.10846e-09	1.07176e-07	12.5972	downregulated in GcGn
P29477	Nos2	-1.60392	6.77587	-5.71502	3.71432e-05	0.000263778	1.94626	downregulated in GcGn
P29533	Vcam1	-1.14037	10.5775	-12.0729	2.98029e-09	2.08218e-07	11.5992	downregulated in GcGn
P29595	Nedd8	0.325769	9.06913	2.74294	0.0148366	0.0330769	-4.06223	upregulated in GcGn
P29621	Serpina3c	-0.759701	7.9291	-3.45554	0.00342015	0.00974864	-2.62822	downregulated in GcGn
P29699	Ahsg	-0.964264	11.1493	-7.62132	1.32787e-06	1.99566e-05	5.36617	downregulated in GcGn
P29758	Oat	0.625172	13.9616	5.29372	8.28814e-05	0.000485058	1.12551	upregulated in GcGn
P29788	Vtn	-1.15952	11.9164	-9.43089	8.66251e-08	2.43398e-06	8.16745	downregulated in GcGn
P30115	Gsta3	0.414699	14.8957	3.24089	0.0053375	0.0140575	-3.06753	upregulated in GcGn
P30681	Hmgb2	-0.690343	11.3321	-5.09573	0.00012181	0.000659432	0.732632	downregulated in GcGn
P31532	Saa4	-1.05397	8.7575	-9.20616	1.19092e-07	3.1902e-06	7.84142	downregulated in GcGn
P31725	S100a9	-1.74452	12.203	-13.1968	8.49215e-10	8.78088e-08	12.8651	downregulated in GcGn
P31809	Ceacam1	0.781334	10.7392	7.56093	1.46463e-06	2.14508e-05	5.26543	upregulated in GcGn
P31938	Map2k1	-0.528539	7.4747	-5.75844	3.424e-05	0.000247928	2.02959	downregulated in GcGn
P31996	Cd68	-0.610494	7.85387	-4.08724	0.000925576	0.00333931	-1.32271	downregulated in GcGn
P32067	Ssb	-0.283281	11.5484	-3.98706	0.00113753	0.00397906	-1.52993	downregulated in GcGn
P32233	Drg1	-0.19227	10.4653	-3.03458	0.00817258	0.0201681	-3.48477	downregulated in GcGn
P32261	Serpinc1	0.335274	11.8855	3.67673	0.00216136	0.00669883	-2.17214	upregulated in GcGn
P32507	Pvrl2; Nectin2	-0.438966	7.51741	-3.09971	0.00714603	0.0180131	-3.35369	downregulated in GcGn
P32921	Wars	-1.2747	11.2169	-10.2313	2.91139e-08	1.05223e-06	9.28228	downregulated in GcGn
P33215	Nedd1	-1.05877	6.01917	-3.81947	0.00160807	0.00528992	-1.87686	downregulated in GcGn
P33267	Cyp2f2	0.748259	11.4692	5.70228	3.80425e-05	0.000266865	1.92176	upregulated in GcGn
P33587	Proc	1.07952	10.2343	8.37009	4.09232e-07	8.23241e-06	6.57528	upregulated in GcGn
P34914	Ephx2	0.330249	14.3397	4.38748	0.000500988	0.0020478	-0.703589	upregulated in GcGn
P35278	Rab5c	-0.298593	11.6495	-3.73984	0.00189633	0.0060631	-2.04164	downregulated in GcGn
P35279	Rab6a	-0.329209	11.5768	-4.94219	0.000164735	0.00084814	0.425087	downregulated in GcGn
P35293	Rab18	-0.385325	11.3828	-3.14099	0.00656235	0.0167212	-3.2703	downregulated in GcGn
P35486	Pdha1	0.360997	13.1331	4.72272	0.000254822	0.00119657	-0.0184879	upregulated in GcGn
P35492	Hal	0.540615	13.0777	6.67648	6.5067e-06	6.55744e-05	3.7331	upregulated in GcGn
P35564	Canx	-0.699472	13.815	-7.31499	2.19414e-06	2.93119e-05	4.85005	downregulated in GcGn
P35576	G6pc	0.696783	9.09764	3.33476	0.00439402	0.011969	-2.87593	upregulated in GcGn
P35821	Ptpn1	-0.560779	5.73137	-2.98257	0.00909505	0.0219726	-3.58894	downregulated in GcGn
P35831	Ptpn12	-0.767727	6.97583	-8.16167	5.63907e-07	1.04495e-05	6.24606	downregulated in GcGn
P36371	Tap2	-1.42793	11.2672	-17.0592	2.08158e-11	7.68696e-09	16.5415	downregulated in GcGn
P37040	Por	-0.266554	14.1589	-3.36321	0.00414235	0.0114097	-2.81771	downregulated in GcGn
P39039	Mbl1	-0.357428	10.6943	-4.42274	0.000466374	0.00193201	-0.631182	downregulated in GcGn
P39447	Tjp1	0.423302	12.1759	2.99183	0.00892379	0.0216195	-3.57045	upregulated in GcGn
P40630	Tfam	0.476345	11.9394	5.79829	3.17825e-05	0.000234144	2.10587	upregulated in GcGn
P40936	Inmt	0.549832	12.5648	2.652	0.0178311	0.0384599	-4.23843	upregulated in GcGn
P41233	Abca1	-0.614347	10.2189	-7.06434	3.33996e-06	3.9514e-05	4.41825	downregulated in GcGn
P41317	Mbl2	-0.269477	11.2444	-3.04224	0.00804467	0.0199095	-3.46939	downregulated in GcGn
P42128	Foxk1	0.466892	6.14744	4.83253	0.000204719	0.00100512	0.203997	upregulated in GcGn
P42208	Sept2	-0.36687	11.3866	-4.61588	0.000315702	0.00141805	-0.235927	downregulated in GcGn
P42227	Stat3	-0.497776	11.0892	-6.18596	1.55757e-05	0.000131503	2.83701	downregulated in GcGn
P42230	Stat5a	0.540817	8.82407	5.61712	4.46654e-05	0.000301516	1.75749	upregulated in GcGn
P42703	Lifr	0.350136	6.67978	3.17491	0.00611814	0.0157681	-3.20159	upregulated in GcGn
P42932	Cct8	-0.301442	13.4534	-3.51996	0.00299216	0.00876954	-2.49567	downregulated in GcGn
P43024	Cox6a1	0.55635	6.34856	3.1354	0.00663862	0.0168574	-3.28162	upregulated in GcGn
P43883	Plin2	-1.47586	13.0628	-11.5339	5.63278e-09	2.94156e-07	10.9543	downregulated in GcGn
P45377	Akr1b8	0.319067	8.54887	2.82201	0.0126331	0.0289638	-3.90739	upregulated in GcGn
P45591	Cfl2	0.342882	10.9924	4.24486	0.000670015	0.00257928	-0.997201	upregulated in GcGn
P45700	Man1a	-0.317694	11.2268	-3.35647	0.00420059	0.0115149	-2.8315	downregulated in GcGn
P45878	Fkbp2	-0.398315	11.9795	-3.4245	0.0036477	0.0102548	-2.692	downregulated in GcGn
P45952	Acadm	0.316732	14.5759	4.29103	0.000609724	0.00239534	-0.902042	upregulated in GcGn
P46061	Rangap1	-0.355574	10.5478	-3.47585	0.00327901	0.00942727	-2.58646	downregulated in GcGn
P46467	Vps4b	-0.21574	10.7365	-3.09354	0.00723759	0.0182173	-3.36614	downregulated in GcGn
P46638	Rab11b	-0.313471	11.3528	-2.75401	0.014507	0.0324822	-4.04064	downregulated in GcGn
P46656	Fdx1	0.612736	12.3382	3.30223	0.00470059	0.0126376	-2.94244	upregulated in GcGn
P46935	Nedd4	0.275065	10.9251	2.53566	0.0225164	0.0468451	-4.46058	upregulated in GcGn
P47199	Cryz	0.397592	12.7553	6.32095	1.22094e-05	0.000110354	3.08688	upregulated in GcGn
P47738	Aldh2	0.417409	15.0357	4.53423	0.00037216	0.00161634	-0.402715	upregulated in GcGn
P47753	Capza1	-0.236271	10.5701	-3.16933	0.00618907	0.0159192	-3.2129	downregulated in GcGn
P47856	Gfpt1	-0.796117	10.1757	-6.64191	6.91213e-06	6.92607e-05	3.67102	downregulated in GcGn
P47876	Igfbp1	-1.49403	8.34063	-8.85244	1.98795e-07	4.87096e-06	7.31618	downregulated in GcGn
P47877	Igfbp2	0.880357	5.92038	3.45206	0.00344496	0.0098124	-2.63538	upregulated in GcGn
P47962	Rpl5	-0.340432	13.7647	-3.22262	0.00554315	0.0144665	-3.1047	downregulated in GcGn
P48024	Eif1	-0.787616	9.41688	-5.97209	2.30263e-05	0.000181196	2.43611	downregulated in GcGn
P48036	Anxa5	-0.841179	12.9206	-7.94739	7.88471e-07	1.3498e-05	5.90174	downregulated in GcGn
P48410	Abcd1	0.666944	7.9591	4.41704	0.0004718	0.00195137	-0.642884	upregulated in GcGn
P48437	Prox1	0.461654	8.96165	3.38097	0.00399253	0.0110678	-2.78132	upregulated in GcGn
P48758	Cbr1	0.441697	13.2181	4.52741	0.000377317	0.00163377	-0.416657	upregulated in GcGn
P48760	Fpgs	0.497556	8.00635	3.95776	0.0012084	0.00418448	-1.59059	upregulated in GcGn
P48771	Cox7a2	0.749532	10.862	6.12014	1.75553e-05	0.000144755	2.71428	upregulated in GcGn
P48776	Tdo2	1.29197	8.61589	7.25212	2.43607e-06	3.18043e-05	4.74255	upregulated in GcGn
P49182	Serpind1	0.47962	9.66235	4.2268	0.00069523	0.00265657	-1.03446	upregulated in GcGn
P49282	Slc11a2	-0.659029	7.74782	-3.35759	0.00419092	0.0115006	-2.82922	downregulated in GcGn
P49312	Hnrnpa1	-0.470623	10.2536	-6.20339	1.50915e-05	0.000129177	2.86941	downregulated in GcGn
P49429	Hpd	0.395353	14.6719	4.95432	0.000160837	0.000836548	0.449467	upregulated in GcGn
P49442	Inpp1	-0.391084	8.42479	-3.0373	0.00812688	0.0200841	-3.47931	downregulated in GcGn
P49443	Ppm1a	0.369309	11.5966	3.13609	0.00662904	0.0168496	-3.2802	upregulated in GcGn
P49586	Pcyt1a	0.623176	10.433	8.86148	1.96173e-07	4.85602e-06	7.3298	upregulated in GcGn
P49698	Hnf4a	0.45767	9.35092	4.86896	0.00019043	0.000942127	0.277585	upregulated in GcGn
P49710	Hcls1	-0.614196	9.66577	-5.12452	0.000115141	0.000631261	0.790041	downregulated in GcGn
P49935	Ctsh	0.382677	11.4694	3.41089	0.00375224	0.0104973	-2.71995	upregulated in GcGn
P50171	H2-Ke6	0.42652	11.6942	4.23317	0.000686225	0.00263189	-1.02131	upregulated in GcGn
P50236	Sult2a2	1.22673	9.64029	8.18409	5.44649e-07	1.02023e-05	6.28175	upregulated in GcGn
P50247	Ahcy; Gm4737	0.278747	15.342	3.99668	0.00111521	0.00391955	-1.51004	upregulated in GcGn
P50295	Nat2	0.631872	9.84787	5.78214	3.27555e-05	0.000240548	2.07499	upregulated in GcGn
P50428	Arsa	-1.01193	5.32772	-3.69128	0.00209713	0.00656702	-2.14206	downregulated in GcGn
P50431	Shmt1	0.467193	13.5613	4.98356	0.000151825	0.000796886	0.50819	upregulated in GcGn
P50516	Atp6v1a	-0.410842	11.7199	-5.66655	4.06875e-05	0.000281801	1.85295	downregulated in GcGn
P50518	Atp6v1e1	-0.286954	11.0877	-2.71377	0.0157396	0.0346566	-4.11896	downregulated in GcGn
P50543	S100a11	-1.79405	10.2218	-17.0788	2.04678e-11	7.68696e-09	16.558	downregulated in GcGn
P51150	Rab7	-0.412136	12.4735	-4.55054	0.000360107	0.00157509	-0.369354	downregulated in GcGn
P51163	Uros	0.40831	7.95194	4.37898	0.000509726	0.00207481	-0.721072	upregulated in GcGn
P51175	Ppox	0.454512	10.2103	6.81667	5.10102e-06	5.3931e-05	3.98313	upregulated in GcGn
P51410	Rpl9	-0.272624	12.2794	-3.43917	0.00353833	0.0100347	-2.66186	downregulated in GcGn
P51437	Camp	-1.3596	9.86436	-9.16133	1.26985e-07	3.34955e-06	7.77568	downregulated in GcGn
P51859	Hdgf	0.581448	12.2096	6.59839	7.46019e-06	7.40292e-05	3.59265	upregulated in GcGn
P51863	Atp6v0d1	-0.433961	10.5226	-4.73081	0.000250733	0.00118059	-0.00205887	downregulated in GcGn
P52019	Sqle	-0.380871	10.1628	-2.79777	0.0132725	0.0301886	-3.95501	downregulated in GcGn
P52196	Tst	0.221725	14.2048	2.83914	0.0121995	0.0281948	-3.87367	upregulated in GcGn
P52293	Kpna2	-0.790298	9.25241	-9.77444	5.38103e-08	1.69634e-06	8.65466	downregulated in GcGn
P52430	Pon1	0.921305	11.6968	6.84938	4.82123e-06	5.14995e-05	4.04108	upregulated in GcGn
P52480	Pkm	-1.02898	12.2622	-6.29203	1.28604e-05	0.000114712	3.03357	downregulated in GcGn
P52503	Ndufs6	0.622449	11.7184	4.72536	0.000253477	0.00119134	-0.0131133	upregulated in GcGn
P52624	Upp1	-1.02721	8.98916	-5.34203	7.55055e-05	0.000448178	1.2207	downregulated in GcGn
P52760	Hrsp12; Rida	0.505949	14.1404	5.81447	3.08377e-05	0.000229067	2.13679	upregulated in GcGn
P52792	Gck	1.15312	11.5708	15.3558	9.64622e-11	2.1683e-08	15.0347	upregulated in GcGn
P52825	Cpt2	0.297617	14.1345	3.81318	0.00162915	0.00533757	-1.88988	upregulated in GcGn
P52843	Sult2a1	1.17041	11.5075	7.77765	1.03249e-06	1.66812e-05	5.62471	upregulated in GcGn
P52927	Hmga2	1.4917	6.7791	3.67761	0.00215742	0.00669499	-2.17032	upregulated in GcGn
P53690	Mmp14	-0.608553	7.95059	-8.04406	6.7733e-07	1.19033e-05	6.05782	downregulated in GcGn
P53811	Pitpnb	0.228203	10.2461	3.00894	0.00861537	0.02103	-3.5362	upregulated in GcGn
P53996	Cnbp	-0.529379	10.2915	-2.52372	0.0230589	0.047743	-4.48315	downregulated in GcGn
P54276	Msh6	0.729171	7.94388	2.72434	0.0154066	0.0341415	-4.09844	upregulated in GcGn
P54729	Nub1	-0.760682	10.1401	-7.75526	1.07016e-06	1.70238e-05	5.58788	downregulated in GcGn
P54731	Faf1	0.253942	7.60631	3.22638	0.0055002	0.0143761	-3.09705	upregulated in GcGn
P54987	Irg1; Acod1	-1.08995	9.80159	-10.2367	2.89047e-08	1.05223e-06	9.28964	downregulated in GcGn
P55050	Fabp2	0.347762	10.8338	4.17867	0.000767213	0.00287844	-1.13378	upregulated in GcGn
P55097	Ctsk	-0.471841	5.48333	-4.034	0.00103269	0.00366941	-1.43281	downregulated in GcGn
P55292	Dsc2	0.606613	11.1648	5.92846	2.49569e-05	0.000192259	2.35359	upregulated in GcGn
P55937	Golga3	-0.464253	10.7076	-2.87736	0.0112837	0.0263015	-3.7982	downregulated in GcGn
P56135	Atp5j2	0.495175	12.1099	4.36311	0.000526445	0.00212468	-0.753694	upregulated in GcGn
P56213	Gfer	0.407074	9.5593	3.03948	0.00809053	0.0200134	-3.47493	upregulated in GcGn
P56371	Rab4a	0.454056	8.68522	5.44674	6.17567e-05	0.000387478	1.4261	upregulated in GcGn
P56379	2010107E04Rik	0.560527	9.66824	3.22864	0.00547455	0.0143454	-3.09246	upregulated in GcGn
P56382	Atp5e	0.72037	10.706	3.58424	0.00261848	0.00779812	-2.36315	upregulated in GcGn
P56389	Cda	0.430382	5.44245	3.30087	0.0047139	0.0126602	-2.94522	upregulated in GcGn
P56391	Cox6b1	0.433413	13.1455	3.41221	0.00374197	0.0104799	-2.71724	upregulated in GcGn
P56480	Atp5b	0.322138	16.4754	3.62879	0.00238731	0.00726022	-2.27119	upregulated in GcGn
P56654	Cyp2c37	0.824662	11.9299	7.5184	1.56976e-06	2.28611e-05	5.19419	upregulated in GcGn
P56655	Cyp2c38	0.774572	6.72864	6.99516	3.7562e-06	4.29636e-05	4.29756	upregulated in GcGn
P56656	Cyp2c39	0.771424	11.435	7.48517	1.65742e-06	2.36709e-05	5.13835	upregulated in GcGn
P56959	Fus	-0.642297	10.6986	-3.64098	0.00232769	0.00711238	-2.24601	downregulated in GcGn
P56974	Nrg2	-1.0164	7.21786	-4.08615	0.000927647	0.00334444	-1.32496	downregulated in GcGn
P57746	Atp6v1d	-0.323812	9.62927	-4.34168	0.000549919	0.00220053	-0.797779	downregulated in GcGn
P57759	Erp29	-0.609709	11.7175	-8.74426	2.33183e-07	5.60724e-06	7.15253	downregulated in GcGn
P57780	Actn4	0.44411	15.4543	4.66788	0.000284402	0.00130401	-0.129992	upregulated in GcGn
P58044	Idi1; LOC102635781; Gm38481	0.604609	11.3589	3.73732	0.00190628	0.00608736	-2.04686	upregulated in GcGn
P58058	Nadk	-0.702815	8.94963	-4.07222	0.000954595	0.00343442	-1.35376	downregulated in GcGn
P58059	Mrps21	0.42203	8.36122	3.37278	0.00406093	0.0112093	-2.7981	upregulated in GcGn
P58064	Mrps6	0.41934	8.55445	3.33413	0.00439985	0.0119785	-2.87724	upregulated in GcGn
P58252	Eef2	-0.422709	14.8843	-4.66737	0.000284688	0.00130401	-0.131012	downregulated in GcGn
P58389	Ppp2r4; Ptpa	0.38281	9.79088	3.96433	0.00119212	0.00413643	-1.57698	upregulated in GcGn
P58742	Aaas	0.362656	6.37817	2.92467	0.0102423	0.0242347	-3.70436	upregulated in GcGn
P58801	Ripk2	-0.942923	8.16141	-9.0365	1.52002e-07	3.9097e-06	7.59137	downregulated in GcGn
P59034	Lrrc3	0.905542	6.42873	7.09811	3.1546e-06	3.78405e-05	4.47693	upregulated in GcGn
P59222	Scarf2	1.04341	5.88368	5.75362	3.45503e-05	0.000249476	2.02036	upregulated in GcGn
P59242	Cgn	0.929737	11.8389	5.26966	8.68289e-05	0.000502131	1.078	upregulated in GcGn
P59326	Ythdf1	-0.4965	9.17687	-3.33567	0.00438575	0.011959	-2.87407	downregulated in GcGn
P59708	0610009D07Rik; Sf3b14; Sf3b6	-0.378066	9.86989	-5.28057	8.50151e-05	0.000494964	1.09956	downregulated in GcGn
P59913	Pcmtd1	0.80069	7.99971	8.60321	2.87697e-07	6.49517e-06	6.93698	upregulated in GcGn
P60229	Eif3e	-0.656432	10.609	-7.13726	2.9531e-06	3.60083e-05	4.54476	downregulated in GcGn
P60334	Cdo1	0.339388	8.7795	2.55421	0.0216975	0.0454523	-4.42542	upregulated in GcGn
P60335	Pcbp1	-0.580338	12.5738	-5.05557	0.000131782	0.000705296	0.652422	downregulated in GcGn
P60521	Gabarapl2	-0.4885	8.06709	-2.9332	0.0100648	0.0239022	-3.6874	downregulated in GcGn
P60766	Cdc42	-0.227151	12.0629	-2.68898	0.0165489	0.0361919	-4.16703	downregulated in GcGn
P60840	Ensa	0.525541	5.68276	4.71426	0.000259168	0.0012082	-0.0356634	upregulated in GcGn
P60843	Eif4a1	-0.562821	13.2694	-6.19178	1.54121e-05	0.00013041	2.84785	downregulated in GcGn
P61028	Rab8b	-0.262634	9.55049	-2.94511	0.00982201	0.0234657	-3.66369	downregulated in GcGn
P61087	Ube2k	0.318671	9.04739	3.24738	0.00526619	0.0138909	-3.0543	upregulated in GcGn
P61255	Rpl26; Gm15772	-0.257842	12.3484	-3.12689	0.00675622	0.0171287	-3.29881	downregulated in GcGn
P61290	Psme3	-0.369996	9.97201	-4.83037	0.000205598	0.00100753	0.199638	downregulated in GcGn
P61458	Pcbd1	0.72281	11.2852	4.81241	0.000213076	0.00103827	0.163314	upregulated in GcGn
P61600	Naa20	0.25846	7.65446	2.93515	0.0100248	0.0238399	-3.68353	upregulated in GcGn
P61750	Arf4	-0.875829	10.9868	-6.80254	5.22702e-06	5.48148e-05	3.95806	downregulated in GcGn
P61922	Abat	0.373043	13.8365	4.36439	0.000525073	0.00212263	-0.751056	upregulated in GcGn
P61924	Copz1	-0.648818	10.085	-7.45396	1.74443e-06	2.45836e-05	5.08576	downregulated in GcGn
P61965	Wdr5	-0.340221	7.89453	-3.21183	0.00566837	0.0147412	-3.12664	downregulated in GcGn
P62073	Timm10	0.570573	7.53803	4.33008	0.000563058	0.00224269	-0.821633	upregulated in GcGn
P62075	Timm13	0.33424	10.6169	2.98196	0.00910654	0.0219901	-3.59017	upregulated in GcGn
P62077	Timm8b	0.402858	8.98046	3.61574	0.00245282	0.00741149	-2.29813	upregulated in GcGn
P62082	Rps7	-0.332034	13.015	-3.69509	0.00208061	0.00653111	-2.13418	downregulated in GcGn
P62242	Rps8; Gm15501	-0.412694	12.7594	-4.27123	0.00063487	0.00246417	-0.942836	downregulated in GcGn
P62245	Rps15a	-0.260855	11.8628	-3.3791	0.00400799	0.0110987	-2.78514	downregulated in GcGn
P62267	Rps23	-0.335345	12.0977	-2.9832	0.00908332	0.0219545	-3.58769	downregulated in GcGn
P62270	Rps18	-0.364087	13.0055	-4.76663	0.000233427	0.0011195	0.0706008	downregulated in GcGn
P62301	Rps13; Rps13-ps1; LOC102642137	-0.276408	12.2855	-3.01024	0.00859235	0.0209936	-3.53359	downregulated in GcGn
P62322	Lsm5; LOC100044729; LOC102641341	-0.549344	6.7941	-2.91362	0.0104769	0.0246993	-3.72633	downregulated in GcGn
P62700	Ypel5	-0.19135	7.16897	-2.5352	0.022537	0.0468689	-4.46144	downregulated in GcGn
P62702	Rps4x	-0.458978	13.4667	-3.60763	0.00249444	0.00751967	-2.31488	downregulated in GcGn
P62754	Rps6-ps4; Rps6; LOC105244208	-0.3267	13.1338	-3.07219	0.0075633	0.0189357	-3.40916	downregulated in GcGn
P62774	Mtpn	0.35416	5.68989	3.45756	0.00340589	0.00971768	-2.62408	upregulated in GcGn
P62814	Atp6v1b2	-0.259401	11.7013	-2.68846	0.0165662	0.0362145	-4.16803	downregulated in GcGn
P62852	Rps25	-0.246166	12.1553	-3.32056	0.00452537	0.0122557	-2.90499	downregulated in GcGn
P62874	Gnb1	-0.46449	10.5204	-3.22866	0.00547432	0.0143454	-3.09241	downregulated in GcGn
P62878	Rbx1	-1.14251	3.87353	-4.73367	0.000249303	0.00117493	0.00375227	downregulated in GcGn
P62889	Rpl30; Rpl30-ps8; Gm12191	-0.271004	12.0062	-2.81166	0.0129026	0.029498	-3.92775	downregulated in GcGn
P62908	Rps3	-0.581184	13.7252	-5.17761	0.000103816	0.000581505	0.895645	downregulated in GcGn
P62960	Ybx1	-0.918532	10.7253	-5.22507	9.46673e-05	0.00054021	0.989779	downregulated in GcGn
P62983	Rps27a; Rps27a-ps2; LOC100042019	-0.406634	13.8375	-3.05136	0.00789494	0.0195799	-3.45106	downregulated in GcGn
P63017	Hspa8	-0.682551	15.5072	-8.09464	6.25857e-07	1.11575e-05	6.139	downregulated in GcGn
P63024	Vamp3	-0.681301	5.32122	-2.66309	0.0174366	0.0377818	-4.21704	downregulated in GcGn
P63028	Tpt1	-0.624638	11.4811	-4.17696	0.000769907	0.00288645	-1.13731	downregulated in GcGn
P63030	Mpc1	0.747645	10.4355	4.89856	0.000179582	0.000902274	0.337258	upregulated in GcGn
P63037	Dnaja1	-0.270021	11.7151	-3.35491	0.00421427	0.011534	-2.83471	downregulated in GcGn
P63085	Mapk1	-0.31472	11.2185	-4.542	0.000366366	0.00159571	-0.386815	downregulated in GcGn
P63087	Ppp1cc; Gm5601	-0.537688	7.49926	-4.47128	0.000422674	0.00178677	-0.531617	downregulated in GcGn
P63147	Ube2b	0.275487	8.06335	3.4985	0.00312845	0.00908658	-2.53986	upregulated in GcGn
P63168	Dynll1	-0.800357	4.5483	-2.92648	0.0102043	0.0241891	-3.70076	downregulated in GcGn
P63271	Supt4a; Supt4h1	-0.48141	7.61392	-4.60115	0.000325195	0.00144936	-0.265974	downregulated in GcGn
P63276	Rps17	-0.338229	12.5309	-4.16018	0.000796858	0.00296599	-1.17197	downregulated in GcGn
P63325	Rps10	-0.42192	12.5994	-4.82703	0.000206968	0.00101328	0.192887	downregulated in GcGn
P67778	Phb	0.407662	13.9015	4.47652	0.000418211	0.00176935	-0.520871	upregulated in GcGn
P68181	Prkacb	-0.253834	9.88748	-2.77104	0.0140138	0.0315006	-4.00736	downregulated in GcGn
P68510	Ywhah	-0.536974	11.8338	-5.19575	0.000100216	0.000565044	0.931656	downregulated in GcGn
P69566	Ranbp9	-0.653148	3.48042	-3.90208	0.00135559	0.00458665	-1.70585	downregulated in GcGn
P70168	Kpnb1	-0.520998	11.9776	-5.48306	5.76175e-05	0.000367303	1.49703	downregulated in GcGn
P70194	Clec4f	1.35453	9.29072	7.22671	2.54163e-06	3.27687e-05	4.69896	upregulated in GcGn
P70245	Ebp	0.281745	8.12733	2.63923	0.0182953	0.0392313	-4.26298	upregulated in GcGn
P70255	Nfic	-0.64232	5.25117	-2.72301	0.0154481	0.0341895	-4.10102	downregulated in GcGn
P70261	Pald1	0.266284	6.76251	2.68048	0.0168356	0.0366949	-4.18348	upregulated in GcGn
P70266	Pfkfb1	0.303964	9.81467	2.63545	0.0184351	0.0394984	-4.27025	upregulated in GcGn
P70268	Pkn1	0.341906	4.14684	2.95852	0.00955558	0.0228927	-3.63697	upregulated in GcGn
P70280	Vamp7	-0.506047	8.3126	-3.7308	0.00193217	0.00615485	-2.06033	downregulated in GcGn
P70296	Pebp1	0.388927	13.3086	3.30479	0.00467569	0.0125837	-2.9372	upregulated in GcGn
P70349	Hint1	0.406783	11.8364	3.14941	0.00644925	0.0164899	-3.25326	upregulated in GcGn
P70404	Idh3g	0.391288	10.7816	3.94721	0.00123498	0.00425373	-1.61242	upregulated in GcGn
P70460	Vasp	-0.416907	9.32799	-3.29609	0.0047608	0.0127663	-2.95498	downregulated in GcGn
P70694	Akr1c6	0.568083	13.9137	4.8722	0.000189213	0.000937001	0.28411	upregulated in GcGn
P70697	Urod	0.45811	11.196	5.68214	3.95111e-05	0.000274929	1.88299	upregulated in GcGn
P70699	Gaa	0.553319	10.7969	7.20903	2.61794e-06	3.3257e-05	4.66856	upregulated in GcGn
P81117	Nucb2	-1.17655	9.2131	-10.7674	1.45327e-08	6.15854e-07	9.99077	downregulated in GcGn
P83870	Phf5a	-0.596217	10.5062	-9.08502	1.41712e-07	3.68166e-06	7.66322	downregulated in GcGn
P84089	Erh	-0.417247	10.7442	-3.22837	0.00547757	0.014346	-3.093	downregulated in GcGn
P84096	Rhog	-0.261017	10.5682	-3.75125	0.00185201	0.00595084	-2.01803	downregulated in GcGn
P84104	Srsf3	0.356197	12.1382	2.62291	0.0189063	0.0403688	-4.29434	upregulated in GcGn
P84244	H3f3a; H3f3b	0.541267	10.3385	4.96445	0.000157655	0.000823307	0.469818	upregulated in GcGn
P97287	Mcl1	-0.70319	8.58269	-7.07618	3.27369e-06	3.89977e-05	4.43885	downregulated in GcGn
P97290	Serping1	-1.05731	11.0329	-10.8591	1.29385e-08	5.6688e-07	10.1091	downregulated in GcGn
P97310	Mcm2	-0.654345	6.38013	-5.43878	6.27044e-05	0.00039058	1.41053	downregulated in GcGn
P97350	Pkp1	0.481991	8.37936	2.7106	0.0158412	0.0348505	-4.12513	upregulated in GcGn
P97351	Rps3a; Rps3a1	-0.489878	13.5344	-7.17942	2.75108e-06	3.43553e-05	4.61758	downregulated in GcGn
P97352	S100a13	0.337513	8.52795	3.81671	0.00161729	0.00530726	-1.88257	upregulated in GcGn
P97363	Sptlc2	-0.706528	7.39198	-4.0276	0.00104638	0.00371043	-1.44605	downregulated in GcGn
P97364	Sephs2	0.284714	12.3379	3.91758	0.00131287	0.00446549	-1.67375	upregulated in GcGn
P97366	Evi5	0.712778	5.82523	2.99873	0.00879796	0.0214049	-3.55662	upregulated in GcGn
P97369	Ncf4	-0.733314	5.53485	-4.60574	0.00032221	0.00144147	-0.256623	downregulated in GcGn
P97370	Atp1b3	-0.369277	11.0945	-4.37864	0.000510074	0.00207481	-0.721761	downregulated in GcGn
P97371	Psme1	-0.781742	11.8452	-4.96707	0.000156841	0.000819887	0.475086	downregulated in GcGn
P97372	Psme2; Psme2b; Psme2b-ps	-0.811453	11.4387	-6.57199	7.81468e-06	7.65188e-05	3.54497	downregulated in GcGn
P97377	Cdk2	-0.709432	6.13837	-6.13986	1.69359e-05	0.000140544	2.75113	downregulated in GcGn
P97379	G3bp2	-0.69222	10.5591	-3.93946	0.00125489	0.00430509	-1.62846	downregulated in GcGn
P97384	Anxa11	0.262909	12.2729	3.67319	0.00217727	0.00673236	-2.17945	upregulated in GcGn
P97449	Anpep	-0.528971	12.524	-7.66694	1.23347e-06	1.88113e-05	5.44195	downregulated in GcGn
P97450	Atp5j	0.763785	11.5579	4.35099	0.000539593	0.0021676	-0.778624	upregulated in GcGn
P97765	Wbp2	0.564646	8.68872	4.77719	0.000228559	0.00109921	0.0920174	upregulated in GcGn
P97797	Sirpa	0.401615	6.26405	2.71791	0.0156084	0.0344411	-4.11093	upregulated in GcGn
P97819	Pla2g6	0.6024	7.63304	4.94492	0.000163848	0.000845305	0.430584	upregulated in GcGn
P97821	Ctsc	-1.38117	10.2081	-7.78133	1.02644e-06	1.66354e-05	5.63074	downregulated in GcGn
P97823	Lypla1	0.285822	11.5451	3.0552	0.00783284	0.0194691	-3.44335	upregulated in GcGn
P97855	G3bp1	-0.501128	10.6397	-4.19433	0.000742994	0.00280181	-1.10145	downregulated in GcGn
P97864	Casp7	-0.666865	6.21955	-4.39834	0.000490053	0.00201397	-0.681275	downregulated in GcGn
P98203	Arvcf	0.415838	10.7847	4.03475	0.0010311	0.00366629	-1.43126	upregulated in GcGn
P99024	Tubb5	-0.268591	14.3309	-3.14407	0.00652074	0.0166316	-3.26407	downregulated in GcGn
P99025	Gchfr	0.772159	11.1275	7.57827	1.42391e-06	2.09137e-05	5.2944	upregulated in GcGn
Q00519	Xdh	-0.928925	12.8543	-7.21559	2.58934e-06	3.31009e-05	4.67985	downregulated in GcGn
Q00612	G6pdx	-0.394342	10.6884	-3.06268	0.007713	0.0192453	-3.4283	downregulated in GcGn
Q00623	Apoa1	-0.55985	13.1859	-4.23096	0.000689331	0.00263988	-1.02587	downregulated in GcGn
Q00724	Rbp4	0.695559	9.12848	3.39406	0.00388555	0.0108002	-2.75447	upregulated in GcGn
Q00897	Serpina1d	-1.87517	9.26509	-11.8767	3.74711e-09	2.4696e-07	11.3675	downregulated in GcGn
Q00899	Yy1	0.336815	8.56961	3.66024	0.00223653	0.00689086	-2.20621	upregulated in GcGn
Q01237	Hmgcr	-1.2203	7.79012	-6.06688	1.93483e-05	0.000156326	2.61455	downregulated in GcGn
Q01279	Egfr	-1.06522	12.7156	-11.6664	4.80609e-09	2.80178e-07	11.1153	downregulated in GcGn
Q01514	Gbp1; Gbp2b	-1.98069	12.3125	-11.2737	7.72615e-09	3.89664e-07	10.6334	downregulated in GcGn
Q01853	Vcp	-0.596439	14.6913	-7.27948	2.32752e-06	3.0619e-05	4.7894	downregulated in GcGn
Q02105	C1qc	-1.00028	6.49403	-5.58451	4.75089e-05	0.00031734	1.69434	downregulated in GcGn
Q02248	Ctnnb1	0.305256	12.5108	3.06811	0.00762718	0.0190679	-3.41737	upregulated in GcGn
Q02257	Jup	0.707999	12.9286	7.25779	2.41316e-06	3.15849e-05	4.75227	upregulated in GcGn
Q02788	Col6a2	0.894916	10.3791	3.64493	0.00230869	0.00706686	-2.23785	upregulated in GcGn
Q03160	Grb7	0.210356	7.96816	2.9618	0.00949149	0.0227813	-3.63043	upregulated in GcGn
Q03265	Atp5a1	0.342491	16.1865	3.59658	0.00255229	0.00764505	-2.33769	upregulated in GcGn
Q03311	Bche	0.818758	10.1331	7.31174	2.206e-06	2.93944e-05	4.84451	upregulated in GcGn
Q03734	Serpina3m	-0.79011	7.68436	-5.44022	6.25322e-05	0.000390026	1.41335	downregulated in GcGn
Q03963	Eif2ak2	-1.68529	8.03155	-9.74752	5.58308e-08	1.72842e-06	8.61696	downregulated in GcGn
Q04447	Ckb	0.502897	8.34573	2.78112	0.0137298	0.0309969	-3.98765	upregulated in GcGn
Q04592	Pcsk5	-0.424807	5.48303	-2.65708	0.0176493	0.0381946	-4.22863	downregulated in GcGn
Q04857	Col6a1	0.954029	9.09197	2.50389	0.0239879	0.0493701	-4.52055	upregulated in GcGn
Q05117	Acp5	0.305079	10.7894	4.06225	0.000974371	0.00349583	-1.37438	upregulated in GcGn
Q05144	Rac2	-0.64868	9.90847	-4.05726	0.000984423	0.00352456	-1.3847	downregulated in GcGn
Q05186	Rcn1	-0.559574	8.23816	-5.04647	0.000134156	0.000715778	0.634228	downregulated in GcGn
Q05915	Gch1	-0.237129	10.5416	-2.64901	0.0179388	0.0386107	-4.24418	downregulated in GcGn
Q059N0	Sult3a1	0.830513	13.5461	8.82079	2.08267e-07	5.07116e-06	7.26844	upregulated in GcGn
Q06185	Atp5k	0.604111	12.8471	7.59301	1.39022e-06	2.05944e-05	5.31901	upregulated in GcGn
Q06770	Serpina6	0.711526	9.88616	6.41374	1.03426e-05	9.61714e-05	3.2572	upregulated in GcGn
Q06890	Clu	-1.39513	12.1127	-11.1845	8.62151e-09	4.26963e-07	10.522	downregulated in GcGn
Q07076	Anxa7	-0.585586	11.9602	-6.45146	9.67125e-06	9.14083e-05	3.32611	downregulated in GcGn
Q07113	Igf2r	-0.359675	9.77675	-4.48869	0.000408038	0.00173483	-0.495939	downregulated in GcGn
Q07417	Acads	0.315745	13.9588	3.14272	0.00653897	0.0166699	-3.2668	upregulated in GcGn
Q07456	Ambp	-0.622187	10.254	-4.88239	0.000185428	0.000921242	0.304664	downregulated in GcGn
Q07797	Lgals3bp	-0.967044	10.1358	-8.10144	6.19262e-07	1.11166e-05	6.14989	downregulated in GcGn
Q07813	Bax	-0.297023	8.98499	-2.64454	0.0181008	0.0388949	-4.25278	downregulated in GcGn
Q08288	Lyar	-0.599031	5.80197	-2.70184	0.0161242	0.035413	-4.14211	downregulated in GcGn
Q08857	Cd36	0.936174	10.8171	8.62244	2.79535e-07	6.47105e-06	6.96651	upregulated in GcGn
Q08943	Ssrp1	-0.450895	10.0715	-5.66369	4.0908e-05	0.000282747	1.84742	downregulated in GcGn
Q09014	Ncf1	-0.998204	5.61374	-5.37694	7.06001e-05	0.00042629	1.28933	downregulated in GcGn
Q09200	B4galnt1	-0.579533	9.7047	-5.6462	4.22789e-05	0.000288748	1.81368	downregulated in GcGn
Q0VGM9	Rtel1	0.63244	5.30379	4.55446	0.000357274	0.001568	-0.361349	upregulated in GcGn
Q14AI6	Rpusd3	0.653742	9.44932	7.17411	2.7757e-06	3.45435e-05	4.60843	upregulated in GcGn
Q14C51	Ptcd3	0.519914	9.96728	4.20076	0.000733274	0.00277731	-1.08818	upregulated in GcGn
Q14CH7	Aars2	0.722996	10.4633	9.68535	6.08091e-08	1.84739e-06	8.52959	upregulated in GcGn
Q14DH7	Acss3	0.638124	11.4607	5.10902	0.000118684	0.000644536	0.759133	upregulated in GcGn
Q1ERP8	Cd300lg	0.96995	4.44821	7.30166	2.24323e-06	2.96387e-05	4.82731	upregulated in GcGn
Q283N4	Prhoxnb; Urad	0.691254	9.97519	5.21137	9.72185e-05	0.000552329	0.96264	upregulated in GcGn
Q2EMV9	Parp14	-1.13183	9.97711	-13.2965	7.63086e-10	8.39394e-08	12.9725	downregulated in GcGn
Q2NL51	Gsk3a	-1.84947	4.35131	-5.1048	0.000119667	0.000648509	0.750728	downregulated in GcGn
Q2TPA8	Hsdl2	0.313464	12.6951	3.78426	0.00172965	0.00559244	-1.94974	upregulated in GcGn
Q2YDW2	Msto1	0.366066	7.65499	3.62724	0.00239499	0.00727528	-2.27439	upregulated in GcGn
Q32ME1	Atp2b4	0.49868	6.82439	4.08733	0.000925403	0.00333931	-1.32252	upregulated in GcGn
Q32NY4	Cnnm3	0.343407	6.3741	3.33961	0.00435012	0.0118681	-2.86602	upregulated in GcGn
Q32Q92	Acot6	0.34706	7.47013	3.49683	0.00313933	0.00910284	-2.54331	upregulated in GcGn
Q3TBA3	Tap1	-1.51644	11.1093	-21.9724	4.90923e-13	1.26904e-09	20.1167	downregulated in GcGn
Q3TBT3	Tmem173	-0.732987	9.59162	-9.75476	5.52802e-08	1.72648e-06	8.62709	downregulated in GcGn
Q3TBU7	Agfg2	0.351267	8.6685	4.13793	0.00083407	0.00309194	-1.21794	upregulated in GcGn
Q3TBW2	Mrpl10	0.438128	9.80857	4.29916	0.000599697	0.00236134	-0.885302	upregulated in GcGn
Q3TC72	Fahd2a	0.390084	11.6262	5.14455	0.000110726	0.000612906	0.829913	upregulated in GcGn
Q3TCN2	Plbd2	0.298581	7.77041	2.82336	0.0125987	0.0289205	-3.90475	upregulated in GcGn
Q3TCR7	Dnm2	-0.202133	10.8216	-2.67569	0.016999	0.0369731	-4.19272	downregulated in GcGn
Q3TEA8	Hp1bp3	0.749579	11.4964	9.1785	1.23898e-07	3.28487e-06	7.80089	upregulated in GcGn
Q3TFP0	Srsf10	0.300549	10.4003	2.87352	0.0113725	0.0264727	-3.80579	upregulated in GcGn
Q3TFQ1	Spryd7	-0.383394	6.76718	-3.69053	0.0021004	0.00656931	-2.14362	downregulated in GcGn
Q3THK7	Gmps	-0.203033	10.2484	-2.97094	0.00931496	0.0224335	-3.61218	downregulated in GcGn
Q3THS6	Mat2a	-0.215314	10.7156	-2.54647	0.0220358	0.0460675	-4.4401	downregulated in GcGn
Q3THW5	H2afv	0.606278	12.2979	4.11332	0.000877282	0.00323269	-1.26879	upregulated in GcGn
Q3TJ91	Llgl2	0.194497	7.73685	2.67448	0.0170405	0.0370478	-4.19506	upregulated in GcGn
Q3TJZ6	Fam98a	0.659827	6.31279	5.58368	4.7584e-05	0.000317431	1.69272	upregulated in GcGn
Q3TL44	Nlrx1	0.393618	9.96496	3.861	0.00147571	0.00490902	-1.7909	upregulated in GcGn
Q3TLH4	Prrc2c	-0.586661	9.37366	-3.81922	0.00160892	0.00528992	-1.87738	downregulated in GcGn
Q3TLP5	Echdc2	0.274354	11.9063	3.12819	0.00673809	0.0170932	-3.29618	upregulated in GcGn
Q3TLP8	Rac1	-0.347215	11.4523	-2.68365	0.0167281	0.0365376	-4.17734	downregulated in GcGn
Q3TMH2	Scrn3	0.289342	9.31837	3.84762	0.00151711	0.00503093	-1.81859	upregulated in GcGn
Q3TN85	Rad23a	0.541175	7.93283	4.4307	0.000458905	0.00190718	-0.614849	upregulated in GcGn
Q3TNA1	Xylb	0.430059	11.8537	5.71334	3.72601e-05	0.000263883	1.94304	upregulated in GcGn
Q3TPM3	Cul1	-0.248278	8.9244	-2.86878	0.0114834	0.0266827	-3.81518	downregulated in GcGn
Q3TQC7	Entpd5	0.57392	11.804	5.72372	3.65418e-05	0.000260269	1.96297	upregulated in GcGn
Q3TRM8	Hk3	-0.649348	7.97716	-4.33406	0.000558519	0.00222842	-0.813456	downregulated in GcGn
Q3TUE1	Fubp1	-0.665009	9.70398	-3.54447	0.00284377	0.00837738	-2.44517	downregulated in GcGn
Q3TUQ5	Pnn	0.500588	10.7317	3.7092	0.00202064	0.00637384	-2.10501	upregulated in GcGn
Q3TWV4	Ap2m1	-0.454467	12.075	-5.11878	0.00011644	0.00063703	0.778604	downregulated in GcGn
Q3TYD6	Lmtk2	-0.467431	4.44776	-3.11024	0.00699246	0.0176519	-3.33245	downregulated in GcGn
Q3TYS2	BC017643	-0.68816	7.93808	-6.94405	4.09838e-06	4.57492e-05	4.20798	downregulated in GcGn
Q3TYT1	Coq7	0.286436	10.7095	3.60163	0.00252568	0.0075873	-2.32726	upregulated in GcGn
Q3TZK4	Immt	0.871883	9.70317	6.25152	1.3834e-05	0.000120853	2.95868	upregulated in GcGn
Q3U0B3	Dhrs11	0.406174	8.99872	3.96265	0.00119626	0.00414801	-1.58046	upregulated in GcGn
Q3U0S6	Rasip1	-0.366125	9.40871	-4.0831	0.000933473	0.0033631	-1.33125	downregulated in GcGn
Q3U0V1	Khsrp	-0.62762	12.1117	-2.82397	0.0125828	0.0288997	-3.90354	downregulated in GcGn
Q3U0V2	Tradd; LOC105242493	0.800947	7.5562	3.92315	0.00129787	0.00442028	-1.66223	upregulated in GcGn
Q3U186	Rars2	0.401022	9.25065	2.50321	0.02402	0.0493814	-4.52182	upregulated in GcGn
Q3U1G5	Isg20l2	0.553073	5.85141	6.47264	9.3143e-06	8.9011e-05	3.36472	upregulated in GcGn
Q3U1V6	Uevld	0.309911	6.69712	3.32475	0.00448617	0.012178	-2.89641	upregulated in GcGn
Q3U2A8	Vars2	0.277969	7.88311	2.5056	0.0239064	0.049261	-4.51733	upregulated in GcGn
Q3U2G2	Hspa4	-0.259026	13.499	-2.53284	0.0226432	0.0470331	-4.4659	downregulated in GcGn
Q3U3J1	Bckdha	0.406152	13.8339	5.16591	0.00010621	0.000591072	0.872389	upregulated in GcGn
Q3U422	Ndufv3	0.782816	11.3908	3.99418	0.00112098	0.0039318	-1.51522	upregulated in GcGn
Q3U4P5	Psen2	0.759209	5.51298	2.64405	0.0181189	0.0389026	-4.25373	upregulated in GcGn
Q3U5Q7	Cmpk2	-0.772969	10.2858	-4.51411	0.000387592	0.00166848	-0.443875	downregulated in GcGn
Q3U6J0	AW112010	-0.951037	6.89117	-6.73064	5.92092e-06	6.04964e-05	3.83001	downregulated in GcGn
Q3U7K7	Trim21	-0.944158	7.24768	-5.40412	6.70101e-05	0.000410866	1.34266	downregulated in GcGn
Q3U7R1	Esyt1	-0.52878	10.1052	-6.86973	4.6553e-06	5.02461e-05	4.07707	downregulated in GcGn
Q3UBG2	Pid1	-0.622738	7.47167	-5.50909	5.4828e-05	0.000356107	1.54777	downregulated in GcGn
Q3UCV8	Fam105b; Otulin	0.541904	7.05767	3.72621	0.00195066	0.00619848	-2.06984	upregulated in GcGn
Q3UDR8	Yipf3	-0.703949	8.70678	-6.80403	5.21362e-06	5.47854e-05	3.9607	downregulated in GcGn
Q3UED7	Gm4951	-1.32164	10.9716	-8.72499	2.3994e-07	5.71654e-06	7.12323	downregulated in GcGn
Q3UEL5	Uroc1	0.223819	14.1382	3.33319	0.00440843	0.0119956	-2.87916	upregulated in GcGn
Q3UEL9	Serpina7	-0.825743	6.17369	-5.29336	8.29383e-05	0.000485058	1.12481	downregulated in GcGn
Q3UFM6	Dgcr14	0.62435	4.85979	3.47169	0.00330747	0.00948399	-2.59503	upregulated in GcGn
Q3UFT3	Fam59a; Garem; Garem1	0.355635	6.69449	3.53582	0.00289525	0.00850481	-2.46299	upregulated in GcGn
Q3UGR5	Hdhd2	0.303776	10.0987	2.57597	0.0207732	0.0438179	-4.38404	upregulated in GcGn
Q3UHU8	Gtf2i	0.521639	8.3633	6.74125	5.81271e-06	5.96264e-05	3.84895	upregulated in GcGn
Q3UI43	Babam1	-0.325812	7.27492	-3.09791	0.00717266	0.0180715	-3.35733	downregulated in GcGn
Q3UIL6	Plekha7	0.679081	10.2101	4.55108	0.000359718	0.001575	-0.36826	upregulated in GcGn
Q3UIR3	Dtx3l	-0.632434	10.7888	-6.42854	1.00735e-05	9.4177e-05	3.28427	downregulated in GcGn
Q3UIU2	Ndufb6	0.765342	11.7904	10.024	3.83704e-08	1.28815e-06	9.00034	upregulated in GcGn
Q3ULD5	Mccc2	0.368199	13.0469	4.86402	0.000192308	0.000949601	0.267603	upregulated in GcGn
Q3ULJ0	Gpd1l	0.650918	10.3932	5.62252	4.42126e-05	0.00029958	1.76791	upregulated in GcGn
Q3UMR5	Ccdc109a; Mcu	0.493037	9.91997	3.28146	0.00490733	0.0130778	-2.98484	upregulated in GcGn
Q3UMU9	Hdgfrp2; Hdgfl2	-1.05491	8.99754	-4.43298	0.000456786	0.00190144	-0.610167	downregulated in GcGn
Q3UN02	Lclat1	-0.299501	8.65295	-2.53444	0.022571	0.0469135	-4.46287	downregulated in GcGn
Q3UN10	Wfs1	-0.825185	5.46857	-2.82095	0.0126605	0.0290137	-3.90948	downregulated in GcGn
Q3UND0	Skap2	-0.807259	6.33389	-5.80682	3.1281e-05	0.000232027	2.12217	downregulated in GcGn
Q3UNX5	Acsm3	0.494553	12.0583	5.40351	6.70882e-05	0.000410866	1.34147	upregulated in GcGn
Q3UP87	Elane	-1.40804	8.31638	-16.2671	4.17143e-11	1.15667e-08	15.8611	downregulated in GcGn
Q3UPF5	Zc3hav1	-0.791938	9.88093	-10.9152	1.20568e-08	5.32767e-07	10.1809	downregulated in GcGn
Q3UPH1	Prrc1	-0.498409	11.6807	-5.12996	0.000113925	0.000625685	0.800865	downregulated in GcGn
Q3UPH7	Arhgef40	0.291354	5.00211	2.72311	0.0154448	0.0341895	-4.10082	upregulated in GcGn
Q3UPL0	Sec31a	-0.544948	12.6197	-5.71052	3.74583e-05	0.000264201	1.93761	downregulated in GcGn
Q3UQ84	Tars2	0.262597	10.2194	3.01289	0.00854555	0.0208891	-3.52827	upregulated in GcGn
Q3URE1	Acsf3	0.343031	11.7168	4.16492	0.000789155	0.00295006	-1.16219	upregulated in GcGn
Q3URQ4	C78339; Fam8a1	-2.82766	3.52003	-8.00584	1.13357e-06	1.77592e-05	5.59421	downregulated in GcGn
Q3URS9	Ccdc51	0.347649	10.7347	4.66294	0.00028723	0.00131066	-0.140034	upregulated in GcGn
Q3USS3	Ccdc164; Drc1	0.822159	8.30118	5.2903	8.34305e-05	0.000487385	1.11877	upregulated in GcGn
Q3UUI3	Them4	0.327824	8.23105	3.73913	0.00189912	0.00606827	-2.04311	upregulated in GcGn
Q3UV17	Krt76	1.01488	10.1976	3.29352	0.00478619	0.0128277	-2.96022	upregulated in GcGn
Q3UVU3	Slc30a10	0.620395	5.96504	3.42394	0.00365198	0.0102613	-2.69316	upregulated in GcGn
Q3UWZ1	Eef2k	0.403261	6.71866	2.53931	0.0223531	0.0465801	-4.45367	upregulated in GcGn
Q3UYI5	Rgl3	0.451637	6.47687	3.57312	0.00267962	0.00796644	-2.38609	upregulated in GcGn
Q3UZ39	Lrrfip1	-0.973908	8.29376	-5.42161	6.4801e-05	0.000401223	1.37692	downregulated in GcGn
Q3UZZ6	Sult1d1	0.520494	12.2367	4.95796	0.000159686	0.000832236	0.45678	upregulated in GcGn
Q3V036	Ccdc27	-0.513838	6.20238	-2.84545	0.0120435	0.0278714	-3.86123	downregulated in GcGn
Q3V0Y1	4930415L06Rik	0.801979	5.38738	3.31786	0.00455073	0.012318	-2.9105	upregulated in GcGn
Q3V117	Acly	0.203191	14.1061	2.71883	0.0155794	0.0343919	-4.10915	upregulated in GcGn
Q3V156	Osbpl1a	0.305869	10.4096	3.90755	0.00134035	0.004544	-1.69451	upregulated in GcGn
Q3V1M1	Igsf10	0.82125	7.80602	3.15924	0.00631954	0.0161983	-3.23335	upregulated in GcGn
Q3V2R3	Chn2	0.707425	7.97065	4.8766	0.00018757	0.000930642	0.29298	upregulated in GcGn
Q3V460	Gm561; Smim26	1.32694	5.5696	8.0983	6.22299e-07	1.11325e-05	6.14486	upregulated in GcGn
Q4ACU6	Shank3	-0.349213	7.66157	-2.66671	0.0173099	0.037523	-4.21007	downregulated in GcGn
Q4KL35	Magix	1.08088	8.13805	10.4738	2.11896e-08	8.42695e-07	9.60644	upregulated in GcGn
Q4KL52	Zfyve19	-0.429024	5.63126	-2.67302	0.0170909	0.037126	-4.19788	downregulated in GcGn
Q4PZA2	Ece1	0.564087	9.76944	7.75972	1.06254e-06	1.69548e-05	5.59522	upregulated in GcGn
Q4V9V3	Elovl1	-2.1147	7.39074	-11.5391	5.59752e-09	2.94156e-07	10.9607	downregulated in GcGn
Q4VA93	Prkca	0.317829	9.40775	3.7659	0.00179666	0.0057946	-1.98772	upregulated in GcGn
Q4VAA2	Cdv3	-1.3014	9.25702	-5.39135	6.86724e-05	0.000418182	1.31762	downregulated in GcGn
Q501J7	Phactr4	-0.735972	6.6916	-3.2667	0.0050597	0.0134327	-3.01495	downregulated in GcGn
Q505D7	Opa3	0.534771	9.81033	5.06396	0.000129632	0.000695948	0.66919	upregulated in GcGn
Q505N6	Rps6ka1	0.415727	6.97715	4.38389	0.000504661	0.00205765	-0.710974	upregulated in GcGn
Q542I8	Itgb2	-1.11268	10.8193	-10.9609	1.13834e-08	5.15596e-07	10.2394	downregulated in GcGn
Q542V3	Srsf4	0.528096	10.1199	5.89025	2.67862e-05	0.000203654	2.2811	upregulated in GcGn
Q566J8	Adck4; Coq8b	-0.45369	8.78393	-3.97782	0.00115942	0.00404739	-1.54906	downregulated in GcGn
Q569X9	Cyp2c67	0.677987	12.6961	3.88108	0.00141569	0.00473729	-1.74931	upregulated in GcGn
Q569Z5	Ddx46	-0.428049	10.1738	-3.60885	0.00248814	0.00750506	-2.31236	downregulated in GcGn
Q570Y9	Deptor	0.70148	9.58035	7.3943	1.92434e-06	2.64596e-05	4.98489	upregulated in GcGn
Q571F8	Gls2	0.81763	12.5392	8.60862	2.85377e-07	6.47105e-06	6.94529	upregulated in GcGn
Q571I9	Aldh16a1	0.306497	11.6519	3.92644	0.00128909	0.00439616	-1.65542	upregulated in GcGn
Q59J78	Ndufaf2	0.604619	9.08669	5.19572	0.000100222	0.000565044	0.931597	upregulated in GcGn
Q5BL07	Pex1	0.454984	11.2143	6.54378	8.2129e-06	7.92177e-05	3.49394	upregulated in GcGn
Q5DTK1	Chsy3	0.624233	7.07319	5.27622	8.57339e-05	0.000497468	1.09096	upregulated in GcGn
Q5DTM8	Rnf20	-0.269793	6.66656	-2.79903	0.0132386	0.0301381	-3.95255	downregulated in GcGn
Q5DTT1	C77370; Nexmif	0.47691	5.57108	2.97088	0.00931618	0.0224335	-3.61231	upregulated in GcGn
Q5EBG8	AU022252	0.347712	7.72311	3.08986	0.00729281	0.0183117	-3.37357	upregulated in GcGn
Q5F2E7	Nufip2	-0.796861	7.73446	-4.08873	0.000922739	0.00333373	-1.31962	downregulated in GcGn
Q5FW57	Gm4952	0.417298	13.4509	5.37225	7.12391e-05	0.000428263	1.28012	upregulated in GcGn
Q5FWI3	Tmem2	-0.643743	10.0172	-5.52254	5.34415e-05	0.000349295	1.57397	downregulated in GcGn
Q5HZI1	Mtus1	-0.954496	8.91074	-5.72585	3.63959e-05	0.000259899	1.96707	downregulated in GcGn
Q5HZI9	Mcart1; Slc25a51	0.482911	8.07515	3.49004	0.00318387	0.00920617	-2.55728	upregulated in GcGn
Q5IRJ6	Slc30a9	0.349162	9.15649	3.22695	0.00549368	0.0143664	-3.09588	upregulated in GcGn
Q5M8N4	Sdr39u1	0.531531	9.94547	7.47323	1.69015e-06	2.40058e-05	5.11825	upregulated in GcGn
Q5NBU8	Xaf1	-0.901094	7.74499	-6.71952	6.03653e-06	6.14347e-05	3.81014	downregulated in GcGn
Q5ND52	Rnmtl1; Mrm3	0.793879	7.64842	4.11697	0.00087073	0.00321089	-1.26124	upregulated in GcGn
Q5PR73	Diras2	1.21987	7.9782	3.39685	0.00386315	0.0107494	-2.74876	upregulated in GcGn
Q5RKZ7	Mocs1	0.388877	10.871	4.10259	0.00089683	0.00327444	-1.29097	upregulated in GcGn
Q5RL20	Mrpl43	0.742472	8.22843	4.28703	0.000614721	0.00241131	-0.910282	upregulated in GcGn
Q5SSH7	Zzef1	0.508605	6.3555	5.05563	0.000131767	0.000705296	0.652544	upregulated in GcGn
Q5SSH8	Cyb5d2	0.346733	5.84335	3.81654	0.00161784	0.00530726	-1.88292	upregulated in GcGn
Q5SSZ5	Tns3	1.15688	7.03171	3.72401	0.00195955	0.00621806	-2.07437	upregulated in GcGn
Q5SUA5	Myo1g	-0.899675	5.87366	-7.00808	3.67449e-06	4.21222e-05	4.32017	downregulated in GcGn
Q5SUC9	Sco1	0.390101	10.9198	5.06167	0.000130214	0.000698348	0.664623	upregulated in GcGn
Q5SV41	Pctp	0.620172	10.3309	3.28618	0.00485951	0.0129637	-2.9752	upregulated in GcGn
Q5SVG5	Ap1b1	-0.330265	12.9822	-3.56317	0.00273552	0.00810004	-2.40661	downregulated in GcGn
Q5SW19	1300001I01Rik; Cluh	0.314165	11.6251	4.68857	0.000272848	0.00126174	-0.0878916	upregulated in GcGn
Q5SWU9	Acaca	0.208873	12.8864	2.57604	0.0207702	0.0438179	-4.3839	upregulated in GcGn
Q5SYD0	Myo1d	0.454148	10.6989	4.00022	0.0011071	0.00389899	-1.50271	upregulated in GcGn
Q5SYH2	Tmem199	-0.625969	6.07486	-3.90252	0.00135436	0.00458549	-1.70494	downregulated in GcGn
Q5SZ87	Hfe	0.551824	8.24193	5.3843	6.96092e-05	0.000422607	1.30377	upregulated in GcGn
Q5U5V2	Agphd1; Hykk	0.458611	10.7922	4.60515	0.000322588	0.00144147	-0.257812	upregulated in GcGn
Q5UBV8	Tnfsf15	0.913845	9.24861	4.79591	0.000220189	0.0010659	0.129932	upregulated in GcGn
Q5UE59	Klc1	-0.339481	7.38442	-3.37	0.00408436	0.0112679	-2.80379	downregulated in GcGn
Q5XJE5	Leo1	-0.386276	6.6702	-2.86608	0.0115469	0.0268182	-3.82051	downregulated in GcGn
Q5XJF6	Rpl10a; Rpl10a-ps1	-0.343124	12.5842	-3.89856	0.00136548	0.00461152	-1.71313	downregulated in GcGn
Q5XJY4	Parl	0.638882	10.1259	2.95929	0.00954047	0.0228671	-3.63544	upregulated in GcGn
Q5XJY5	Arcn1	-0.72936	11.9048	-8.11401	6.07251e-07	1.09772e-05	6.17	downregulated in GcGn
Q5XK38	Hmgn2; LOC102642529	-2.24122	9.97252	-4.94891	0.000162563	0.000841293	0.438601	downregulated in GcGn
Q5XKN4	Jagn1	-0.478722	6.74275	-3.30811	0.0046436	0.0125234	-2.93042	downregulated in GcGn
Q5YD48	A1cf	0.387247	11.4828	4.35897	0.000530898	0.00213599	-0.762208	upregulated in GcGn
Q60590	Orm1	-1.98934	9.58974	-16.4947	3.40564e-11	1.03572e-08	16.0601	downregulated in GcGn
Q60596	Xrcc1	0.740863	4.95067	3.05949	0.00776385	0.0193348	-3.43471	upregulated in GcGn
Q60597	Ogdh	0.286557	13.2716	4.45699	0.000435083	0.00182648	-0.560908	upregulated in GcGn
Q60598	Cttn	-0.402842	11.2579	-2.63108	0.0185979	0.0397648	-4.27865	downregulated in GcGn
Q60631	Grb2	-0.310143	10.2527	-3.23831	0.005366	0.0141182	-3.07277	downregulated in GcGn
Q60648	Gm2a	0.700132	9.30409	5.65004	4.19739e-05	0.000287805	1.82109	upregulated in GcGn
Q60649	Clpb	0.369182	10.4567	5.11535	0.000117224	0.000639291	0.771759	upregulated in GcGn
Q60673	Ptprn	0.480877	7.38811	2.74027	0.0149171	0.0332133	-4.06743	upregulated in GcGn
Q60692	Psmb6	0.421572	10.6081	4.42771	0.000461696	0.00191724	-0.620983	upregulated in GcGn
Q60710	Samhd1	-0.908397	11.7512	-6.21641	1.474e-05	0.000127435	2.89359	downregulated in GcGn
Q60715	P4ha1	-0.952269	8.22047	-12.2175	2.52229e-09	1.83665e-07	11.768	downregulated in GcGn
Q60739	Bag1	0.25358	4.95812	2.50483	0.0239429	0.0493167	-4.51878	upregulated in GcGn
Q60759	Gcdh	0.323533	13.5451	4.09263	0.000915371	0.00332276	-1.31155	upregulated in GcGn
Q60766	Irgm1	-1.74207	11.8975	-12.9255	1.14017e-09	1.07176e-07	12.5688	downregulated in GcGn
Q60767	Ly75	-0.656456	8.12852	-5.98743	2.23848e-05	0.000177499	2.46508	downregulated in GcGn
Q60805	Mertk	0.428431	8.16455	5.01998	0.000141324	0.000748609	0.581198	upregulated in GcGn
Q60837	Il12rb1	0.916255	4.02342	3.8127	0.00163075	0.00533943	-1.89087	upregulated in GcGn
Q60847	Col12a1	0.486341	7.20925	3.81846	0.00161144	0.00529298	-1.87895	upregulated in GcGn
Q60864	Stip1	-0.410705	12.8889	-3.32349	0.00449798	0.0121943	-2.899	downregulated in GcGn
Q60865	Caprin1	-0.28338	11.8642	-2.75056	0.014609	0.032654	-4.04737	downregulated in GcGn
Q60866	Pter	0.303851	12.2441	3.3241	0.00449226	0.0121852	-2.89775	upregulated in GcGn
Q60872	Eif1a	-0.352148	10.2591	-5.11071	0.000118292	0.00064308	0.762511	downregulated in GcGn
Q60902	Eps15l1	-0.347409	8.88692	-3.46888	0.0033268	0.00952884	-2.60081	downregulated in GcGn
Q60936	Adck3; Coq8a	0.824088	13.0179	10.2951	2.67642e-08	1.01001e-06	9.36817	upregulated in GcGn
Q60953	Pml	-0.52432	10.3527	-6.10484	1.80521e-05	0.000147673	2.68566	downregulated in GcGn
Q60972	Rbbp4	-0.392888	8.24158	-3.91216	0.00132765	0.00451278	-1.68497	downregulated in GcGn
Q60973	Rbbp7	-0.568109	10.5046	-8.20394	5.28179e-07	1.00025e-05	6.31328	downregulated in GcGn
Q60991	Cyp7b1	0.472665	6.6828	2.80024	0.0132061	0.0300773	-3.95018	upregulated in GcGn
Q61001	Lama5	0.601043	6.4891	2.72511	0.0153823	0.034117	-4.09693	upregulated in GcGn
Q61024	Asns	-0.531345	7.90562	-3.37493	0.00404287	0.0111714	-2.7937	downregulated in GcGn
Q61093	Cybb	-0.895676	9.7549	-10.9875	1.10111e-08	5.03781e-07	10.2732	downregulated in GcGn
Q61107	Gbp3	-1.59734	8.94339	-13.7462	4.74938e-10	5.98885e-08	13.4479	downregulated in GcGn
Q61129	Cfi	-0.260649	9.36469	-2.95793	0.00956704	0.0229095	-3.63814	downregulated in GcGn
Q61133	Gstt2	0.468197	11.9806	5.84673	2.90404e-05	0.000218925	2.19831	upregulated in GcGn
Q61146	Ocln	1.39311	8.94614	8.37248	4.07741e-07	8.23241e-06	6.57903	upregulated in GcGn
Q61161	Map4k2	0.527034	5.23975	2.99624	0.00884319	0.021487	-3.56161	upregulated in GcGn
Q61164	Ctcf	0.303372	8.98214	3.12648	0.00676203	0.0171287	-3.29965	upregulated in GcGn
Q61187	Tsg101	-0.696421	8.89908	-8.90851	1.83114e-07	4.61804e-06	7.40045	downregulated in GcGn
Q61194	Pik3c2a	-1.54016	5.54474	-8.68771	2.53605e-07	5.98692e-06	7.0664	downregulated in GcGn
Q61205	Pafah1b3	-0.704517	6.43235	-5.96049	2.3524e-05	0.000183992	2.4142	downregulated in GcGn
Q61233	Lcp1	-0.347984	12.9519	-3.05865	0.00777729	0.0193526	-3.4364	downregulated in GcGn
Q61235	Sntb2	-0.510587	10.23	-5.44092	6.24479e-05	0.000390026	1.41473	downregulated in GcGn
Q61247	Serpinf2	-0.64775	10.1625	-7.41726	1.8529e-06	2.55453e-05	5.02377	downregulated in GcGn
Q61249	Igbp1	-0.451076	4.79835	-2.97051	0.00932325	0.02244	-3.61305	downregulated in GcGn
Q61268	Apoc4	0.541661	8.59992	3.91068	0.00133171	0.00452362	-1.68804	upregulated in GcGn
Q61285	Abcd2	0.753106	11.3484	3.30049	0.00471754	0.0126634	-2.94599	upregulated in GcGn
Q61292	Lamb2	1.16553	8.5903	4.90523	0.000177225	0.000893908	0.350701	upregulated in GcGn
Q61333	Tnfaip2	-0.823134	7.23747	-6.7565	5.66084e-06	5.8533e-05	3.87615	downregulated in GcGn
Q61334	Bcap29	-0.613337	7.64001	-7.69854	1.17223e-06	1.81449e-05	5.49428	downregulated in GcGn
Q61335	Bcap31	-0.418899	12.3621	-3.88299	0.00141011	0.00472474	-1.74536	downregulated in GcGn
Q61337	Bad	0.75142	5.98256	7.02283	3.58352e-06	4.11706e-05	4.34593	upregulated in GcGn
Q61387	Cox7a2l	0.437981	11.5942	4.74607	0.000243201	0.00115459	0.0289224	upregulated in GcGn
Q61462	Cyba	-1.09565	8.3016	-10.0246	3.83381e-08	1.28815e-06	9.0012	downregulated in GcGn
Q61495	Dsg1a	1.05734	5.44735	3.85669	0.0014889	0.00494704	-1.7998	upregulated in GcGn
Q61503	Nt5e	0.443666	9.83757	5.37058	7.14683e-05	0.000428923	1.27684	upregulated in GcGn
Q61578	Fdxr	0.354388	11.5825	3.56997	0.00269721	0.00800032	-2.3926	upregulated in GcGn
Q61584	Fxr1	-0.240563	9.47449	-2.63197	0.0185648	0.0397103	-4.27694	downregulated in GcGn
Q61586	Gpam	0.723884	9.86229	4.24608	0.000668347	0.00257478	-0.994687	upregulated in GcGn
Q61599	Arhgdib	-0.905757	9.71948	-5.79812	3.17928e-05	0.000234144	2.10554	downregulated in GcGn
Q61635	Ifi47	-1.55601	11.2361	-14.1427	3.16079e-10	4.32925e-08	13.855	downregulated in GcGn
Q61646	Hp	-2.31989	13.2288	-18.4007	6.83874e-12	4.41954e-09	17.621	downregulated in GcGn
Q61694	Hsd3b5	0.861691	7.36914	3.83976	0.00154198	0.00510539	-1.83487	upregulated in GcGn
Q61699	Hsph1	-0.788	12.1365	-10.7506	1.48468e-08	6.24047e-07	9.96899	downregulated in GcGn
Q61703	Itih2	-0.288405	11.5931	-2.66943	0.0172153	0.0373491	-4.20482	downregulated in GcGn
Q61704	Itih3	-1.06929	10.8528	-13.2012	8.45216e-10	8.78088e-08	12.8698	downregulated in GcGn
Q61753	Phgdh	-0.563406	9.07205	-6.20596	1.50214e-05	0.000128795	2.87419	downregulated in GcGn
Q61805	Lbp	-0.921542	9.21127	-10.5056	2.03324e-08	8.18091e-07	9.64855	downregulated in GcGn
Q61823	Pdcd4	0.470623	9.59743	4.54594	0.000363466	0.00158523	-0.378762	upregulated in GcGn
Q61830	Mrc1	0.243075	10.6613	3.01918	0.00843566	0.020693	-3.51566	upregulated in GcGn
Q61838	Pzp	-0.858185	14.2553	-6.66077	6.68775e-06	6.72679e-05	3.70491	downregulated in GcGn
Q61937	Npm1	-0.396711	13.0309	-2.74088	0.0148985	0.0331863	-4.06623	downregulated in GcGn
Q61941	Nnt	0.273609	14.761	2.99619	0.00884416	0.021487	-3.56172	upregulated in GcGn
Q62009	Postn	0.695418	7.00592	3.28576	0.00486373	0.0129683	-2.97605	upregulated in GcGn
Q62077	Plcg1	0.583676	5.604	3.02483	0.00833816	0.0205082	-3.50433	upregulated in GcGn
Q62087	Pon3	-0.259282	12.1599	-3.59793	0.00254516	0.00762809	-2.3349	downregulated in GcGn
Q62093	Srsf2	0.308705	11.5656	2.92363	0.0102642	0.0242754	-3.70644	upregulated in GcGn
Q62159	Rhoc	-1.05548	8.81958	-6.26994	1.33822e-05	0.000117864	2.99275	downregulated in GcGn
Q62167	Ddx3x	-0.340838	13.0961	-3.70947	0.00201952	0.00637384	-2.10445	downregulated in GcGn
Q62172	Ralbp1	-0.319996	7.59856	-2.60732	0.0195077	0.0414327	-4.3242	downregulated in GcGn
Q62245	Sos1	0.460537	5.78126	3.82366	0.0015942	0.00525403	-1.8682	upregulated in GcGn
Q62264	Thrsp	0.786716	9.91024	7.88663	8.68008e-07	1.44761e-05	5.803	upregulated in GcGn
Q62293	Tgtp2; Tgtp1	-2.19647	11.8767	-16.2461	4.25081e-11	1.15667e-08	15.8426	downregulated in GcGn
Q62313	Tgoln1	-0.748391	8.78217	-3.25637	0.00516911	0.0136697	-3.036	downregulated in GcGn
Q62351	Tfrc	-0.506768	6.03901	-4.66834	0.000284136	0.00130401	-0.129042	downregulated in GcGn
Q62376	Snrnp70	-0.45578	11.1857	-4.34222	0.000549311	0.0021998	-0.79666	downregulated in GcGn
Q62419	Sh3gl1	-0.400363	8.34246	-2.55953	0.021468	0.0450463	-4.41531	downregulated in GcGn
Q62425	Ndufa4	0.362533	13.1049	3.02591	0.00831971	0.0204991	-3.50217	upregulated in GcGn
Q62426	Cstb	-0.680864	10.6163	-5.47108	5.89498e-05	0.000374411	1.47366	downregulated in GcGn
Q62433	Ndrg1	-0.304563	10.0921	-4.24871	0.000664769	0.00256482	-0.989271	downregulated in GcGn
Q62465	Vat1	0.497331	11.589	4.70855	0.000262145	0.00121879	-0.0472608	upregulated in GcGn
Q62469	Itga2	-0.931173	5.61765	-3.92342	0.00129715	0.00442028	-1.66167	downregulated in GcGn
Q62507	Coch	0.624978	3.96226	5.53454	5.22353e-05	0.000343389	1.59732	upregulated in GcGn
Q62523	Zyx	-0.623812	9.41025	-4.12857	0.00085025	0.00314659	-1.23728	downregulated in GcGn
Q63850	Nup62	-0.606154	9.74331	-4.37267	0.000516306	0.00209522	-0.734038	downregulated in GcGn
Q63880	Ces3a	0.388011	12.8392	2.65624	0.0176793	0.0382113	-4.23026	upregulated in GcGn
Q640M1	Utp14a	-0.336147	9.67398	-2.59108	0.0201538	0.0426618	-4.35524	downregulated in GcGn
Q64105	Spr	0.271687	12.391	3.40328	0.00381197	0.0106414	-2.73557	upregulated in GcGn
Q64282	Ifit1	-2.27413	10.3296	-13.0914	9.51673e-10	9.64736e-08	12.7506	downregulated in GcGn
Q64310	Surf4	-0.35969	10.8601	-3.02835	0.00827799	0.0204088	-3.49727	downregulated in GcGn
Q64327	Mea1	-0.933142	6.08797	-5.66866	4.05265e-05	0.000281237	1.85701	downregulated in GcGn
Q64337	Sqstm1	-2.06412	6.36584	-11.6204	5.07773e-09	2.80178e-07	11.0595	downregulated in GcGn
Q64339	Isg15	-1.13602	10.556	-11.6218	5.0692e-09	2.80178e-07	11.0612	downregulated in GcGn
Q64374	Rgn	0.283957	14.714	2.7385	0.0149706	0.0333182	-4.07087	upregulated in GcGn
Q64378	Fkbp5	-0.613856	10.087	-5.52892	5.27967e-05	0.000346297	1.58638	downregulated in GcGn
Q64430	Atp7a	-1.34558	5.09872	-11.7681	4.25923e-09	2.56049e-07	11.2377	downregulated in GcGn
Q64442	Sord	0.411804	13.7829	5.22603	9.44915e-05	0.000539802	0.991676	upregulated in GcGn
Q64458	Cyp2c29	0.508234	13.8528	4.80711	0.000215336	0.00104731	0.152588	upregulated in GcGn
Q64459	Cyp3a11	0.529917	12.1797	3.37679	0.00402729	0.0111343	-2.78988	upregulated in GcGn
Q64464	Cyp3a13	-0.578799	13.0145	-5.46627	5.94939e-05	0.000376427	1.46426	downregulated in GcGn
Q64471	Gstt1	0.302756	13.0657	3.86074	0.0014765	0.00490902	-1.79144	upregulated in GcGn
Q64505	Cyp7a1	0.926233	8.18057	9.1284	1.3313e-07	3.49383e-06	7.72724	upregulated in GcGn
Q64514	Tpp2	0.36699	11.3917	5.25306	8.96663e-05	0.00051623	1.04518	upregulated in GcGn
Q64522	Hist2h2ab	0.489304	7.27171	3.75743	0.00182848	0.00588253	-2.00525	upregulated in GcGn
Q64525	Hist2h2bb	0.568923	10.08	2.85739	0.0117537	0.0272618	-3.83768	upregulated in GcGn
Q64669	Nqo1	0.542017	9.61281	4.9256	0.000170226	0.000866214	0.391714	upregulated in GcGn
Q64685	St6gal1	-0.59008	9.27331	-6.20594	1.50218e-05	0.000128795	2.87416	downregulated in GcGn
Q64FW2	Retsat	0.657093	11.2087	6.25419	1.37677e-05	0.000120778	2.96361	upregulated in GcGn
Q66JS6	Eif3j1; Eif3j2	-0.350521	11.576	-2.69212	0.0164443	0.0359936	-4.16095	downregulated in GcGn
Q67BT3	Slc13a5	-1.49865	7.99261	-11.9411	3.47473e-09	2.36373e-07	11.4439	downregulated in GcGn
Q68FD5	Cltc	-1.10091	14.6073	-10.955	1.14688e-08	5.15596e-07	10.2318	downregulated in GcGn
Q68FG2	Spnb3; Sptbn2	0.325078	14.7451	3.30312	0.00469195	0.0126209	-2.94063	upregulated in GcGn
Q68FM7	Arhgef11	0.37371	6.326	3.73085	0.00193199	0.00615485	-2.06024	upregulated in GcGn
Q69Z99	Zfp512	0.464103	5.62355	4.4705	0.000423335	0.00178811	-0.5332	upregulated in GcGn
Q69ZP3	Pnkd	0.693372	9.02333	7.14728	2.90372e-06	3.57434e-05	4.56209	upregulated in GcGn
Q69ZX8	Ablim3	0.411977	7.35708	3.72232	0.00196645	0.00622951	-2.07788	upregulated in GcGn
Q6A0A2	Larp4b	-0.911624	8.4889	-5.12961	0.000114003	0.000625685	0.80017	downregulated in GcGn
Q6DFZ1	Gbf1	-0.806044	9.36997	-10.0835	3.54311e-08	1.21311e-06	9.08175	downregulated in GcGn
Q6DYE8	Enpp3	-0.473535	7.62423	-3.35813	0.0041862	0.0114937	-2.82811	downregulated in GcGn
Q6GQS1	Slc25a23	0.492926	11.0083	4.80201	0.00021753	0.00105599	0.142283	upregulated in GcGn
Q6GQT1	A2m	-1.17771	7.21427	-6.81895	5.08098e-06	5.38292e-05	3.98717	downregulated in GcGn
Q6GQT9	Nomo1	0.263527	12.1902	2.80337	0.0131221	0.0299123	-3.94402	upregulated in GcGn
Q6GTM0	Ifit2	-2.36007	8.12994	-16.0009	5.30528e-11	1.37141e-08	15.6247	downregulated in GcGn
Q6IRU5	Cltb	-0.592237	10.5194	-3.99624	0.00111621	0.00392039	-1.51094	downregulated in GcGn
Q6NSR8	Npepl1	0.275302	10.7447	3.17026	0.00617718	0.0159044	-3.21101	upregulated in GcGn
Q6NT99	Dusp23	0.408068	8.79047	3.54296	0.0028527	0.00839888	-2.44828	upregulated in GcGn
Q6NWW9	Fndc3b	-0.768967	9.18706	-9.4756	8.13635e-08	2.3632e-06	8.2316	downregulated in GcGn
Q6NXL1	Sec24d	-0.268005	11.1624	-3.81504	0.00162288	0.00532043	-1.88603	downregulated in GcGn
Q6NZC7	Sec23ip	-0.493755	11.2078	-6.09129	1.85041e-05	0.000150893	2.6603	downregulated in GcGn
Q6NZF1	Zc3h11a	-0.465588	9.25928	-2.96051	0.00951659	0.0228214	-3.633	downregulated in GcGn
Q6P069	Sri	-0.508331	10.1082	-3.97813	0.00115868	0.00404739	-1.54843	downregulated in GcGn
Q6P0X1	Pfdn4	0.311445	7.51683	3.13967	0.00658028	0.0167586	-3.27297	upregulated in GcGn
Q6P3Y6	Ttc9c	-0.517839	7.81676	-3.55752	0.0027678	0.00818154	-2.41827	downregulated in GcGn
Q6P3Z8	Kat2a	0.677133	8.06968	3.87938	0.00142069	0.0047439	-1.75284	upregulated in GcGn
Q6P542	Abcf1	-0.182525	9.8006	-2.54198	0.0222341	0.0463697	-4.44861	downregulated in GcGn
Q6P549	Inppl1	-0.550828	7.47747	-3.92656	0.00128875	0.00439616	-1.65516	downregulated in GcGn
Q6P5E4	Uggt1	-0.699968	13.3383	-10.2313	2.91112e-08	1.05223e-06	9.28237	downregulated in GcGn
Q6P8J2	Sat2	0.367943	8.06722	3.03053	0.00824106	0.0203274	-3.49291	upregulated in GcGn
Q6P8N8	Clpx	0.673902	12.3188	8.42327	3.77408e-07	7.86774e-06	6.65839	upregulated in GcGn
Q6P9Q4	Fhod1	0.266892	7.38654	2.71565	0.0156801	0.0345698	-4.11533	upregulated in GcGn
Q6P9Q6	Fkbp15	-0.759802	9.52821	-5.7106	3.74526e-05	0.000264201	1.93776	downregulated in GcGn
Q6P9R2	Oxsr1	0.323791	10.3956	2.50902	0.0237441	0.0489851	-4.51088	upregulated in GcGn
Q6P9R4	Arhgef18	-0.456308	6.85912	-4.0281	0.00104531	0.00370917	-1.44502	downregulated in GcGn
Q6PAJ1	Bcr	0.669682	4.54517	2.83745	0.0122418	0.0282798	-3.87701	upregulated in GcGn
Q6PAR5	Gapvd1	-0.255645	8.32014	-3.21754	0.00560175	0.0145973	-3.11503	downregulated in GcGn
Q6PB44	Ptpn23	-0.401535	9.0741	-6.91476	4.30903e-06	4.72987e-05	4.15648	downregulated in GcGn
Q6PB66	Lrpprc	0.336111	13.9168	3.22474	0.0055189	0.0144122	-3.10039	upregulated in GcGn
Q6PD03	Ppp2r5a	0.396818	9.18438	3.47175	0.00330706	0.00948399	-2.59491	upregulated in GcGn
Q6PDE7	Ggt6	0.471594	7.64297	3.05568	0.00782507	0.0194592	-3.44238	upregulated in GcGn
Q6PDN3	Mylk	0.35589	10.2115	3.14703	0.00648097	0.0165522	-3.25807	upregulated in GcGn
Q6PE01	Snrnp40	0.36066	9.13812	2.62702	0.0187504	0.0400742	-4.28644	upregulated in GcGn
Q6PEB6	Mob4	-0.352819	8.43681	-2.67186	0.0171311	0.0371822	-4.20013	downregulated in GcGn
Q6PFA2	Clta	-0.848308	10.9266	-4.2229	0.000700792	0.00266796	-1.0425	downregulated in GcGn
Q6PFF0	Scaf4	0.741112	5.87204	4.45943	0.000432939	0.00181975	-0.555907	upregulated in GcGn
Q6PGH2	Hn1l; Jpt2	-1.05197	8.01409	-4.94448	0.000163992	0.000845305	0.429689	downregulated in GcGn
Q6PGL7	D6Wsu116e; Fam21; Washc2	-0.46678	9.36606	-3.95293	0.00122049	0.00421786	-1.60058	downregulated in GcGn
Q6PIU9	Aak1; LOC102637099; Gm38495	-1.11122	7.01449	-7.76135	1.05977e-06	1.69548e-05	5.59791	downregulated in GcGn
Q6Q899	Ddx58	-0.471346	9.72824	-5.04989	0.000133257	0.000711716	0.641079	downregulated in GcGn
Q6RUT7	BC003965	0.903556	6.53576	5.17094	0.000105174	0.000586567	0.882392	upregulated in GcGn
Q6TCG2	Paqr9	0.782483	9.03918	2.80833	0.0129902	0.0296771	-3.93428	upregulated in GcGn
Q6URW6	Myh14	0.684512	12.3608	5.60843	4.54058e-05	0.000305661	1.74066	upregulated in GcGn
Q6XPS7	Tha1	0.692536	9.88561	5.85349	2.86776e-05	0.000217076	2.21119	upregulated in GcGn
Q6XUX1	Dstyk	0.419988	5.72237	3.0596	0.00776208	0.0193348	-3.43449	upregulated in GcGn
Q6XVG2	Cyp2c54	0.511466	10.4389	2.53164	0.0226976	0.0471271	-4.46818	upregulated in GcGn
Q6ZPR6	Ibtk	1.07142	8.1736	8.35553	4.1843e-07	8.35244e-06	6.55246	upregulated in GcGn
Q6ZPU9	2510003E04Rik; Kif1bp	0.659005	5.31886	3.59039	0.00258525	0.00772587	-2.35045	upregulated in GcGn
Q6ZQ58	Larp1	-0.309576	10.6383	-2.81598	0.0127895	0.0292833	-3.91926	downregulated in GcGn
Q6ZQJ5	Dna2	-1.64064	6.60762	-7.42455	1.83079e-06	2.53751e-05	5.03611	downregulated in GcGn
Q6ZWN5	Rps9	-0.345225	12.8361	-2.51034	0.0236817	0.0488955	-4.50839	downregulated in GcGn
Q6ZWY8	Tmsb10	-1.09989	9.00489	-4.65073	0.000294359	0.00133611	-0.164912	downregulated in GcGn
Q6ZWZ2	Ube2r2	0.33898	7.86456	2.78619	0.0135889	0.0307326	-3.97772	upregulated in GcGn
Q6ZWZ6	Rps12	-0.434468	12.7412	-3.22736	0.0054891	0.0143617	-3.09507	downregulated in GcGn
Q71KU9	Fgl1	-1.3083	10.3633	-14.1561	3.11821e-10	4.32925e-08	13.8685	downregulated in GcGn
Q71RI9	Ccbl2; Kyat3	0.290387	13.1103	2.7144	0.0157197	0.0346276	-4.11775	upregulated in GcGn
Q75N73	Slc39a14	-1.36528	8.83545	-9.50083	7.85434e-08	2.29418e-06	8.26771	downregulated in GcGn
Q78IK2	Usmg5; LOC100504912; LOC102642507	0.517857	10.9614	2.88249	0.011166	0.0260534	-3.78805	upregulated in GcGn
Q78IK4	Apool	0.362357	12.1014	4.47803	0.000416931	0.00176538	-0.517768	upregulated in GcGn
Q78IQ7	Slc39a4	-0.31375	8.35467	-2.78891	0.0135139	0.0306299	-3.97238	downregulated in GcGn
Q78J03	Msrb2	0.961607	10.1336	5.34878	7.45297e-05	0.000443915	1.23399	upregulated in GcGn
Q78JT3	Haao	0.326348	13.4249	5.7085	3.76007e-05	0.000264484	1.93372	upregulated in GcGn
Q78PG9	Ccdc25	-0.324741	7.7396	-2.98678	0.0090167	0.0218139	-3.58053	downregulated in GcGn
Q78PY7	Snd1	-0.482102	14.204	-7.13034	2.98771e-06	3.61744e-05	4.53278	downregulated in GcGn
Q78YY6	Dnajc15	0.661801	8.67777	5.4435	6.21407e-05	0.000388944	1.41976	upregulated in GcGn
Q78ZM0	Snx3	0.325863	10.4072	3.27915	0.00493083	0.0131269	-2.98955	upregulated in GcGn
Q791T5	Mtch1	0.632542	10.637	4.66512	0.000285979	0.00130842	-0.135602	upregulated in GcGn
Q792Z1	Try10	0.58563	10.9227	3.37776	0.00401919	0.0111178	-2.78789	upregulated in GcGn
Q793I8	Tifa	-1.11071	5.1894	-6.7823	5.41332e-06	5.64251e-05	3.92208	downregulated in GcGn
Q7M6Y3	Picalm	-0.388282	11.1327	-3.93378	0.00126969	0.00433778	-1.64022	downregulated in GcGn
Q7TMF3	Ndufa12	0.468349	12.4682	5.8588	2.83961e-05	0.000215261	2.22129	upregulated in GcGn
Q7TMI3	Uhrf2	0.267947	5.49321	2.64992	0.0179058	0.0385745	-4.24243	upregulated in GcGn
Q7TMK9	Syncrip	-0.223205	12.1447	-2.55951	0.0214689	0.0450463	-4.41535	downregulated in GcGn
Q7TNC4	Luc7l2	0.213565	10.2373	2.5069	0.0238447	0.0491732	-4.51489	upregulated in GcGn
Q7TNL9	Chchd10	0.875551	8.04217	5.24069	9.18407e-05	0.000526988	1.02072	upregulated in GcGn
Q7TPC1	Cdsn	1.03156	7.97243	4.9288	0.000169151	0.000863919	0.398161	upregulated in GcGn
Q7TPS5	5730419I09Rik; C2cd5	-0.634265	5.55379	-5.91709	2.54873e-05	0.000195213	2.33204	downregulated in GcGn
Q7TPV4	Mybbp1a	-0.409224	11.1669	-4.60449	0.000323018	0.00144214	-0.259162	downregulated in GcGn
Q7TQG1	Plekha6	0.417059	9.73248	2.58211	0.0205193	0.0433884	-4.37234	upregulated in GcGn
Q7TQH0	Atxn2l	-1.40263	9.22475	-7.06067	3.36078e-06	3.95791e-05	4.41187	downregulated in GcGn
Q7TQK4	Exosc3	-0.556605	4.50472	-3.73681	0.00190827	0.00608997	-2.0479	downregulated in GcGn
Q7TSE6	Stk38l	-0.296327	7.55023	-2.54237	0.022217	0.0463526	-4.44787	downregulated in GcGn
Q7TSH9	Zfp184	1.56707	8.132	5.44464	6.20058e-05	0.00038857	1.42199	upregulated in GcGn
Q7TSR6	Abcg8	0.919577	8.14362	7.32405	2.16138e-06	2.90537e-05	4.86551	upregulated in GcGn
Q7TSV9	Enkd1	1.11791	6.61952	5.82174	3.04232e-05	0.000227344	2.15065	upregulated in GcGn
Q7TT50	Cdc42bpb	0.418072	11.38	5.47479	5.85339e-05	0.000372226	1.4809	upregulated in GcGn
Q80SY4	Mib1	0.348738	7.01208	2.72453	0.0154004	0.0341415	-4.09805	upregulated in GcGn
Q80SZ7	Gng5; Gm15776; Gng5-ps; LOC100048410; LOC102641276	0.450174	8.89014	3.42551	0.0036401	0.0102507	-2.68993	upregulated in GcGn
Q80T06	Eef1d	-0.445793	12.0765	-3.18028	0.00605054	0.0156094	-3.19069	downregulated in GcGn
Q80TD3	Fnip2	-1.4194	8.49419	-7.51617	1.57551e-06	2.28803e-05	5.19043	downregulated in GcGn
Q80TL7	Mon2	-0.378294	8.81877	-4.44725	0.000443758	0.00185768	-0.580888	downregulated in GcGn
Q80TV8	Clasp1	-0.689735	3.95898	-3.69256	0.00209156	0.00655355	-2.13941	downregulated in GcGn
Q80U63	Mfn2	0.580028	9.9888	7.19652	2.67335e-06	3.36282e-05	4.64704	upregulated in GcGn
Q80U93	Nup214	0.275468	8.62399	2.54809	0.0219644	0.0459369	-4.43702	upregulated in GcGn
Q80UG5	Sept9	-0.419742	10.9764	-4.28117	0.000622123	0.00242929	-0.922365	downregulated in GcGn
Q80UP8	Slc20a2	-1.15243	5.12298	-5.58829	4.71698e-05	0.000315891	1.70167	downregulated in GcGn
Q80UQ2	Rassf6	1.04555	6.14728	6.85067	4.81051e-06	5.14914e-05	4.04337	upregulated in GcGn
Q80V53	Chst14	-0.50259	6.60832	-4.36168	0.000527978	0.00212654	-0.756633	downregulated in GcGn
Q80VC9	Camsap3	0.27611	6.57	2.76228	0.0142654	0.0320245	-4.02449	upregulated in GcGn
Q80VD1	Fam98b	-0.40883	9.34339	-3.58822	0.00259697	0.00774745	-2.35495	downregulated in GcGn
Q80VI1	Trim56	-0.576413	8.6291	-3.59542	0.00255842	0.00765895	-2.34007	downregulated in GcGn
Q80VJ2	Sra1	-0.336075	8.6461	-2.78339	0.0136666	0.0308763	-3.9832	downregulated in GcGn
Q80VL1	Tdrkh	0.452297	7.48308	6.11765	1.76353e-05	0.000145182	2.70962	upregulated in GcGn
Q80VP1	Epn1	-0.591897	7.04286	-4.00891	0.00108746	0.00383503	-1.48473	downregulated in GcGn
Q80W21	Gstm7	0.493707	10.9173	3.48905	0.00319042	0.00921478	-2.55931	upregulated in GcGn
Q80W22	Thnsl2	0.315168	11.3217	4.64727	0.000296406	0.00134187	-0.171945	upregulated in GcGn
Q80WJ7	Mtdh	-0.523933	11.4259	-3.60071	0.0025305	0.00759737	-2.32916	downregulated in GcGn
Q80X19	Col14a1	0.670895	11.6349	3.95393	0.00121798	0.00421202	-1.59851	upregulated in GcGn
Q80X50	Ubap2l	-0.613209	8.54005	-3.26193	0.00510989	0.0135414	-3.02466	downregulated in GcGn
Q80X73	Pelo	-0.577393	7.52493	-3.93761	0.0012597	0.00431872	-1.6323	downregulated in GcGn
Q80X76	Serpina3f	-0.958031	7.45756	-6.01344	2.13397e-05	0.000171048	2.5141	downregulated in GcGn
Q80X80	C2cd2l	-0.367691	9.60219	-3.19907	0.00582	0.0150975	-3.15257	downregulated in GcGn
Q80X81	Acat3	0.450206	11.2494	3.51374	0.00303104	0.00886338	-2.50848	upregulated in GcGn
Q80X85	Mrps7	0.488422	9.49462	5.31005	8.03085e-05	0.000473967	1.15771	upregulated in GcGn
Q80X90	Flnb	-0.396256	14.0715	-3.17738	0.006087	0.0156957	-3.19659	downregulated in GcGn
Q80XI4	Pip4k2b	0.379139	7.71002	2.93748	0.00997699	0.0237591	-3.67889	upregulated in GcGn
Q80XL6	Acad11	0.504747	13.7887	5.24987	9.02219e-05	0.000518851	1.03887	upregulated in GcGn
Q80XN0	Bdh1	0.242115	13.862	2.53102	0.0227258	0.0471668	-4.46935	upregulated in GcGn
Q80Y14	Glrx5	0.551516	10.5557	5.68358	3.94039e-05	0.000274553	1.88577	upregulated in GcGn
Q80Y55	Bsdc1	-1.06931	7.04108	-8.62145	2.7995e-07	6.47105e-06	6.96499	downregulated in GcGn
Q80YV4	Pank4	0.477544	8.04116	5.72882	3.61935e-05	0.000259169	1.97278	upregulated in GcGn
Q80YX1	Tnc	0.529104	8.49899	4.73797	0.000247169	0.00116802	0.0124831	upregulated in GcGn
Q80ZM5	H1fx	0.78091	7.47763	4.23232	0.000687416	0.0026345	-1.02306	upregulated in GcGn
Q80ZM8	Crls1	0.770442	8.59072	7.1733	2.77952e-06	3.45435e-05	4.60701	upregulated in GcGn
Q80ZP8	Manf	-1.31249	12.2451	-7.42294	1.83565e-06	2.53751e-05	5.03338	downregulated in GcGn
Q80ZS3	Mrps26	0.793836	10.7014	6.70791	6.1597e-06	6.24424e-05	3.78939	upregulated in GcGn
Q80ZX0	Sec24b	-0.263661	9.58921	-2.73637	0.0150355	0.0334434	-4.07503	downregulated in GcGn
Q810B6	Ankfy1	-0.334512	9.58621	-2.82318	0.0126031	0.0289205	-3.90509	downregulated in GcGn
Q810B8	Slitrk4	-0.595948	8.56668	-2.79711	0.0132905	0.0302163	-3.95632	downregulated in GcGn
Q810D6	Grwd1	-0.513684	7.15495	-4.25153	0.00066095	0.00255199	-0.983459	downregulated in GcGn
Q810S7	Cog1	-0.701134	8.16285	-3.16469	0.00624881	0.0160352	-3.22232	downregulated in GcGn
Q812F8	Mgat4b	0.474376	4.56259	3.78875	0.00171365	0.00555459	-1.94045	upregulated in GcGn
Q8BFP9	Pdk1	0.560569	10.5702	4.70123	0.000266018	0.00123568	-0.0621544	upregulated in GcGn
Q8BFR4	Gns	-0.469572	10.416	-3.86581	0.0014611	0.00487034	-1.78093	downregulated in GcGn
Q8BFR5	Tufm	0.293006	13.9125	4.07429	0.00095055	0.00342224	-1.34949	upregulated in GcGn
Q8BFS6	Cpped1	0.719401	10.2846	7.49003	1.64428e-06	2.35483e-05	5.14653	upregulated in GcGn
Q8BFV2	Pcid2	-0.999385	7.4346	-8.37568	4.05757e-07	8.22652e-06	6.58404	downregulated in GcGn
Q8BFW4	Trim65	0.536351	4.98152	3.42876	0.0036156	0.0102034	-2.68325	upregulated in GcGn
Q8BFZ9	Erlin2	-0.307934	11.7772	-3.71636	0.00199087	0.00630301	-2.0902	downregulated in GcGn
Q8BG05	Hnrnpa3	-0.476386	12.2196	-5.70141	3.81052e-05	0.000266943	1.92008	downregulated in GcGn
Q8BG07	Pld4	-0.514577	7.03691	-4.90538	0.000177173	0.000893908	0.351005	downregulated in GcGn
Q8BG51	Rhot1	0.429852	9.6503	4.86069	0.000193582	0.000954977	0.260888	upregulated in GcGn
Q8BG67	Efr3a	0.266709	9.2414	2.93794	0.00996753	0.0237517	-3.67797	upregulated in GcGn
Q8BG81	Poldip3	-1.33846	6.11673	-4.38566	0.000502848	0.00205187	-0.707335	downregulated in GcGn
Q8BGA8	Acsm5	0.372471	12.5693	4.89086	0.000182342	0.000912591	0.321742	upregulated in GcGn
Q8BGC4	Zadh2	0.7382	11.3363	5.94836	2.40566e-05	0.000187874	2.39125	upregulated in GcGn
Q8BGD8	1810063B05Rik; Coa6	0.571968	10.4019	3.09252	0.0072529	0.0182381	-3.36821	upregulated in GcGn
Q8BGE6	Atg4b	0.384279	8.33138	2.82714	0.0125018	0.0287902	-3.8973	upregulated in GcGn
Q8BGI0	Sc5d	0.658096	9.6106	4.22438	0.000698671	0.00266381	-1.03944	upregulated in GcGn
Q8BGL3	2810007J24Rik; Sult2a8	0.61615	10.4538	4.3925	0.000495907	0.00203479	-0.693282	upregulated in GcGn
Q8BGR2	Lrrc8d	-1.51916	6.68582	-9.96806	4.137e-08	1.35369e-06	8.92342	downregulated in GcGn
Q8BGS1	Epb4.1l5; Epb41l5	0.40644	8.4069	4.42577	0.000463517	0.00192321	-0.624967	upregulated in GcGn
Q8BGT5	Gpt2	0.423706	12.2272	3.96445	0.00119184	0.00413643	-1.57674	upregulated in GcGn
Q8BGX2	1810026J23Rik; Timm29	0.716215	8.25264	4.55271	0.000358531	0.00157218	-0.36491	upregulated in GcGn
Q8BGY7	4933403F05Rik; Fam210a	0.536731	10.1089	3.40226	0.00382002	0.0106524	-2.73765	upregulated in GcGn
Q8BH00	Aldh8a1	0.408488	13.5892	4.76209	0.000235547	0.00112341	0.0614143	upregulated in GcGn
Q8BH04	Pck2	-0.356722	7.17937	-4.0455	0.00100853	0.00360089	-1.40902	downregulated in GcGn
Q8BH24	Tm9sf4	-0.395377	10.6891	-3.11811	0.00687985	0.0173846	-3.31656	downregulated in GcGn
Q8BH40	Stx7	-0.616953	9.00078	-4.43866	0.000451548	0.00188459	-0.598497	downregulated in GcGn
Q8BH51	2310016M24Rik; Cox14	1.0571	5.50889	3.76896	0.00178532	0.0057616	-1.98139	upregulated in GcGn
Q8BH61	F13a1	-0.682247	7.29603	-5.29605	8.25097e-05	0.000484185	1.1301	downregulated in GcGn
Q8BH79	Ano10	-0.449786	6.99575	-2.77672	0.013853	0.0311837	-3.99625	downregulated in GcGn
Q8BHE8	9430016H08Rik; Maip1	0.536238	9.85059	4.19494	0.000742069	0.00280181	-1.1002	upregulated in GcGn
Q8BHL5	Elmo2	-0.286577	8.97031	-3.67278	0.00217914	0.0067341	-2.18031	downregulated in GcGn
Q8BHN3	Ganab	-0.466835	13.1936	-6.2427	1.40561e-05	0.00012234	2.94234	downregulated in GcGn
Q8BIJ7	Rufy1	-0.988323	6.8024	-4.37603	0.000512785	0.00208256	-0.72712	downregulated in GcGn
Q8BIQ5	Cstf2	-0.857077	6.87255	-3.79052	0.00170736	0.00553766	-1.93677	downregulated in GcGn
Q8BIS8	Ccdc126	-0.716475	5.34444	-4.09414	0.000912532	0.00331849	-1.30843	downregulated in GcGn
Q8BJ34	Marf1	-1.36277	6.02002	-4.98723	0.000150732	0.000792761	0.515546	downregulated in GcGn
Q8BJ48	Nagpa	-0.577637	7.34687	-4.03926	0.00102157	0.00363741	-1.42193	downregulated in GcGn
Q8BJ64	Chdh	0.566399	13.2895	7.69496	1.179e-06	1.81953e-05	5.48836	upregulated in GcGn
Q8BJ71	Nup93	0.201388	11.1835	3.00049	0.00876636	0.0213381	-3.55312	upregulated in GcGn
Q8BJF9	Chmp2b	-0.84196	9.94631	-4.02151	0.00105959	0.00375257	-1.45865	downregulated in GcGn
Q8BJS4	Sun2	-0.33163	10.7446	-4.3261	0.000567643	0.00225747	-0.829825	downregulated in GcGn
Q8BJU9	Mtrf1l	0.375086	7.84149	4.5639	0.000350536	0.00154236	-0.342052	upregulated in GcGn
Q8BJW6	Eif2a	-0.228836	10.6062	-3.80901	0.00164324	0.00537013	-1.8985	downregulated in GcGn
Q8BJZ4	Mrps35	0.996477	9.96362	10.2263	2.93077e-08	1.05223e-06	9.27551	upregulated in GcGn
Q8BK35	Gltscr2; Nop53	-0.681796	6.03585	-5.16478	0.000106444	0.000591735	0.870148	downregulated in GcGn
Q8BK64	Ahsa1	-0.392887	11.6816	-4.19224	0.00074618	0.00280972	-1.10577	downregulated in GcGn
Q8BK72	Mrps27	0.698625	10.3742	6.70192	6.2243e-06	6.28736e-05	3.77868	upregulated in GcGn
Q8BKF1	Polrmt	0.444993	7.53427	6.10386	1.80841e-05	0.000147701	2.68384	upregulated in GcGn
Q8BKZ9	Pdhx	0.341463	11.2729	3.2902	0.00481919	0.0128961	-2.96699	upregulated in GcGn
Q8BL97	Srsf7	0.410612	11.2533	2.90451	0.010674	0.0250726	-3.7444	upregulated in GcGn
Q8BLD6	Ankrd55	0.860209	6.18793	5.37778	7.0486e-05	0.00042629	1.29098	upregulated in GcGn
Q8BLF1	Nceh1	-0.366203	10.3215	-5.56542	4.92599e-05	0.000326924	1.65731	downregulated in GcGn
Q8BLN5	Lss	0.548343	11.4365	7.89799	8.52514e-07	1.43394e-05	5.82151	upregulated in GcGn
Q8BM55	Tmem214	-0.746577	12.0434	-7.2022	2.64803e-06	3.35547e-05	4.65681	downregulated in GcGn
Q8BM72	Hspa13	-0.99629	10.7042	-9.1018	1.38324e-07	3.6118e-06	7.68802	downregulated in GcGn
Q8BMA6	Srp68	-0.392592	11.1316	-5.57636	4.82492e-05	0.000321454	1.67852	downregulated in GcGn
Q8BMC4	2610027L16Rik; Nop9	0.335847	6.78698	3.13879	0.00659225	0.0167719	-3.27475	upregulated in GcGn
Q8BMF4	Dlat	0.292699	12.8451	4.01524	0.00107338	0.00379263	-1.47164	upregulated in GcGn
Q8BMK4	Ckap4	-0.938443	10.7262	-9.54747	7.35988e-08	2.18681e-06	8.33427	downregulated in GcGn
Q8BMP6	Acbd3	-0.719699	9.44441	-6.98978	3.79079e-06	4.32635e-05	4.28815	downregulated in GcGn
Q8BMS1	Hadha	0.267636	15.7286	3.59923	0.00253829	0.00761194	-2.33222	upregulated in GcGn
Q8BMS4	Coq3	0.414729	11.0742	4.38703	0.000501453	0.0020478	-0.704527	upregulated in GcGn
Q8BND5	Qsox1	-0.718706	7.81568	-5.01353	0.000143126	0.000755835	0.568286	downregulated in GcGn
Q8BNX1	Clec4g	0.472084	7.87391	4.06291	0.000973047	0.00349583	-1.37301	upregulated in GcGn
Q8BP27	Sfr1	-1.44879	5.19127	-8.61059	2.84535e-07	6.47105e-06	6.94832	downregulated in GcGn
Q8BP40	Acp6	0.358259	11.6437	4.66838	0.000284114	0.00130401	-0.128962	upregulated in GcGn
Q8BP47	Nars	-0.293336	11.9747	-4.04895	0.00100141	0.00358043	-1.4019	downregulated in GcGn
Q8BPE4	Tmem177	0.424071	8.71393	2.72145	0.0154971	0.0342539	-4.10406	upregulated in GcGn
Q8BPS4	Gpr180	-0.254219	8.40374	-2.98347	0.00907835	0.0219528	-3.58716	downregulated in GcGn
Q8BPT6	Immp2l	0.820836	8.16114	8.91609	1.81097e-07	4.58957e-06	7.4118	upregulated in GcGn
Q8BQ30	Ppp1r18	-0.850218	8.52119	-6.57826	7.72889e-06	7.59664e-05	3.55631	downregulated in GcGn
Q8BRB7	Kat6b; Myst4	0.832241	4.65074	4.10791	0.000887092	0.00325498	-1.27998	upregulated in GcGn
Q8BRF7	Scfd1	-0.719756	11.4687	-6.08267	1.87977e-05	0.000153046	2.64415	downregulated in GcGn
Q8BRH0	Tmtc3	-0.386401	8.64751	-4.30501	0.000592581	0.00234045	-0.873249	downregulated in GcGn
Q8BRK8	Prkaa2	0.317637	9.48038	4.69313	0.000270364	0.00125137	-0.0786075	upregulated in GcGn
Q8BSF4	Pisd	0.362885	10.0514	2.63463	0.0184655	0.0395472	-4.27183	upregulated in GcGn
Q8BSK8	Rps6kb1	0.36549	6.71488	2.54417	0.0221372	0.0462235	-4.44446	upregulated in GcGn
Q8BSZ2	Ap3s2	-0.576089	5.67432	-3.78643	0.00172189	0.00557431	-1.94524	downregulated in GcGn
Q8BT35	1500011K16Rik	0.776845	8.76006	4.66457	0.000286296	0.00130871	-0.136727	upregulated in GcGn
Q8BTJ4	Enpp4	-1.09146	8.16747	-7.19507	2.67984e-06	3.36282e-05	4.64454	downregulated in GcGn
Q8BTM8	Flna	-0.741467	14.3138	-4.09796	0.000905403	0.00330108	-1.30054	downregulated in GcGn
Q8BTS3	Gbp9	-1.37889	5.47205	-6.45586	9.59587e-06	9.08906e-05	3.33414	downregulated in GcGn
Q8BTS4	Nup54	0.401984	9.81287	3.62637	0.00239929	0.00727528	-2.27617	upregulated in GcGn
Q8BTY1	Ccbl1; Kyat1	0.403345	11.1568	3.62639	0.00239923	0.00727528	-2.27615	upregulated in GcGn
Q8BTY8	Scfd2	-0.602284	7.95654	-6.05405	1.9808e-05	0.000159762	2.59047	downregulated in GcGn
Q8BTZ7	Gmppb	-0.550175	9.9448	-4.58316	0.000337188	0.00149252	-0.302697	downregulated in GcGn
Q8BU14	Sec62	-0.72839	9.70221	-5.30179	8.15995e-05	0.000479943	1.14143	downregulated in GcGn
Q8BU88	Mrpl22	0.74305	3.90395	3.55821	0.00276379	0.00817437	-2.41683	upregulated in GcGn
Q8BUR4	Dock1	0.430186	5.4345	4.57795	0.000340751	0.001507	-0.313352	upregulated in GcGn
Q8BUU7	Galk2	0.267989	6.60732	2.87687	0.011295	0.0263159	-3.79917	upregulated in GcGn
Q8BUY5	Timmdc1	0.562301	9.61266	7.90971	8.36839e-07	1.41851e-05	5.84057	upregulated in GcGn
Q8BVE3	Atp6v1h	-0.246872	10.5534	-3.47433	0.00328939	0.00944787	-2.5896	downregulated in GcGn
Q8BVG4	Dpp9	-0.292916	10.1512	-3.69055	0.00210031	0.00656931	-2.14358	downregulated in GcGn
Q8BVI4	Qdpr; LOC102643271	0.49585	13.4692	6.54431	8.20524e-06	7.92177e-05	3.49489	upregulated in GcGn
Q8BVI5	Stx16	-0.479063	6.68039	-3.89079	0.00138756	0.00466128	-1.72921	downregulated in GcGn
Q8BVM9	Phf11; Phf11a	-1.03223	6.32505	-4.29454	0.000605374	0.00238006	-0.894813	downregulated in GcGn
Q8BVQ5	Ppme1	-0.421339	7.65909	-2.5964	0.0199399	0.0422496	-4.34508	downregulated in GcGn
Q8BWF0	Aldh5a1	0.356477	13.2957	4.10176	0.000898371	0.00327776	-1.29269	upregulated in GcGn
Q8BWN8	Acot4	0.410619	11.658	4.41271	0.000475962	0.001967	-0.651767	upregulated in GcGn
Q8BWN9	AI182371	0.906948	6.57968	6.89947	4.4235e-06	4.83499e-05	4.12954	upregulated in GcGn
Q8BWP5	Ttpa	0.378041	12.1974	3.88579	0.00140199	0.00470362	-1.73957	upregulated in GcGn
Q8BWP8	B3gnt1; B4gat1	0.299741	7.2345	2.58007	0.0206035	0.0435308	-4.37624	upregulated in GcGn
Q8BWQ1	Ugt2a3	0.292939	13.0711	3.21091	0.00567915	0.0147544	-3.12851	upregulated in GcGn
Q8BWT1	Acaa2	0.235384	16.079	2.77936	0.0137791	0.0310694	-3.9911	upregulated in GcGn
Q8BWU8	Agxt2l1; Etnppl	1.15913	10.2789	14.6063	1.98804e-10	3.41614e-08	14.3171	upregulated in GcGn
Q8BX02	Kank2	0.705776	8.43792	5.70882	3.75781e-05	0.000264484	1.93434	upregulated in GcGn
Q8BX10	Pgam5	0.34195	9.69047	5.06957	0.000128213	0.00068976	0.680411	upregulated in GcGn
Q8BX80	Engase	0.524332	4.46077	3.4248	0.00364547	0.0102541	-2.69139	upregulated in GcGn
Q8BXB6	Slco2b1	1.20955	8.18486	6.27048	1.33692e-05	0.000117864	2.99375	upregulated in GcGn
Q8BXN7	Ppm1k	0.496523	10.0304	5.39634	6.80182e-05	0.000415176	1.3274	upregulated in GcGn
Q8BXR6	Peli3	0.836479	6.08521	5.24264	9.14943e-05	0.000525584	1.02458	upregulated in GcGn
Q8BXV2	Bri3bp	0.68903	7.80836	6.18391	1.56337e-05	0.000131639	2.8332	upregulated in GcGn
Q8BXZ1	Tmx3	-0.426864	8.81394	-3.86216	0.00147215	0.00490086	-1.78848	downregulated in GcGn
Q8BYA0	Tbcd	0.31035	6.62515	3.01805	0.0084554	0.0207276	-3.51794	upregulated in GcGn
Q8BYB9	Poglut1	-0.452031	8.24651	-4.01497	0.00107397	0.00379263	-1.47219	downregulated in GcGn
Q8BZ20	Parp12	-0.564249	7.7744	-4.66792	0.000284377	0.00130401	-0.129901	downregulated in GcGn
Q8BZ36	Rint1	-0.765011	6.30327	-4.43856	0.000451644	0.00188459	-0.598713	downregulated in GcGn
Q8BZR9	1200014J11Rik; Ncbp3	-0.661726	6.4001	-3.24623	0.00527875	0.0139099	-3.05665	downregulated in GcGn
Q8BZW8	Nhlrc2	0.348919	9.47021	3.4917	0.00317288	0.00918465	-2.55385	upregulated in GcGn
Q8C0C0	Zhx2	0.478727	5.32661	4.9919	0.000149352	0.000786304	0.524912	upregulated in GcGn
Q8C0C7	Farsa	-0.229866	11.4844	-2.61888	0.0190599	0.0406517	-4.30206	downregulated in GcGn
Q8C0D0	Trub1	0.629947	5.35297	5.11822	0.000116569	0.000637064	0.777471	upregulated in GcGn
Q8C0D5	Eftud1; Efl1	-0.409119	7.99024	-3.42295	0.00365948	0.0102768	-2.69519	downregulated in GcGn
Q8C0J6	Sowahc	-1.7619	5.52572	-5.41765	6.52948e-05	0.000402833	1.36916	downregulated in GcGn
Q8C0M9	Asrgl1	0.573087	8.53203	3.12669	0.00675902	0.0171287	-3.29922	upregulated in GcGn
Q8C0N2	Agpat9; Gpat3	-0.376652	9.17048	-3.37361	0.00405396	0.011196	-2.79641	downregulated in GcGn
Q8C129	Lnpep	-0.492278	8.94639	-3.22943	0.00546565	0.0143366	-3.09086	downregulated in GcGn
Q8C165	Pm20d1	0.329082	12.7404	4.30644	0.000590859	0.00233543	-0.87031	upregulated in GcGn
Q8C1B7	Sept11	-0.576024	10.4498	-5.27784	8.5465e-05	0.000496465	1.09417	downregulated in GcGn
Q8C1E7	Tmem120a	-0.774917	9.25632	-5.84542	2.9111e-05	0.000218925	2.19582	downregulated in GcGn
Q8C2E4	Ptcd1	0.493138	6.67368	4.61351	0.00031721	0.00142359	-0.240762	upregulated in GcGn
Q8C2K1	Def6	0.712184	4.62448	3.30523	0.00467141	0.0125787	-2.9363	upregulated in GcGn
Q8C2Q8	Atp5c1	0.276809	14.196	4.12507	0.000856371	0.00316245	-1.2445	upregulated in GcGn
Q8C3J5	Dock2	-0.566085	5.61004	-4.08956	0.000921161	0.00333162	-1.3179	downregulated in GcGn
Q8C3V4	Stat1	-1.76534	12.6843	-15.2947	1.022e-10	2.17765e-08	14.9775	downregulated in GcGn
Q8C407	Yipf4	-0.459251	9.46882	-5.63226	4.34061e-05	0.000295665	1.78676	downregulated in GcGn
Q8C570	Rae1	-0.343694	9.92338	-4.19697	0.000738987	0.00279485	-1.096	downregulated in GcGn
Q8C5W0	Clmn	0.423919	11.1546	4.49275	0.000404697	0.00172489	-0.487614	upregulated in GcGn
Q8C5W3	Tbcel	0.686661	10.0467	7.9395	7.98357e-07	1.36221e-05	5.88894	upregulated in GcGn
Q8C605	Pfkp	-0.327255	7.21511	-2.65777	0.0176248	0.0381576	-4.22731	downregulated in GcGn
Q8C729	Fam126b	0.2504	6.37468	2.82545	0.0125451	0.0288515	-3.90064	upregulated in GcGn
Q8C788	Snx18	-0.351251	7.7347	-3.65451	0.00226329	0.00696087	-2.21806	downregulated in GcGn
Q8C7E7	Stbd1	-0.952754	7.84259	-7.43449	1.8011e-06	2.51159e-05	5.05291	downregulated in GcGn
Q8C7G5	Apoa5	0.470559	9.43922	3.96754	0.00118425	0.00412018	-1.57034	upregulated in GcGn
Q8C7H1	Mmaa	0.845154	11.1785	9.44261	8.52117e-08	2.42058e-06	8.18429	upregulated in GcGn
Q8C845	Efhd2	-0.417011	11.6113	-4.66186	0.000287856	0.00131236	-0.142243	downregulated in GcGn
Q8C863	Itch	0.341727	7.41132	2.55163	0.0218096	0.0456686	-4.43031	upregulated in GcGn
Q8C9E8	Fam26f	-0.999898	9.47401	-7.57997	1.41997e-06	2.09137e-05	5.29725	downregulated in GcGn
Q8CA44	Atp5sl; Dmac2	0.560011	5.53226	3.84732	0.00151804	0.00503093	-1.81921	upregulated in GcGn
Q8CAK3	A230050P20Rik	0.439474	7.4388	4.30877	0.000588056	0.00232791	-0.865507	upregulated in GcGn
Q8CAS9	Parp9	-0.682968	11.8182	-10.4003	2.33181e-08	9.13293e-07	9.50881	downregulated in GcGn
Q8CB77	Tceb3; Eloa	-0.947463	3.61198	-3.68432	0.0021276	0.00663831	-2.15645	downregulated in GcGn
Q8CBB7	Ap1g1	-0.330539	9.8561	-2.56196	0.021364	0.0448879	-4.4107	downregulated in GcGn
Q8CBB9	Rsad2	-1.23173	9.79792	-9.97184	4.11595e-08	1.35369e-06	8.92864	downregulated in GcGn
Q8CBQ5	Pi4k2b	-0.408189	6.36255	-4.04416	0.00101133	0.0036084	-1.4118	downregulated in GcGn
Q8CBY1	Samd4	-0.758351	5.81253	-5.29547	8.26018e-05	0.000484185	1.12896	downregulated in GcGn
Q8CC21	Ttc19	0.402966	4.78258	3.59934	0.0025377	0.00761194	-2.33198	upregulated in GcGn
Q8CC88	Vwa8	0.485969	13.4411	7.05146	3.4136e-06	3.98604e-05	4.39584	upregulated in GcGn
Q8CCF0	Prpf31	-0.503504	9.25624	-4.44649	0.000444441	0.0018585	-0.582444	downregulated in GcGn
Q8CCJ3	Ufl1	-0.370742	11.3112	-5.37587	7.07459e-05	0.00042629	1.28722	downregulated in GcGn
Q8CCK0	H2afy2	0.438162	10.2437	5.39522	6.81641e-05	0.000415576	1.32521	upregulated in GcGn
Q8CCS6	Pabpn1	-1.09349	6.74205	-3.69436	0.00208375	0.00653702	-2.13568	downregulated in GcGn
Q8CE80	Cast	-0.709693	9.7042	-4.2851	0.000617155	0.00241586	-0.914271	downregulated in GcGn
Q8CEE7	Rdh13	0.625013	9.25998	5.82162	3.04297e-05	0.000227344	2.15043	upregulated in GcGn
Q8CFA2	Amt	0.479437	12.546	4.89255	0.000181731	0.000910418	0.325153	upregulated in GcGn
Q8CFB4	Gbp5	-1.69369	10.8864	-12.2631	2.39369e-09	1.76791e-07	11.8208	downregulated in GcGn
Q8CFB8	Parp3	-0.346083	11.1585	-3.86498	0.0014636	0.00487554	-1.78265	downregulated in GcGn
Q8CFD4	Snx8	0.38041	5.81616	3.47592	0.00327856	0.00942727	-2.58633	upregulated in GcGn
Q8CFI5	Pars2	0.324005	6.47428	2.56213	0.0213566	0.0448879	-4.41037	upregulated in GcGn
Q8CFP6	Dnajc27	0.595744	6.29668	4.19396	0.000743554	0.00280188	-1.10221	upregulated in GcGn
Q8CFX1	H6pd	-0.530475	12.5696	-5.19351	0.000100654	0.000566249	0.927201	downregulated in GcGn
Q8CFZ6	Clec3b	0.661627	6.66124	3.96665	0.00118643	0.00412498	-1.57218	upregulated in GcGn
Q8CG14	C1s; C1s1	-0.538488	8.01622	-4.52411	0.000379839	0.00164332	-0.423406	downregulated in GcGn
Q8CG16	C1ra	-0.620528	8.97975	-5.54317	5.13856e-05	0.00033929	1.61409	downregulated in GcGn
Q8CG76	Akr7a5	0.479359	12.7591	5.06822	0.000128554	0.000690876	0.677704	upregulated in GcGn
Q8CG79	Trp53bp2	0.702161	5.17083	5.75031	3.47649e-05	0.000250676	2.01401	upregulated in GcGn
Q8CGA0	Ppm1f	0.2152	6.87158	2.90215	0.0107258	0.0251712	-3.74909	upregulated in GcGn
Q8CGB6	Tenc1; Tns2	0.342117	9.19875	2.78824	0.0135325	0.0306572	-3.9737	upregulated in GcGn
Q8CGC7	Eprs	-0.252737	12.8697	-2.85682	0.0117673	0.0272811	-3.8388	downregulated in GcGn
Q8CGK3	Lonp1	0.166909	13.5873	2.71571	0.0156781	0.0345698	-4.11521	upregulated in GcGn
Q8CHC4	Synj1	-0.260711	7.62679	-2.97637	0.00921164	0.0222231	-3.60133	downregulated in GcGn
Q8CHG3	Gcc2	-0.671083	7.76305	-5.14196	0.000111288	0.000614046	0.824747	downregulated in GcGn
Q8CHK3	Mboat7	-0.541598	6.89963	-4.05972	0.000979461	0.00350922	-1.37962	downregulated in GcGn
Q8CHP5	Wibg; Pym1	-0.570092	9.01916	-3.00257	0.00872881	0.0212703	-3.54894	downregulated in GcGn
Q8CHR6	Dpyd	0.830203	13.3798	8.86644	1.94752e-07	4.85602e-06	7.33726	upregulated in GcGn
Q8CI11	Gnl3	-0.610901	6.51951	-5.30421	8.12181e-05	0.000478789	1.14621	downregulated in GcGn
Q8CI51	Pdlim5	0.23285	10.796	2.61814	0.0190881	0.040695	-4.30347	upregulated in GcGn
Q8CI61	Bag4	0.343189	4.72782	3.30827	0.00464215	0.0125234	-2.93011	upregulated in GcGn
Q8CIE6	Copa	-0.748696	13.4048	-9.26204	1.09973e-07	2.96471e-06	7.92304	downregulated in GcGn
Q8CIF4	Btd	0.63042	8.88913	6.44754	9.73872e-06	9.1544e-05	3.31897	upregulated in GcGn
Q8CIM7	Cyp2d26	-0.277609	13.5209	-3.35497	0.00421373	0.011534	-2.83458	downregulated in GcGn
Q8CIN4	Pak2	-0.475442	9.10551	-3.56557	0.00272191	0.00806434	-2.40166	downregulated in GcGn
Q8CJ53	Trip10	-0.261131	7.08952	-2.93454	0.0100372	0.0238477	-3.68474	downregulated in GcGn
Q8JZM0	Tfb1m	0.485074	7.48409	5.41959	6.50519e-05	0.000402295	1.37297	upregulated in GcGn
Q8JZN5	Acad9	0.406423	12.4259	4.10826	0.000886441	0.00325498	-1.27924	upregulated in GcGn
Q8JZN7	Rhot2	0.434336	8.74017	5.19045	0.000101255	0.000569007	0.921133	upregulated in GcGn
Q8JZQ2	Afg3l2	0.342413	13.1813	4.61267	0.000317751	0.00142417	-0.242488	upregulated in GcGn
Q8JZQ9	Eif3b	-0.481461	10.8186	-6.22372	1.45464e-05	0.000125971	2.90716	downregulated in GcGn
Q8JZS9	Mrpl48	0.556474	5.73583	3.88012	0.00141852	0.00474062	-1.75131	upregulated in GcGn
Q8JZU0	Nudt13	0.684849	4.87769	5.56895	4.89316e-05	0.000325162	1.66415	upregulated in GcGn
Q8JZV7	Amdhd2	0.513864	9.00405	2.98955	0.00896568	0.0217108	-3.575	upregulated in GcGn
Q8JZV9	Bdh2	0.662846	7.86018	2.7211	0.015508	0.0342635	-4.10474	upregulated in GcGn
Q8JZY4	1110008L16Rik	0.794319	7.38692	7.03164	3.53036e-06	4.0741e-05	4.36128	upregulated in GcGn
Q8K010	Oplah	0.203567	12.4015	2.63396	0.0184906	0.039568	-4.27312	upregulated in GcGn
Q8K021	Scamp1	-0.427275	10.0503	-4.28661	0.00061525	0.00241155	-0.91115	downregulated in GcGn
Q8K094	Pvr	-0.750189	5.39946	-5.93782	2.45292e-05	0.000189561	2.3713	downregulated in GcGn
Q8K0C9	Gmds	-0.293766	7.21943	-2.65607	0.0176853	0.0382113	-4.23058	downregulated in GcGn
Q8K0D5	Gfm1	0.35872	11.2501	3.21224	0.00566359	0.0147362	-3.12581	upregulated in GcGn
Q8K0E8	Fgb	-1.44597	13.7542	-9.75272	5.54342e-08	1.72648e-06	8.62425	downregulated in GcGn
Q8K0G5	Tssc1; Eipr1	-0.610722	6.43664	-3.89308	0.00138104	0.00465752	-1.72449	downregulated in GcGn
Q8K0G8	Esrp2	0.382346	8.85041	3.50793	0.00306779	0.00894051	-2.52044	upregulated in GcGn
Q8K0L2	Entpd8	0.636902	6.3516	6.71107	6.12594e-06	6.22222e-05	3.79504	upregulated in GcGn
Q8K0L9	Zbtb20	0.794721	9.38029	6.94172	4.11478e-06	4.57492e-05	4.20388	upregulated in GcGn
Q8K0Z7	Taco1	0.528939	9.68144	4.79279	0.000221562	0.00106954	0.123614	upregulated in GcGn
Q8K157	Galm	0.606397	12.0816	5.99562	2.20501e-05	0.000175653	2.48052	upregulated in GcGn
Q8K183	Pdxk	0.428034	10.7535	4.73033	0.000250971	0.00118064	-0.00302208	upregulated in GcGn
Q8K199	2310061C15Rik; Cmc2	0.520833	8.72805	2.50297	0.0240316	0.0493814	-4.52228	upregulated in GcGn
Q8K1M3	Prkar2a	-0.177823	11.969	-2.67313	0.0170871	0.037126	-4.19767	downregulated in GcGn
Q8K1R7	Nek9	0.455389	6.03224	3.25259	0.00520972	0.013763	-3.0437	upregulated in GcGn
Q8K1Z0	Coq9	0.381475	11.9417	4.4568	0.000435247	0.00182648	-0.561288	upregulated in GcGn
Q8K215	Lyrm4	0.43612	9.97594	4.50674	0.000393408	0.0016893	-0.458961	upregulated in GcGn
Q8K224	Nat10	0.41013	5.15963	3.4884	0.00319474	0.00922211	-2.56065	upregulated in GcGn
Q8K268	Abcf3	0.70342	6.6113	4.89291	0.000181602	0.000910418	0.325878	upregulated in GcGn
Q8K2B3	Sdha	0.290021	14.7668	3.1943	0.00587768	0.0152242	-3.16225	upregulated in GcGn
Q8K2C6	Sirt5	0.503426	10.9618	3.28717	0.00484955	0.0129558	-2.97318	upregulated in GcGn
Q8K2C7	Os9	-0.604509	11.55	-4.29971	0.00059902	0.00236047	-0.884161	downregulated in GcGn
Q8K2I4	Manba	0.310342	7.55763	3.81083	0.00163706	0.00535672	-1.89473	upregulated in GcGn
Q8K2M0	Mrpl38	0.492718	9.02106	5.64801	4.21349e-05	0.000288526	1.81718	upregulated in GcGn
Q8K2P2	Fam83a	-1.85743	6.5592	-12.8151	1.28734e-09	1.12893e-07	12.4466	downregulated in GcGn
Q8K2Q9	4930506M07Rik; Shtn1	-0.948044	9.21227	-7.45372	1.74511e-06	2.45836e-05	5.08537	downregulated in GcGn
Q8K2Y7	Mrpl47	0.925102	6.80299	6.60492	7.37517e-06	7.34675e-05	3.60442	upregulated in GcGn
Q8K370	Acad10	0.36349	13.6937	4.71893	0.000256758	0.00120398	-0.0261753	upregulated in GcGn
Q8K3G9	Appl2	0.507035	5.09678	4.68751	0.000273427	0.0012627	-0.0900427	upregulated in GcGn
Q8K3H0	Appl1	0.281236	7.79391	3.03513	0.00816331	0.0201549	-3.48367	upregulated in GcGn
Q8K3J1	Ndufs8	0.490754	12.8562	5.29799	8.22002e-05	0.000482926	1.13394	upregulated in GcGn
Q8K409	Polb	0.467795	7.26944	3.43658	0.00355741	0.0100777	-2.66719	upregulated in GcGn
Q8K411	Pitrm1	0.386405	12.7121	5.81525	3.07929e-05	0.000229067	2.13828	upregulated in GcGn
Q8K440	Abca8b	0.323109	10.3805	3.79922	0.0016769	0.00545256	-1.91877	upregulated in GcGn
Q8K4F5	Abhd11	0.330638	12.0461	4.12612	0.000854537	0.00315794	-1.24235	upregulated in GcGn
Q8K4H1	Afmid	0.892907	11.6142	9.43257	8.64215e-08	2.43398e-06	8.16986	upregulated in GcGn
Q8K4K6	Pank1	0.703259	6.4931	7.35247	2.06199e-06	2.81279e-05	4.91389	upregulated in GcGn
Q8K4P0	Wdr33	-0.45012	6.40714	-3.62899	0.00238633	0.00726022	-2.27078	downregulated in GcGn
Q8K4Q6	Neil1	1.4958	6.20557	4.04799	0.00100339	0.00358503	-1.40388	upregulated in GcGn
Q8K4Z3	Apoa1bp; Naxe	0.344031	12.0925	3.79169	0.00170325	0.0055278	-1.93436	upregulated in GcGn
Q8QZR1	Tat	-1.17497	11.1473	-10.4357	2.22661e-08	8.78745e-07	9.5559	downregulated in GcGn
Q8QZR5	Gpt	0.461365	12.9103	5.18574	0.000102188	0.000573627	0.911774	upregulated in GcGn
Q8QZS1	Hibch	0.270287	13.4279	3.65331	0.00226891	0.006974	-2.22053	upregulated in GcGn
Q8QZT1	Acat1	0.237563	14.8367	3.00249	0.00873029	0.0212703	-3.5491	upregulated in GcGn
Q8QZY1	Eif3l	-0.326438	11.109	-2.92226	0.0102929	0.0243211	-3.70915	downregulated in GcGn
Q8R015	Bloc1s5	-1.02295	4.30024	-4.91107	0.00017519	0.000887102	0.362459	downregulated in GcGn
Q8R035	Ict1; Mrpl58	0.451448	9.66028	4.25554	0.000655549	0.00254033	-0.975181	upregulated in GcGn
Q8R050	Gspt1	-0.227595	10.9118	-3.22142	0.00555701	0.0144953	-3.10715	downregulated in GcGn
Q8R079	Bfar	-0.479106	4.66096	-3.26654	0.00506131	0.0134327	-3.01526	downregulated in GcGn
Q8R080	Gtse1	1.09256	4.25763	4.4356	0.00045436	0.00189439	-0.604778	upregulated in GcGn
Q8R084	Ugt2b1	0.408987	13.2157	3.11969	0.0068574	0.0173363	-3.31336	upregulated in GcGn
Q8R086	Suox	0.392502	13.491	4.45409	0.000437649	0.00183507	-0.56686	upregulated in GcGn
Q8R0F8	Fahd1	0.348609	11.8654	3.07026	0.00759344	0.0189928	-3.41304	upregulated in GcGn
Q8R0F9	Sec14l4	0.356154	11.676	5.71096	3.74274e-05	0.000264201	1.93845	upregulated in GcGn
Q8R0G9	Nup133	0.401678	9.44589	4.83062	0.000205496	0.00100753	0.200142	upregulated in GcGn
Q8R0N6	Adhfe1	0.710078	11.2405	5.48023	5.79287e-05	0.000368832	1.49152	upregulated in GcGn
Q8R0S2	Iqsec1	0.319606	7.2712	3.24748	0.00526516	0.0138909	-3.05411	upregulated in GcGn
Q8R0W0	Eppk1	-0.775861	14.4673	-10.3603	2.45704e-08	9.47977e-07	9.45544	downregulated in GcGn
Q8R0Y6	Aldh1l1	0.344259	15.608	3.26717	0.00505478	0.0134292	-3.01399	upregulated in GcGn
Q8R0Y8	Slc25a42	0.56123	10.3104	2.60056	0.0197741	0.0419499	-4.33712	upregulated in GcGn
Q8R104	Sirt3	0.623827	9.04626	6.86065	4.72857e-06	5.09306e-05	4.06102	upregulated in GcGn
Q8R105	Vps37c	-0.477187	7.01718	-4.36173	0.000527919	0.00212654	-0.75652	downregulated in GcGn
Q8R121	Serpina10	-0.894011	7.85503	-7.85649	9.10539e-07	1.50399e-05	5.75385	downregulated in GcGn
Q8R123	Flad1	0.222416	11.2701	3.4206	0.00367737	0.0103214	-2.70001	upregulated in GcGn
Q8R127	Sccpdh	-0.230183	7.98364	-3.45549	0.00342051	0.00974864	-2.62833	downregulated in GcGn
Q8R146	Apeh	0.340749	11.8693	3.97523	0.00116564	0.00406636	-1.55443	upregulated in GcGn
Q8R151	Znfx1	-0.484828	8.25984	-6.22631	1.44785e-05	0.000125593	2.91196	downregulated in GcGn
Q8R164	Bphl	0.248665	13.7577	3.12593	0.00676963	0.0171396	-3.30075	upregulated in GcGn
Q8R180	Ero1l	-0.370468	10.2206	-4.02145	0.00105972	0.00375257	-1.45877	downregulated in GcGn
Q8R1B4	Eif3c	-0.382811	11.921	-4.35848	0.000531424	0.00213644	-0.763208	downregulated in GcGn
Q8R1F1	Fam129b	-0.465512	8.25134	-2.51785	0.0233301	0.048208	-4.49423	downregulated in GcGn
Q8R1F5	Hyi	0.643405	12.2696	6.38544	1.0878e-05	0.000100607	3.20539	upregulated in GcGn
Q8R1G2	Cmbl	0.590917	11.6777	6.45034	9.69048e-06	9.14229e-05	3.32407	upregulated in GcGn
Q8R1K4	Agxt2l2; Phykpl	0.481898	6.4431	4.67374	0.00028108	0.00129517	-0.118065	upregulated in GcGn
Q8R1N0	Zfp830	-1.89626	4.82622	-4.64826	0.000295819	0.00134039	-0.169934	downregulated in GcGn
Q8R1N4	Nudcd3	-0.504264	5.26525	-3.43705	0.00355395	0.0100734	-2.66622	downregulated in GcGn
Q8R1R3	Stard7	0.440338	3.83424	2.74723	0.0147081	0.0328327	-4.05387	upregulated in GcGn
Q8R1S0	Coq6	0.340431	9.51217	3.69863	0.0020654	0.00649126	-2.12686	upregulated in GcGn
Q8R1S9	Slc38a4	-0.455034	9.55994	-2.89248	0.0109401	0.025615	-3.76826	downregulated in GcGn
Q8R1V4	Tmed4	-0.348906	9.91909	-2.54424	0.0221338	0.0462235	-4.44432	downregulated in GcGn
Q8R216	Sirt4	0.829795	7.71103	9.65252	6.36256e-08	1.90141e-06	8.48327	upregulated in GcGn
Q8R2E9	Ero1lb	-0.485933	8.13228	-5.36261	7.25729e-05	0.00043376	1.26117	downregulated in GcGn
Q8R2K3	Ssbp1	0.3114	12.0363	4.74888	0.000241841	0.00115025	0.0346203	upregulated in GcGn
Q8R2Q4	Gfm2	0.511221	10.4114	6.01691	2.1204e-05	0.000170225	2.52064	upregulated in GcGn
Q8R2Q8	Bst2	-0.997151	9.33232	-10.0889	3.51749e-08	1.21236e-06	9.08916	downregulated in GcGn
Q8R2R3	Aagab	0.546968	5.94311	4.49699	0.000401239	0.0017158	-0.478923	upregulated in GcGn
Q8R2S8	Cd177	-0.952934	8.7033	-11.7412	4.397e-09	2.61293e-07	11.2054	downregulated in GcGn
Q8R2Y8	Ptrh2	0.542005	10.9359	5.88399	2.70987e-05	0.000205728	2.26921	upregulated in GcGn
Q8R317	Ubqln1	-0.436548	10.2274	-2.75996	0.0143328	0.0321198	-4.02902	downregulated in GcGn
Q8R332	Nupl1	0.535724	8.24437	5.66227	4.1017e-05	0.000282786	1.8447	upregulated in GcGn
Q8R366	Igsf8	-0.803119	8.61944	-9.93912	4.30177e-08	1.39875e-06	8.88351	downregulated in GcGn
Q8R3F5	Mcat	0.82529	10.3954	10.188	3.0829e-08	1.09921e-06	9.22384	upregulated in GcGn
Q8R3G1	Ppp1r8	-0.604739	6.40242	-3.11746	0.00688903	0.0173992	-3.31786	downregulated in GcGn
Q8R3L2	Tcf25	-1.04903	5.73852	-6.02121	2.10372e-05	0.000169148	2.52874	downregulated in GcGn
Q8R3P0	Aspa	0.375223	9.88651	4.85649	0.000195205	0.000962067	0.252396	upregulated in GcGn
Q8R3Q0	Tmem66; Saraf	0.372061	7.41688	4.92601	0.000170087	0.000866214	0.392543	upregulated in GcGn
Q8R404	2410015M20Rik	0.547564	10.5101	3.91819	0.00131122	0.00446281	-1.67249	upregulated in GcGn
Q8R422	Cd109	0.623707	7.02703	4.19611	0.000740287	0.00279772	-1.09777	upregulated in GcGn
Q8R4H7	Nags	0.573466	9.75921	5.33479	7.65653e-05	0.000453094	1.20646	upregulated in GcGn
Q8R4N0	Clybl	0.397172	13.0226	4.88655	0.000183907	0.000916874	0.313045	upregulated in GcGn
Q8R4U0	Stab2	0.794419	10.5177	13.453	6.45981e-10	7.4216e-08	13.1397	upregulated in GcGn
Q8R4X3	Rbm12	-0.33682	6.41332	-2.83649	0.0122656	0.0283222	-3.87889	downregulated in GcGn
Q8R502	Lrrc8c	-0.900684	5.9684	-6.62731	7.0911e-06	7.0911e-05	3.64476	downregulated in GcGn
Q8R570	Snap47	0.210893	9.8298	2.81536	0.0128057	0.0293073	-3.92048	upregulated in GcGn
Q8R5F3	AI314976; Oard1	0.610336	7.23495	5.02827	0.000139038	0.000738012	0.597813	upregulated in GcGn
Q8R5F7	Ifih1	-1.46001	9.88503	-13.6749	5.11565e-10	6.09478e-08	13.3735	downregulated in GcGn
Q8R5H1	Usp15	-0.278896	9.25533	-3.28848	0.00483642	0.0129355	-2.97051	downregulated in GcGn
Q8R5I6	Gstm4	0.66567	9.97647	4.55099	0.000359782	0.001575	-0.36844	upregulated in GcGn
Q8R5J9	Arl6ip5	-0.392794	9.17413	-2.82228	0.0126262	0.0289608	-3.90686	downregulated in GcGn
Q8R5L1	C1qbp	0.285634	11.8373	2.7674	0.0141179	0.0317209	-4.01449	upregulated in GcGn
Q8VBW6	Nae1	0.254809	8.45133	2.57059	0.020998	0.0442202	-4.39428	upregulated in GcGn
Q8VBW8	Ttc36	0.701751	10.5203	4.28136	0.000621875	0.00242929	-0.921962	upregulated in GcGn
Q8VBX6	Mpdz	0.456946	9.79837	7.05289	3.40536e-06	3.98604e-05	4.39833	upregulated in GcGn
Q8VC28	Akr1c13	0.272445	12.7189	3.1888	0.00594491	0.01537	-3.17341	upregulated in GcGn
Q8VC30	Dak; Tkfc	0.188514	14.2639	2.6774	0.0169406	0.0368926	-4.18943	upregulated in GcGn
Q8VC31	Ccdc9	-1.03087	7.56529	-5.03692	0.000136697	0.00072708	0.615114	downregulated in GcGn
Q8VC70	Rbms2	-0.613507	7.93003	-4.36397	0.000525525	0.00212263	-0.751926	downregulated in GcGn
Q8VC77	Akr1c20	0.783998	4.50103	3.96963	0.00117916	0.00410768	-1.56601	upregulated in GcGn
Q8VC97	Upb1	1.51268	11.3457	13.6616	5.18705e-10	6.09478e-08	13.3597	upregulated in GcGn
Q8VCA4	Cyp4f15	0.433978	9.77313	3.03642	0.00814165	0.020111	-3.48108	upregulated in GcGn
Q8VCA8	Scrn2	0.515422	10.7733	7.34868	2.07497e-06	2.81781e-05	4.90744	upregulated in GcGn
Q8VCB3	Gys2	1.08139	11.7244	9.66501	6.25381e-08	1.87978e-06	8.50091	upregulated in GcGn
Q8VCC1	Hpgd	0.982355	9.17154	10.2408	2.87494e-08	1.05223e-06	9.29514	upregulated in GcGn
Q8VCC2	Ces1g	0.456271	12.2932	3.61736	0.00244457	0.00739522	-2.29478	upregulated in GcGn
Q8VCD5	Med17	-0.403132	6.49482	-3.193	0.00589353	0.0152577	-3.16489	downregulated in GcGn
Q8VCG1	Dut	0.458874	8.25256	4.00733	0.00109101	0.00384495	-1.488	upregulated in GcGn
Q8VCH0	Acaa1b	1.01733	14.7968	5.96311	2.34107e-05	0.000183662	2.41915	upregulated in GcGn
Q8VCH7	Rdh10	0.656803	7.20176	4.57359	0.000343757	0.0015177	-0.322255	upregulated in GcGn
Q8VCH8	Ubxn4	-0.652412	9.48975	-5.69108	3.88522e-05	0.00027144	1.9002	downregulated in GcGn
Q8VCI5	Pex19	-0.452658	7.78001	-3.50048	0.00311562	0.00906457	-2.53578	downregulated in GcGn
Q8VCM7	Fgg	-1.20434	12.9199	-6.56801	7.86964e-06	7.69112e-05	3.53778	downregulated in GcGn
Q8VCM8	Ncln	0.277196	11.1778	2.68193	0.0167862	0.0366181	-4.18066	upregulated in GcGn
Q8VCN5	Cth	0.360131	13.6602	4.59456	0.00032954	0.00146368	-0.279435	upregulated in GcGn
Q8VCN9	Tbcc	-0.431875	7.79304	-3.34407	0.0043101	0.0117714	-2.8569	downregulated in GcGn
Q8VCQ8	Cald1	-0.74249	12.1974	-3.63582	0.00235272	0.00717614	-2.25666	downregulated in GcGn
Q8VCR7	Abhd14b	0.656399	12.4003	8.64798	2.69069e-07	6.2945e-06	7.00567	upregulated in GcGn
Q8VCS0	Pglyrp2	-0.413103	5.76679	-3.32993	0.00443826	0.0120577	-2.88582	downregulated in GcGn
Q8VCS9	Slc6a12	0.340926	9.85113	3.00086	0.00875961	0.0213317	-3.55237	upregulated in GcGn
Q8VCW8	Acsf2	0.305502	13.7354	2.49668	0.0243341	0.0499631	-4.53411	upregulated in GcGn
Q8VCX1	Akr1d1	0.413835	11.9383	4.98193	0.000152314	0.000797836	0.504911	upregulated in GcGn
Q8VCZ9	Prodh2	0.734188	12.7333	8.50357	3.34192e-07	7.32108e-06	6.78323	upregulated in GcGn
Q8VD31	Tapbpl	-1.25579	10.7173	-12.7403	1.39827e-09	1.16811e-07	12.3633	downregulated in GcGn
Q8VDC1	Fyco1	0.215095	6.15502	2.74613	0.0147409	0.0328777	-4.05601	upregulated in GcGn
Q8VDD8	Wash; Wash1; Washc1	-0.735696	8.54174	-4.28022	0.000623324	0.00243214	-0.924312	downregulated in GcGn
Q8VDG5	Ppcs	0.418283	9.95864	3.37962	0.00400367	0.0110927	-2.78407	upregulated in GcGn
Q8VDI7	Ubac1	0.38922	7.81537	2.89228	0.0109446	0.025615	-3.76866	upregulated in GcGn
Q8VDJ3	Hdlbp	-0.465404	13.9607	-4.62126	0.000312307	0.00140722	-0.22496	downregulated in GcGn
Q8VDL4	Adpgk	-0.491598	9.16971	-4.31742	0.00057778	0.00229249	-0.847703	downregulated in GcGn
Q8VDM4	Psmd2	-0.226867	12.6462	-2.54513	0.0220946	0.0461719	-4.44263	downregulated in GcGn
Q8VDN2	Atp1a1	-0.255973	14.3854	-3.35817	0.00418585	0.0114937	-2.82803	downregulated in GcGn
Q8VDQ1	Ptgr2	0.591842	10.8205	6.31382	1.23666e-05	0.000111386	3.07375	upregulated in GcGn
Q8VDT9	Mrpl50	0.580628	8.33096	4.49428	0.000403445	0.00172239	-0.484475	upregulated in GcGn
Q8VDU3	Apol9a	-1.2584	9.52134	-11.5374	5.60933e-09	2.94156e-07	10.9585	downregulated in GcGn
Q8VDV8	Mitd1	-0.591259	7.01795	-7.03236	3.52602e-06	4.0741e-05	4.36255	downregulated in GcGn
Q8VDW0	Ddx39	0.406555	6.08664	4.51861	0.000384081	0.0016589	-0.434658	upregulated in GcGn
Q8VDZ4	Zdhhc5	-0.523779	7.41079	-4.3955	0.000492897	0.00202405	-0.687125	downregulated in GcGn
Q8VE19	Mios	0.212028	6.83629	2.50984	0.0237052	0.0489246	-4.50933	upregulated in GcGn
Q8VE22	Mrps23	0.481845	10.6525	5.37707	7.0582e-05	0.00042629	1.28959	upregulated in GcGn
Q8VE47	Uba5	-0.617483	10.0905	-6.31049	1.24409e-05	0.000111665	3.06761	downregulated in GcGn
Q8VE88	Fam114a2	-0.598046	6.32328	-5.2262	9.44592e-05	0.000539802	0.992025	downregulated in GcGn
Q8VE95	C030006K11Rik	0.551913	9.57264	5.23253	9.33074e-05	0.000534218	1.00455	upregulated in GcGn
Q8VE99	Ccdc115	-0.384161	7.94503	-3.35327	0.00422863	0.0115672	-2.83807	downregulated in GcGn
Q8VEB4	Pla2g15	0.537307	6.68697	3.31384	0.00458883	0.0123951	-2.91872	upregulated in GcGn
Q8VED9	Lgalsl	0.694242	6.83179	6.46762	9.39757e-06	8.95047e-05	3.35558	upregulated in GcGn
Q8VEE0	Rpe	0.330434	8.03582	3.72876	0.00194036	0.00617333	-2.06455	upregulated in GcGn
Q8VEJ4	Nle1	0.376114	5.10854	3.68379	0.00212994	0.00663982	-2.15754	upregulated in GcGn
Q8VH51	Rbm39	-0.394533	10.9109	-2.95126	0.0096989	0.0232145	-3.65144	downregulated in GcGn
Q8VHG0	Fmo4	0.454924	10.2911	2.74145	0.0148813	0.0331622	-4.06512	upregulated in GcGn
Q8VHN8	Nudt16l1	0.655499	7.68686	8.65	2.68261e-07	6.2945e-06	7.00875	upregulated in GcGn
Q8VHR5	Gatad2b	-0.578034	6.04951	-2.55634	0.0216054	0.045296	-4.42138	downregulated in GcGn
Q8VI47	Abcc2	0.620617	12.181	5.98012	2.26885e-05	0.000179083	2.45127	upregulated in GcGn
Q8VI78	Pla1a	-1.23642	5.20936	-8.02579	6.96996e-07	1.21329e-05	6.02842	downregulated in GcGn
Q8VI94	Oasl1	-1.37276	9.88232	-10.8299	1.34249e-08	5.83249e-07	10.0715	downregulated in GcGn
Q8VIJ6	Sfpq	-0.502514	12.857	-2.88244	0.0111672	0.0260534	-3.78815	downregulated in GcGn
Q8VIM9	Irgq	0.337243	8.19773	3.32464	0.00448725	0.012178	-2.89664	upregulated in GcGn
Q91V04	Tram1	-0.566389	9.58621	-2.83447	0.0123163	0.028401	-3.88286	downregulated in GcGn
Q91V08	Clec2d	-0.31072	7.47507	-3.67546	0.00216706	0.00670478	-2.17477	downregulated in GcGn
Q91V16	Lyrm5; Etfrf1	0.350189	9.22632	2.78325	0.0136704	0.0308763	-3.98347	upregulated in GcGn
Q91V55	Rps5	-0.404113	12.2522	-4.62099	0.000312474	0.00140722	-0.225503	downregulated in GcGn
Q91V76	4931406C07Rik	0.537534	12.8528	6.25356	1.37831e-05	0.000120778	2.96246	upregulated in GcGn
Q91VA7	Idh3b	0.217199	12.2313	3.30091	0.00471343	0.0126602	-2.94513	upregulated in GcGn
Q91VC4	Plvap	-0.627544	10.9015	-4.61916	0.000313626	0.00141118	-0.229236	downregulated in GcGn
Q91VD9	Ndufs1	0.33248	14.5671	5.49634	5.61757e-05	0.000362582	1.52294	upregulated in GcGn
Q91VF2	Hnmt	0.468732	9.49478	4.88761	0.00018352	0.000915826	0.31519	upregulated in GcGn
Q91VH1	Adipor1	-0.556804	3.87002	-3.67822	0.00215467	0.00669049	-2.16905	downregulated in GcGn
Q91VH2	Snx9	-0.486021	6.5848	-3.80967	0.00164101	0.00536622	-1.89714	downregulated in GcGn
Q91VJ4	Stk38	0.441586	6.08832	2.83501	0.0123029	0.0283828	-3.88181	upregulated in GcGn
Q91VK1	Bzw2	-0.41554	5.89976	-3.10844	0.00701847	0.0177089	-3.33608	downregulated in GcGn
Q91VR5	Ddx1	-0.275162	12.3807	-4.11298	0.000877892	0.00323269	-1.26949	downregulated in GcGn
Q91VT4	Cbr4	0.364557	11.4211	4.66724	0.000284763	0.00130401	-0.131279	upregulated in GcGn
Q91VU6	Dcaf11	0.470278	6.13785	4.31773	0.000577408	0.00229249	-0.847052	upregulated in GcGn
Q91VW5	Golga4	-0.659469	8.83903	-4.49943	0.000399263	0.00171018	-0.473922	downregulated in GcGn
Q91VX2	Ubap2	-0.918369	6.27461	-4.27204	0.000633822	0.00246195	-0.941169	downregulated in GcGn
Q91W43	Gldc	0.472022	12.5377	4.18568	0.000756279	0.00284154	-1.11931	upregulated in GcGn
Q91W59	Rbms1	-0.324833	9.35408	-2.5808	0.0205731	0.0434845	-4.37484	downregulated in GcGn
Q91W64	Cyp2c70	0.644013	12.2548	4.65535	0.00029164	0.0013261	-0.155497	upregulated in GcGn
Q91W86	Vps11	0.471027	5.55445	2.78571	0.0136022	0.0307493	-3.97866	upregulated in GcGn
Q91WC3	Acsl6	1.08167	8.04629	5.01499	0.000142716	0.000754441	0.571207	upregulated in GcGn
Q91WD5	Ndufs2	0.403346	13.2983	5.11652	0.000116957	0.000638506	0.774087	upregulated in GcGn
Q91WE4	BC031181; LOC102641497	-1.68482	8.81551	-6.20594	1.50219e-05	0.000128795	2.87415	downregulated in GcGn
Q91WK2	Eif3h	-0.727633	10.6801	-9.68185	6.11031e-08	1.84739e-06	8.52466	downregulated in GcGn
Q91WK5	Gcsh	0.5772	12.1045	3.65107	0.00227946	0.0069981	-2.22515	upregulated in GcGn
Q91WM2	Cecr5; Hdhd5	0.575549	11.2428	7.49845	1.62179e-06	2.33555e-05	5.16068	upregulated in GcGn
Q91WN1	Dnajc9	-0.348399	5.57834	-2.67234	0.0171144	0.0371615	-4.1992	downregulated in GcGn
Q91WN4	Kmo	0.555601	12.993	5.48617	5.72764e-05	0.000367136	1.5031	upregulated in GcGn
Q91WP6	Serpina3n	-1.95586	11.828	-18.7597	5.1415e-12	3.80158e-09	17.8955	downregulated in GcGn
Q91WR3	Ascc2	-0.538923	6.49772	-3.58725	0.00260217	0.00775401	-2.35693	downregulated in GcGn
Q91WS0	Cisd1	0.711647	12.6727	10.1047	3.4443e-08	1.20318e-06	9.11064	upregulated in GcGn
Q91WS4	Bhmt2	0.300632	12.0203	3.72819	0.00194265	0.0061768	-2.06573	upregulated in GcGn
Q91WT7	Akr1c14	0.562313	11.7927	5.51604	5.41068e-05	0.000352646	1.56132	upregulated in GcGn
Q91WX5	Bak1	-0.505205	4.17023	-3.94055	0.00125207	0.00429828	-1.62621	downregulated in GcGn
Q91X44	Gckr	0.713152	12.1754	9.6852	6.08223e-08	1.84739e-06	8.52937	upregulated in GcGn
Q91X52	Dcxr	0.848716	12.0468	8.14133	5.81992e-07	1.05947e-05	6.21364	upregulated in GcGn
Q91X72	Hpx	-1.84423	13.8684	-11.5692	5.39909e-09	2.90763e-07	10.9973	downregulated in GcGn
Q91X77	Cyp2c50	0.817676	12.31	6.15048	1.66122e-05	0.000138301	2.77092	upregulated in GcGn
Q91X78	Erlin1	-0.524145	9.69107	-7.95659	7.7711e-07	1.33477e-05	5.91665	downregulated in GcGn
Q91X91	Qprt	0.274151	12.1916	3.36528	0.00412455	0.0113667	-2.81346	upregulated in GcGn
Q91XB0	Trex1	-1.30443	9.54927	-10.3486	2.49485e-08	9.4841e-07	9.43986	downregulated in GcGn
Q91XC9	Pex16	0.647635	9.91976	4.77589	0.000229152	0.00110104	0.0893841	upregulated in GcGn
Q91XD2	Lims2	-0.984393	6.0148	-5.89112	2.67432e-05	0.000203627	2.28274	downregulated in GcGn
Q91XD4	Ftcd	0.399922	13.5356	3.80852	0.00164493	0.00537225	-1.89952	upregulated in GcGn
Q91XE0	Glyat	0.265158	13.5372	3.49772	0.0031335	0.00909102	-2.54146	upregulated in GcGn
Q91XE4	Acy3	0.672202	11.5397	8.15858	5.66617e-07	1.04515e-05	6.24114	upregulated in GcGn
Q91XF0	Pnpo	0.67013	10.7546	5.3845	6.95817e-05	0.000422607	1.30417	upregulated in GcGn
Q91XL1	Lrg1	-1.6584	9.99682	-19.3013	3.37478e-12	3.48952e-09	18.2989	downregulated in GcGn
Q91Y47	F11	-0.749113	8.46125	-6.58335	7.66003e-06	7.54331e-05	3.5655	downregulated in GcGn
Q91Y74	St3gal4	-0.562166	8.76552	-5.5032	5.54469e-05	0.000358958	1.53629	downregulated in GcGn
Q91Y97	Aldob	0.586308	15.4398	4.90246	0.0001782	0.000897072	0.345123	upregulated in GcGn
Q91YD9	Wasl	-0.961197	6.68377	-5.21563	9.64182e-05	0.000548385	0.971076	downregulated in GcGn
Q91YI0	Asl	0.372376	14.4232	4.32662	0.000567051	0.00225686	-0.828772	upregulated in GcGn
Q91YJ2	Snx4	-0.281368	6.27162	-2.82545	0.0125451	0.0288515	-3.90064	downregulated in GcGn
Q91YJ3	Thyn1	0.353268	7.66648	2.71149	0.0158126	0.0348026	-4.1234	upregulated in GcGn
Q91YJ5	Mtif2	0.561649	9.11285	7.12577	3.01081e-06	3.63689e-05	4.52487	upregulated in GcGn
Q91YM4	Tbrg4	0.592665	9.16099	4.76357	0.000234854	0.00112114	0.0644046	upregulated in GcGn
Q91YN5	Uap1	-0.45175	9.8638	-4.15237	0.000809723	0.00300737	-1.18811	downregulated in GcGn
Q91YP0	L2hgdh	0.451583	11.8929	6.87608	4.60477e-06	5.00213e-05	4.08828	upregulated in GcGn
Q91YP2	Nln	0.408373	10.289	4.95526	0.000160539	0.000835839	0.451355	upregulated in GcGn
Q91YP3	Dera	0.571338	9.85411	5.07772	0.000126182	0.000679544	0.696682	upregulated in GcGn
Q91YQ5	Rpn1	-0.415536	14.1768	-4.63371	0.000304593	0.00137413	-0.19959	downregulated in GcGn
Q91YR1	Twf1	0.331644	9.98759	4.30727	0.000589855	0.00233324	-0.868592	upregulated in GcGn
Q91YR5	Mettl13	0.397677	5.80075	2.59588	0.0199607	0.0422765	-4.34607	upregulated in GcGn
Q91YW3	Dnajc3	-0.904467	12.5604	-11.8524	3.85578e-09	2.4696e-07	11.3385	downregulated in GcGn
Q91YX5	Lpgat1	-1.09145	10.7708	-11.839	3.91697e-09	2.4696e-07	11.3226	downregulated in GcGn
Q91YZ8	Pabpc4	-0.616935	11.1003	-6.43583	9.94374e-06	9.31325e-05	3.29758	downregulated in GcGn
Q91Z38	Ttc1	-0.477442	7.72816	-3.15884	0.00632478	0.0162037	-3.23416	downregulated in GcGn
Q91Z40	Gbp7	-1.69392	12.3868	-13.998	3.66286e-10	4.85564e-08	13.7077	downregulated in GcGn
Q91Z53	Grhpr	0.208799	12.4914	2.52912	0.0228122	0.0472892	-4.47295	upregulated in GcGn
Q91Z96	Bmp2k	-0.449815	6.98364	-3.06299	0.00770804	0.0192422	-3.42767	downregulated in GcGn
Q91ZJ5	Ugp2	0.327691	13.9958	3.90271	0.00135383	0.00458549	-1.70455	upregulated in GcGn
Q91ZP3	Lpin1	-1.35181	4.17226	-9.26122	1.10102e-07	2.96471e-06	7.92184	downregulated in GcGn
Q91ZW3	Smarca5	-0.47841	10.5621	-6.84703	4.84076e-06	5.16015e-05	4.03693	downregulated in GcGn
Q91ZX7	Lrp1	-0.44669	13.8995	-4.48478	0.000411272	0.00174571	-0.503931	downregulated in GcGn
Q920A5	Scpep1	0.4873	11.4613	4.21219	0.000716315	0.00272305	-1.06459	upregulated in GcGn
Q920A7	Afg3l1	0.436457	9.56597	3.96934	0.00117987	0.00410768	-1.56661	upregulated in GcGn
Q920L1	Fads1	0.567286	10.1702	4.99333	0.000148931	0.000784886	0.527789	upregulated in GcGn
Q920Q4	Vps16	0.339731	6.18084	2.79102	0.0134561	0.0305123	-3.96825	upregulated in GcGn
Q920R0	Als2	0.461092	8.99991	6.52664	8.4653e-06	8.13487e-05	3.46285	upregulated in GcGn
Q921F2	Tardbp	-0.244387	11.1401	-2.67581	0.0169951	0.0369731	-4.1925	downregulated in GcGn
Q921F4	Hnrnpll; Hnrpll	0.45794	9.14107	3.74059	0.00189339	0.00605746	-2.04009	upregulated in GcGn
Q921G7	Etfdh	0.339242	14.4169	3.82356	0.0015945	0.00525403	-1.86838	upregulated in GcGn
Q921G9	Tjp3	0.638613	9.76609	4.22989	0.000690839	0.00264174	-1.02807	upregulated in GcGn
Q921I1	Trf	-0.916857	11.0226	-3.45948	0.00339233	0.00968434	-2.62013	downregulated in GcGn
Q921I9	Exosc4	0.350617	7.21923	2.98132	0.0091185	0.0220087	-3.59145	upregulated in GcGn
Q921K2	Parp1	0.295917	11.2965	4.10914	0.000884848	0.00325498	-1.27743	upregulated in GcGn
Q921K8	Fam115c; Tcaf2	0.504504	5.99611	6.17027	1.60255e-05	0.0001345	2.80781	upregulated in GcGn
Q921L3	Tmco1	0.335882	9.68194	4.53397	0.000372353	0.00161634	-0.403241	upregulated in GcGn
Q921M3	Sf3b3	-0.39635	11.7762	-4.6613	0.000288179	0.00131267	-0.143379	downregulated in GcGn
Q921N7	Tmem70	0.655007	8.29182	3.66069	0.00223445	0.00688856	-2.20529	upregulated in GcGn
Q921S7	Mrpl37	0.375151	9.60838	3.97896	0.00115669	0.00404333	-1.5467	upregulated in GcGn
Q921T2	Tor1aip1	-0.60042	11.4521	-3.09324	0.00724211	0.0182198	-3.36675	downregulated in GcGn
Q921X9	Pdia5	-0.363782	13.0572	-4.56283	0.000351292	0.00154437	-0.344237	downregulated in GcGn
Q922B1	Macrod1	0.782352	10.7728	4.79509	0.000220549	0.00106628	0.128276	upregulated in GcGn
Q922D8	Mthfd1	0.299154	14.8708	3.5723	0.00268417	0.00797399	-2.38778	upregulated in GcGn
Q922H9	Zfp330	-0.285083	6.24108	-3.33506	0.00439133	0.0119679	-2.87533	downregulated in GcGn
Q922I7	Ptbp1	-0.357299	12.3851	-4.69834	0.000267558	0.00124172	-0.0680146	downregulated in GcGn
Q922J3	Clip1	-0.690258	9.34257	-4.10715	0.000888466	0.00325771	-1.28154	downregulated in GcGn
Q922Q8	Lrrc59	-0.518545	12.614	-5.27347	8.6191e-05	0.000499	1.08553	downregulated in GcGn
Q922R8	Pdia6	-0.968877	12.9258	-8.22531	5.11032e-07	9.75204e-06	6.34718	downregulated in GcGn
Q922U1	Prpf3	-0.496612	9.78304	-2.92512	0.010233	0.0242347	-3.70348	downregulated in GcGn
Q923B6	Steap4	-1.92497	13.1076	-17.7353	1.17645e-11	5.52932e-09	17.0966	downregulated in GcGn
Q923D2	Blvrb	0.345981	12.3645	3.94352	0.00124442	0.00427568	-1.62006	upregulated in GcGn
Q923X1	Eltd1; Adgrl4	0.554816	6.47369	2.82613	0.0125276	0.0288369	-3.89929	upregulated in GcGn
Q924D0	Rtn4ip1	0.410462	10.9948	5.80494	3.13907e-05	0.000232174	2.11858	upregulated in GcGn
Q924T2	Mrps2	1.38741	7.42511	6.28278	1.30763e-05	0.000116159	3.01648	upregulated in GcGn
Q924Y0	Bbox1	1.11753	11.1109	10.921	1.19692e-08	5.32767e-07	10.1883	upregulated in GcGn
Q925B0	Pawr	-0.803122	6.62848	-3.93378	0.0012697	0.00433778	-1.64023	downregulated in GcGn
Q925I1	Atad3a	0.469754	13.1073	5.63637	4.30708e-05	0.000293768	1.79469	upregulated in GcGn
Q925N0	Sfxn5	0.758775	10.1897	8.31878	4.42622e-07	8.80138e-06	6.49475	upregulated in GcGn
Q925N2	Sfxn2	0.487977	10.6051	5.76309	3.3943e-05	0.000246815	2.03852	upregulated in GcGn
Q96LX3	Slc22a30	0.734448	10.1822	7.43408	1.80232e-06	2.51159e-05	5.05221	upregulated in GcGn
Q99020	Hnrnpab	-0.451417	12.183	-5.19768	9.984e-05	0.000564123	0.935489	downregulated in GcGn
Q99J08	Sec14l2	0.457327	13.4603	6.19817	1.52349e-05	0.000129548	2.85971	upregulated in GcGn
Q99J47	Dhrs7b	0.274135	10.5744	3.08913	0.00730378	0.0183304	-3.37504	upregulated in GcGn
Q99J77	Nans	-0.335635	9.85407	-3.02076	0.00840829	0.0206414	-3.51249	downregulated in GcGn
Q99J87	Dhx58	-0.641478	6.42878	-3.83048	0.00157186	0.00518604	-1.85407	downregulated in GcGn
Q99J99	Mpst	0.515357	12.7423	4.4657	0.00042747	0.00180116	-0.543039	upregulated in GcGn
Q99JB2	Stoml2	0.406242	11.4579	3.79362	0.00169643	0.00551261	-1.93035	upregulated in GcGn
Q99JF8	Psip1	-0.416166	10.163	-2.82447	0.01257	0.0288958	-3.90255	downregulated in GcGn
Q99JG3	Anxa13	0.601196	6.70562	2.56118	0.0213974	0.0449327	-4.41218	upregulated in GcGn
Q99JR1	Sfxn1	0.455936	12.984	4.59553	0.000328896	0.00146333	-0.277449	upregulated in GcGn
Q99JR5	Tinagl1	0.622707	8.67465	4.69592	0.000268859	0.00124664	-0.0729391	upregulated in GcGn
Q99JR6	Nmnat3	0.605111	9.34274	8.51398	3.28988e-07	7.29987e-06	6.79934	upregulated in GcGn
Q99JT1	Pet112; Pet112l; Gatb	0.667095	7.70897	6.03985	2.03301e-05	0.000163717	2.56379	upregulated in GcGn
Q99JT9	Adi1	1.22665	9.4328	9.50501	7.80856e-08	2.29377e-06	8.2737	upregulated in GcGn
Q99JW2	Acy1	0.59723	11.9233	7.90445	8.43842e-07	1.42571e-05	5.83201	upregulated in GcGn
Q99JX3	Gorasp2	-1.10368	8.47914	-6.9469	4.0785e-06	4.57492e-05	4.21298	downregulated in GcGn
Q99JX4	Eif3m	-0.446878	8.51127	-2.9228	0.0102816	0.0243053	-3.70807	downregulated in GcGn
Q99JY0	Hadhb	0.24185	14.7091	3.63129	0.00237496	0.00723118	-2.26603	upregulated in GcGn
Q99JY4	Trabd	0.248058	9.44192	3.39874	0.00384804	0.0107189	-2.74488	upregulated in GcGn
Q99JY8	Ppap2b; Plpp3	0.269686	9.04638	2.5199	0.0232351	0.0480309	-4.49036	upregulated in GcGn
Q99JZ0	Sdcbp2	-0.695333	3.62491	-4.88926	0.000182921	0.000914607	0.318512	downregulated in GcGn
Q99K01	Pdxdc1	-0.598835	10.7181	-8.46041	3.56735e-07	7.59098e-06	6.71622	downregulated in GcGn
Q99K41	Emilin1	0.548686	8.99227	4.71563	0.000258459	0.00120709	-0.0328809	upregulated in GcGn
Q99K67	Aass	0.566188	14.5524	6.72561	5.97288e-06	6.09069e-05	3.82103	upregulated in GcGn
Q99K70	Rragc	-0.712723	5.70966	-4.2978	0.000601364	0.0023661	-0.888104	downregulated in GcGn
Q99K73	Nrf1	0.616696	7.27932	5.4913	5.67186e-05	0.00036472	1.51311	upregulated in GcGn
Q99KB8	Hagh	0.457336	12.0984	7.32196	2.16891e-06	2.90537e-05	4.86194	upregulated in GcGn
Q99KC8	Vwa5a	-0.35537	11.7328	-4.2009	0.000733067	0.00277731	-1.08789	downregulated in GcGn
Q99KF1	Tmed9	-0.633952	11.0885	-8.24035	4.99314e-07	9.65934e-06	6.371	downregulated in GcGn
Q99KI3	Emc3	0.357702	9.69921	3.79992	0.00167448	0.00544811	-1.91733	upregulated in GcGn
Q99KJ8	Dctn2	-0.409386	11.1082	-4.50359	0.00039592	0.00169727	-0.465408	downregulated in GcGn
Q99KP3	Cryl1	0.614685	8.99945	4.01047	0.00108397	0.00382535	-1.4815	upregulated in GcGn
Q99KQ4	Nampt	-0.407219	12.1997	-3.64708	0.00229841	0.00703957	-2.2334	downregulated in GcGn
Q99KR3	Lactb2	0.862573	11.9962	7.93561	8.03276e-07	1.3661e-05	5.88263	upregulated in GcGn
Q99KS2	Ngrn	0.688325	7.35448	7.46209	1.7213e-06	2.43812e-05	5.09948	upregulated in GcGn
Q99KU0	Vmp1	-0.615106	8.26604	-3.35976	0.00417204	0.0114731	-2.82476	downregulated in GcGn
Q99KV1	Dnajb11	-0.687544	11.1589	-6.12318	1.74584e-05	0.000144416	2.71996	downregulated in GcGn
Q99L13	Hibadh	0.42152	13.6494	3.23308	0.00542443	0.0142429	-3.08342	upregulated in GcGn
Q99L20	Gstt3	0.605649	11.9047	6.97232	3.90528e-06	4.43743e-05	4.25757	upregulated in GcGn
Q99LB2	Dhrs4	0.344738	13.0882	3.82265	0.00159753	0.00526067	-1.87028	upregulated in GcGn
Q99LB4	Capg	-0.845227	11.4986	-5.72319	3.65783e-05	0.000260269	1.96195	downregulated in GcGn
Q99LB6	Mat2b	0.204507	10.7709	2.83392	0.0123303	0.0284206	-3.88396	upregulated in GcGn
Q99LC3	Ndufa10	0.45982	13.1299	6.55115	8.10688e-06	7.87318e-05	3.50728	upregulated in GcGn
Q99LC9	Pex6	0.4167	11.1075	5.96052	2.35225e-05	0.000183992	2.41426	upregulated in GcGn
Q99LE6	Abcf2	-0.517801	8.84909	-3.27685	0.00495442	0.0131829	-2.99424	downregulated in GcGn
Q99LF4	D10Wsu52e; Rtcb	-0.239354	12.6562	-2.64854	0.0179558	0.0386155	-4.24509	downregulated in GcGn
Q99LI7	Cstf3	-0.721074	8.33845	-7.38463	1.95528e-06	2.68138e-05	4.9685	downregulated in GcGn
Q99LJ5	Cmtm3	-0.693251	7.51813	-2.9175	0.0103938	0.0245259	-3.71861	downregulated in GcGn
Q99LX0	Park7	0.354117	12.8383	4.46458	0.000428444	0.00180379	-0.545344	upregulated in GcGn
Q99M01	Fars2	1.11865	8.75089	10.2492	2.84327e-08	1.05223e-06	9.30645	upregulated in GcGn
Q99M04	Lias	0.632895	9.1974	4.88325	0.000185114	0.000921114	0.306391	upregulated in GcGn
Q99M51	Nck1	-0.615366	9.56108	-6.9549	4.02314e-06	4.5414e-05	4.22702	downregulated in GcGn
Q99MB2	Mtfr1	0.734812	6.22127	7.63192	1.30526e-06	1.97316e-05	5.38381	upregulated in GcGn
Q99MN1	Kars	-0.488548	12.3126	-5.77558	3.316e-05	0.000243173	2.06242	downregulated in GcGn
Q99MN9	Pccb	0.247901	13.5099	3.58937	0.00259078	0.00773792	-2.35257	upregulated in GcGn
Q99MR3	Slc12a9	-0.441949	7.43626	-3.59228	0.00257518	0.00770021	-2.34656	downregulated in GcGn
Q99MR6	Srrt	-0.313775	11.3127	-3.01339	0.00853672	0.0208774	-3.52726	downregulated in GcGn
Q99MR8	Mccc1	0.321002	12.7971	4.39921	0.00048919	0.00201202	-0.679493	upregulated in GcGn
Q99MS3	Mpv17l	0.761263	8.06468	8.37689	4.0501e-07	8.22652e-06	6.58593	upregulated in GcGn
Q99MU3	Adar	-0.989167	7.65874	-7.70385	1.16224e-06	1.80988e-05	5.50307	downregulated in GcGn
Q99MZ3	Mlxipl	0.596854	7.09173	6.46744	9.40059e-06	8.95047e-05	3.35525	upregulated in GcGn
Q99MZ7	Pecr	0.474397	13.2839	5.48559	5.73392e-05	0.000367136	1.50198	upregulated in GcGn
Q99N15	Hsd17b10	0.343863	12.9266	3.93535	0.00126559	0.00433032	-1.63698	upregulated in GcGn
Q99N28	Cadm3	0.521707	8.3705	4.38922	0.00049922	0.00204352	-0.700014	upregulated in GcGn
Q99N42	Tymp	1.36432	10.6452	9.52328	7.61202e-08	2.24881e-06	8.29979	upregulated in GcGn
Q99N84	Mrps18b	0.440417	8.35001	3.43137	0.00359611	0.0101596	-2.6779	upregulated in GcGn
Q99N85	Mrps18a	0.314551	7.45841	2.64217	0.0181874	0.0390161	-4.25733	upregulated in GcGn
Q99N87	Mrps5	0.603209	10.708	6.96611	3.94688e-06	4.47487e-05	4.24668	upregulated in GcGn
Q99N91	Mrpl34	0.686738	7.90975	8.15419	5.70491e-07	1.0459e-05	6.23414	upregulated in GcGn
Q99N93	Mrpl16	0.450496	9.83859	4.431	0.000458621	0.00190718	-0.614222	upregulated in GcGn
Q99N94	Mrpl9	0.365575	9.12496	2.84478	0.01206	0.0278848	-3.86256	upregulated in GcGn
Q99N96	Mrpl1	0.703102	7.9652	7.23153	2.52125e-06	3.25871e-05	4.70724	upregulated in GcGn
Q99NF1	Bco2	0.547376	9.95115	7.14545	2.91266e-06	3.57466e-05	4.55893	upregulated in GcGn
Q99NF7	Ppm1b	0.545869	10.5356	5.7399	3.54496e-05	0.000255257	1.99404	upregulated in GcGn
Q99P27	Pla2g12b	-0.497044	9.02786	-3.70007	0.00205926	0.00647589	-2.12389	downregulated in GcGn
Q99P30	Nudt7	0.467349	11.2049	4.10544	0.000891591	0.00326454	-1.28507	upregulated in GcGn
Q99P72	Rtn4	-0.667451	9.70146	-8.12338	5.98465e-07	1.08564e-05	6.18497	downregulated in GcGn
Q99P88	Nup155	0.325592	11.0456	3.53331	0.0029104	0.00854445	-2.46817	upregulated in GcGn
Q99PE8	Abcg5	0.473378	5.51709	2.80495	0.01308	0.0298426	-3.94092	upregulated in GcGn
Q99PG0	Aadac	0.534816	12.7452	3.39142	0.0039069	0.0108537	-2.75989	upregulated in GcGn
Q99PG2	Ogfr	-1.01061	8.53392	-5.38403	6.96444e-05	0.000422607	1.30325	downregulated in GcGn
Q99PI5	Lpin2	-1.27922	6.00156	-8.23853	5.00716e-07	9.65934e-06	6.36812	downregulated in GcGn
Q99PL5	Rrbp1	-0.933134	14.2643	-6.20808	1.49639e-05	0.000128795	2.87813	downregulated in GcGn
Q9BCZ4	Vimp; Selenos	-1.1559	8.24763	-7.74711	1.08424e-06	1.71948e-05	5.57446	downregulated in GcGn
Q9CPP6	Ndufa5	0.370493	11.345	3.94343	0.00124466	0.00427568	-1.62025	upregulated in GcGn
Q9CPQ1	Cox6c	0.544037	12.7484	4.57719	0.00034127	0.00150801	-0.314897	upregulated in GcGn
Q9CPQ3	Tomm22	0.372789	9.50981	4.09115	0.000918171	0.0033255	-1.31463	upregulated in GcGn
Q9CPQ8	Atp5l	0.534555	12.2781	5.69148	3.88228e-05	0.00027144	1.90098	upregulated in GcGn
Q9CPQ9	Aldoart1	0.577413	6.41567	5.76373	3.39027e-05	0.000246815	2.03973	upregulated in GcGn
Q9CPR5	Mrpl15	0.414045	11.245	3.42504	0.00364366	0.0102541	-2.6909	upregulated in GcGn
Q9CPS6	Hint3	0.543978	9.32919	5.55623	5.01274e-05	0.000331829	1.63945	upregulated in GcGn
Q9CPU0	Glo1	0.263728	12.5547	3.49926	0.00312353	0.00907738	-2.5383	upregulated in GcGn
Q9CPV4	Glod4	0.261719	12.8277	3.6333	0.00236506	0.00720952	-2.26187	upregulated in GcGn
Q9CPW3	Mrpl54	0.799578	9.91515	7.96058	7.72237e-07	1.33082e-05	5.92311	upregulated in GcGn
Q9CPW9	Metap1d	1.15488	7.53631	9.44677	8.47162e-08	2.42058e-06	8.19026	upregulated in GcGn
Q9CPX6	Atg3	0.46264	11.5086	4.76404	0.000234634	0.00112112	0.0653594	upregulated in GcGn
Q9CPY1	Mrpl51	0.775551	6.07646	7.05707	3.38133e-06	3.97306e-05	4.40561	upregulated in GcGn
Q9CQ06	Mrpl24	0.462998	9.00472	3.51517	0.00302208	0.0088422	-2.50554	upregulated in GcGn
Q9CQ19	Myl9	0.771464	8.63283	2.75938	0.0143497	0.0321438	-4.03015	upregulated in GcGn
Q9CQ40	Mrpl49	0.716703	8.90148	6.19466	1.53319e-05	0.000129944	2.8532	upregulated in GcGn
Q9CQ54	Ndufc2; LOC102641347	0.611319	11.6866	4.46059	0.00043192	0.00181695	-0.553522	upregulated in GcGn
Q9CQ60	Pgls	0.370678	11.658	2.52584	0.0229619	0.0475804	-4.47915	upregulated in GcGn
Q9CQ65	Mtap	0.38702	10.3405	4.09495	0.000911019	0.00331688	-1.30676	upregulated in GcGn
Q9CQ69	Uqcrq	0.558808	12.6043	4.22519	0.00069751	0.00266135	-1.03777	upregulated in GcGn
Q9CQ73	Pkp2	0.489615	11.8168	2.59094	0.0201592	0.0426618	-4.35549	upregulated in GcGn
Q9CQ75	Ndufa2	0.757842	12.2764	5.2813	8.4895e-05	0.000494822	1.101	upregulated in GcGn
Q9CQ86	Mien1	0.407753	9.48373	2.65578	0.0176957	0.0382113	-4.23114	upregulated in GcGn
Q9CQ88	Tspan31	-1.85306	6.96276	-6.31243	1.23976e-05	0.00011147	3.07118	downregulated in GcGn
Q9CQ91	Ndufa3	0.450067	11.8838	4.59177	0.000331394	0.00146939	-0.285123	upregulated in GcGn
Q9CQA3	Sdhb	0.405992	13.9061	4.8979	0.000179816	0.000902574	0.335932	upregulated in GcGn
Q9CQB4	Uqcrb	0.409161	12.98	4.70955	0.000261623	0.00121745	-0.0452364	upregulated in GcGn
Q9CQB5	Cisd2	-0.296673	11.0968	-4.10795	0.000887011	0.00325498	-1.27989	downregulated in GcGn
Q9CQC7	Gm3244; Ndufb4; Gm3873	0.726287	12.1104	6.1657	1.61591e-05	0.000135182	2.79929	upregulated in GcGn
Q9CQC8	Spg21	-0.55119	8.07518	-4.49187	0.000405419	0.00172654	-0.489417	downregulated in GcGn
Q9CQE8	2700060E02Rik; Rtraf	-0.76389	10.9393	-8.75935	2.28035e-07	5.50906e-06	7.17543	downregulated in GcGn
Q9CQF0	Mrpl11	0.545133	11.0324	3.99478	0.0011196	0.00392961	-1.51398	upregulated in GcGn
Q9CQF3	Nudt21	-0.848993	10.555	-5.63035	4.35634e-05	0.000296346	1.78305	downregulated in GcGn
Q9CQF4	1700021F05Rik	0.380295	8.51083	5.37735	7.05443e-05	0.00042629	1.29014	upregulated in GcGn
Q9CQH3	Ndufb5	0.838272	12.2078	9.97523	4.0972e-08	1.35369e-06	8.9333	upregulated in GcGn
Q9CQI6	Cotl1	-0.398464	10.6572	-3.44461	0.00349864	0.00993844	-2.65069	downregulated in GcGn
Q9CQJ4	Rnf2	0.558107	4.36188	2.97167	0.009301	0.0224178	-3.61072	upregulated in GcGn
Q9CQJ8	Ndufb9	0.567128	12.3205	6.93746	4.14481e-06	4.58858e-05	4.19641	upregulated in GcGn
Q9CQL4	Mrpl20	0.405121	9.3141	3.41676	0.00370682	0.0103928	-2.7079	upregulated in GcGn
Q9CQL5	Mrpl18	0.450995	7.12461	2.53662	0.0224734	0.0467932	-4.45876	upregulated in GcGn
Q9CQM5	Txndc17	0.480876	8.16933	3.95215	0.00122246	0.00422185	-1.6022	upregulated in GcGn
Q9CQM8	Rpl21; Gm14648; Gm10240; Rpl21-ps15	-0.265232	12.5335	-3.47127	0.00331035	0.00948699	-2.59589	downregulated in GcGn
Q9CQN3	Tomm6	0.468487	8.12985	2.91159	0.0105206	0.0247683	-3.73036	upregulated in GcGn
Q9CQN7	Mrpl41	0.614366	10.5287	5.44015	6.25399e-05	0.000390026	1.41322	upregulated in GcGn
Q9CQQ7	Atp5f1	0.421928	13.7951	4.93644	0.000166617	0.000855424	0.413523	upregulated in GcGn
Q9CQR4	Acot13	0.574588	11.1455	3.33098	0.00442868	0.0120443	-2.88368	upregulated in GcGn
Q9CQR6	Ppp6c	-0.543832	9.22501	-6.94578	4.08627e-06	4.57492e-05	4.21102	downregulated in GcGn
Q9CQS4	Slc25a46	0.491448	8.94378	4.04179	0.00101626	0.00362101	-1.41669	upregulated in GcGn
Q9CQS8	Sec61b	-0.343956	10.6867	-2.57039	0.0210067	0.0442202	-4.39467	downregulated in GcGn
Q9CQT1	Mri1	0.747784	10.3334	5.1599	0.00010746	0.000596105	0.86045	upregulated in GcGn
Q9CQT2	Rbm7	-0.414068	5.65078	-4.12683	0.00085329	0.00315559	-1.24088	downregulated in GcGn
Q9CQU1	Mfap1a; Mfap1b	-0.423766	8.52284	-2.88911	0.0110157	0.0257697	-3.77493	downregulated in GcGn
Q9CQU3	Rer1	-0.605759	9.34313	-3.12893	0.00672782	0.0170755	-3.29468	downregulated in GcGn
Q9CQU8	Immp1l	0.526741	5.67169	4.64297	0.000298975	0.00135232	-0.180701	upregulated in GcGn
Q9CQV1	Pam16	0.585219	11.3582	6.3385	1.1831e-05	0.000107309	3.11919	upregulated in GcGn
Q9CQW9	Ifitm3	-1.22902	9.82705	-11.6441	4.93557e-09	2.80178e-07	11.0883	downregulated in GcGn
Q9CQX2	Cyb5b	0.603196	11.6416	6.1409	1.6904e-05	0.000140504	2.75306	upregulated in GcGn
Q9CQZ5	Ndufa6	0.557405	12.2255	6.59416	7.51586e-06	7.44387e-05	3.58501	upregulated in GcGn
Q9CQZ6	Ndufb3	0.954439	11.0305	11.2698	7.76313e-09	3.89664e-07	10.6286	upregulated in GcGn
Q9CR00	Psmd9	-0.402291	9.92566	-3.47575	0.00327971	0.00942727	-2.58668	downregulated in GcGn
Q9CR13	1110001J03Rik; Fmc1	0.714242	6.21622	5.65159	4.18514e-05	0.000287346	1.82408	upregulated in GcGn
Q9CR26	Vta1	-0.507958	8.80051	-4.40225	0.000486181	0.00200175	-0.673252	downregulated in GcGn
Q9CR59	Gadd45gip1	0.680661	9.60432	4.88221	0.000185496	0.000921242	0.304293	upregulated in GcGn
Q9CR61	Ndufb7	0.6258	11.0221	8.48856	3.41855e-07	7.39495e-06	6.75996	upregulated in GcGn
Q9CR62	Slc25a11	0.395275	12.3908	3.38118	0.0039908	0.0110678	-2.78089	upregulated in GcGn
Q9CR68	Uqcrfs1	0.53179	12.7373	7.07068	3.3043e-06	3.92719e-05	4.42928	upregulated in GcGn
Q9CR84	Atp5g1	0.579778	10.6199	4.36153	0.00052814	0.00212654	-0.756943	upregulated in GcGn
Q9CRA5	Golph3	-0.239702	8.64342	-2.58907	0.0202351	0.0428049	-4.35907	downregulated in GcGn
Q9CRA8	Exosc5	-0.916272	6.19602	-4.20003	0.000734376	0.00277945	-1.08969	downregulated in GcGn
Q9CRB8	Mtfp1	0.748509	8.51324	7.23261	2.51671e-06	3.25871e-05	4.70909	upregulated in GcGn
Q9CRB9	Chchd3	0.463581	13.1147	4.07031	0.000958363	0.00344557	-1.35772	upregulated in GcGn
Q9CSN1	Snw1	0.376786	10.044	2.90843	0.0105887	0.024906	-3.73662	upregulated in GcGn
Q9CW03	Smc3	-0.198966	11.1549	-2.56397	0.0212781	0.0447551	-4.40687	downregulated in GcGn
Q9CW42	Marc1; Mosc1	0.779029	11.9705	4.16036	0.000796554	0.00296599	-1.17159	upregulated in GcGn
Q9CW79	Golga1	-0.76491	6.5553	-5.17684	0.000103972	0.000581748	0.894114	downregulated in GcGn
Q9CWD8	Nubpl	0.586397	10.7081	7.44447	1.77182e-06	2.48248e-05	5.06975	upregulated in GcGn
Q9CWG8	2410091C18Rik; Ndufaf7	0.892786	4.68769	4.05626	0.000986451	0.00352938	-1.38676	upregulated in GcGn
Q9CWK3	Cd2bp2	-1.15166	8.41768	-5.48593	5.73029e-05	0.000367136	1.50263	downregulated in GcGn
Q9CWS0	Ddah1	0.618075	10.8877	7.16511	2.818e-06	3.4771e-05	4.59288	upregulated in GcGn
Q9CWY6	Rbpms2	0.57542	9.21818	6.32803	1.20553e-05	0.000109152	3.09992	upregulated in GcGn
Q9CWY8	Rnaseh2a	-0.345336	4.77934	-2.75304	0.0145356	0.032532	-4.04253	downregulated in GcGn
Q9CX86	Hnrnpa0	-0.449887	9.80421	-3.15066	0.00643251	0.0164553	-3.25072	downregulated in GcGn
Q9CXF0	Kynu	0.347579	11.4131	4.54939	0.000360942	0.0015774	-0.3717	upregulated in GcGn
Q9CXI0	Coq5	0.514597	9.52725	7.60101	1.3723e-06	2.04588e-05	5.33234	upregulated in GcGn
Q9CXJ1	Ears2	0.353834	11.1333	3.77431	0.00176567	0.00570531	-1.97033	upregulated in GcGn
Q9CXJ4	Abcb8	0.425949	10.1324	5.50734	5.50108e-05	0.000356845	1.54437	upregulated in GcGn
Q9CXN7	Pbld2	0.501409	13.4058	3.94838	0.00123201	0.00424915	-1.61	upregulated in GcGn
Q9CXT8	Pmpcb	0.315732	11.7416	3.97044	0.00117721	0.00410396	-1.56435	upregulated in GcGn
Q9CXU4	Timm23	0.408472	10.0228	4.63985	0.000300858	0.00135965	-0.187072	upregulated in GcGn
Q9CXW2	Mrps22	0.604828	10.5011	5.72764	3.62742e-05	0.000259388	1.9705	upregulated in GcGn
Q9CXW3	Cacybp	-0.726813	10.3794	-9.81798	5.07043e-08	1.60823e-06	8.71545	downregulated in GcGn
Q9CXW4	Rpl11	-0.353352	12.138	-3.01725	0.00846927	0.0207517	-3.51954	downregulated in GcGn
Q9CXY6	Ilf2	-0.560605	8.71862	-4.51926	0.000383584	0.00165813	-0.433345	downregulated in GcGn
Q9CXZ1	Ndufs4	0.703937	12.4706	6.41824	1.026e-05	9.55753e-05	3.26543	upregulated in GcGn
Q9CY24	Tmem179b	-0.455644	5.39215	-3.55489	0.00278294	0.0082216	-2.42369	downregulated in GcGn
Q9CY27	Tecr	0.516176	11.2502	3.8396	0.00154248	0.00510539	-1.83519	upregulated in GcGn
Q9CY58	Serbp1	-0.633539	11.663	-3.44788	0.00347497	0.00988206	-2.64397	downregulated in GcGn
Q9CYA0	Creld2	-1.14434	10.5585	-8.98337	1.6418e-07	4.20204e-06	7.51236	downregulated in GcGn
Q9CYK1	Wars2	0.3528	9.95384	4.44623	0.000444674	0.0018585	-0.582975	upregulated in GcGn
Q9CYL5	Glipr2	-2.3354	7.92658	-12.7517	1.3808e-09	1.16811e-07	12.376	downregulated in GcGn
Q9CYW4	Hdhd3	0.52512	11.3259	4.71652	0.000258003	0.00120709	-0.0310874	upregulated in GcGn
Q9CZ13	Uqcrc1	0.293018	13.9768	3.50811	0.00306668	0.00894051	-2.52008	upregulated in GcGn
Q9CZ42	Carkd; Naxd	0.341213	12.0434	4.65913	0.000289434	0.00131723	-0.147791	upregulated in GcGn
Q9CZ83	Mrpl55	0.572509	8.21041	5.65823	4.13305e-05	0.000284526	1.8369	upregulated in GcGn
Q9CZA6	Nde1	-0.726065	5.33675	-3.71603	0.00199222	0.00630342	-2.09088	downregulated in GcGn
Q9CZH3	Psmg3	-0.589754	6.65099	-8.06673	6.53733e-07	1.16144e-05	6.09424	downregulated in GcGn
Q9CZJ2	Hspa12b	0.224543	7.42668	2.86345	0.0116089	0.0269381	-3.8257	upregulated in GcGn
Q9CZL5	Pcbd2	0.405108	8.98772	4.40213	0.000486304	0.00200175	-0.673509	upregulated in GcGn
Q9CZN7	Shmt2	0.574215	13.7471	8.16876	5.57737e-07	1.03723e-05	6.25736	upregulated in GcGn
Q9CZR2	Naalad2	0.472897	7.721	3.40188	0.00382299	0.0106549	-2.73842	upregulated in GcGn
Q9CZR8	Tsfm	0.298511	10.8852	2.81985	0.0126889	0.0290659	-3.91164	upregulated in GcGn
Q9CZS1	Aldh1b1	0.23808	14.2068	3.07239	0.00756024	0.0189357	-3.40876	upregulated in GcGn
Q9CZU3	Skiv2l2	-0.286311	10.2344	-3.40963	0.00376207	0.0105191	-2.72254	downregulated in GcGn
Q9CZW5	Tomm70a	0.18583	13.6356	3.12283	0.00681312	0.0172328	-3.30702	upregulated in GcGn
Q9CZX0	Elp3	0.430039	6.51984	4.1892	0.000750848	0.00282524	-1.11205	upregulated in GcGn
Q9D023	Mpc2	0.505834	11.7681	2.7475	0.0147	0.032829	-4.05334	upregulated in GcGn
Q9D051	Pdhb	0.501745	13.3412	7.52168	1.5614e-06	2.28035e-05	5.19968	upregulated in GcGn
Q9D0A3	2610034B18Rik; Arpin	-0.99062	6.44115	-5.81494	3.08109e-05	0.000229067	2.13768	downregulated in GcGn
Q9D0B5	2610029I01Rik; Tstd3	0.613533	8.99498	5.5383	5.18634e-05	0.000341572	1.60463	upregulated in GcGn
Q9D0C4	Trmt5	0.25561	6.38056	2.7469	0.0147179	0.0328405	-4.05451	upregulated in GcGn
Q9D0F3	Lman1	-0.701948	12.8465	-6.34508	1.16923e-05	0.000106237	3.1313	downregulated in GcGn
Q9D0G0	Mrps30	0.408233	10.7042	4.98214	0.000152251	0.000797836	0.505334	upregulated in GcGn
Q9D0I8	Mrto4	0.35702	6.13603	2.6157	0.0191819	0.040865	-4.30814	upregulated in GcGn
Q9D0I9	Rars	-0.405133	11.9273	-3.67646	0.00216254	0.00669883	-2.17269	downregulated in GcGn
Q9D0K1	Pex13; LOC101056392	0.343252	8.96054	3.02329	0.00836473	0.0205442	-3.50743	upregulated in GcGn
Q9D0M3	Cyc1	0.437484	13.3601	4.82549	0.000207604	0.00101543	0.189768	upregulated in GcGn
Q9D0Q7	Mrpl45	0.465835	9.73833	3.06682	0.00764747	0.0191094	-3.41997	upregulated in GcGn
Q9D0S9	Hint2	0.363407	12.4591	4.10316	0.00089578	0.00327292	-1.28979	upregulated in GcGn
Q9D104	Srp19	-0.635049	9.73078	-4.94025	0.000165367	0.000849846	0.421194	downregulated in GcGn
Q9D114	Hddc3	0.401541	8.46895	3.54711	0.00282825	0.0083364	-2.43973	upregulated in GcGn
Q9D125	Mrps25	0.700042	7.45469	5.16746	0.00010589	0.000589924	0.875469	upregulated in GcGn
Q9D154	Serpinb1a	-0.365509	10.8236	-3.20268	0.00577668	0.0149927	-3.14523	downregulated in GcGn
Q9D168	Ints12	-0.653006	3.27268	-2.63426	0.0184793	0.0395602	-4.27254	downregulated in GcGn
Q9D172	D10Jhu81e; LOC100046684; LOC102641949	0.362303	12.8749	3.60509	0.0025076	0.00755055	-2.32011	upregulated in GcGn
Q9D1B9	Mrpl28	0.583443	8.94902	5.61634	4.47316e-05	0.000301516	1.75597	upregulated in GcGn
Q9D1D4	Tmed10	-0.770348	11.2358	-5.84501	2.91335e-05	0.000218925	2.19503	downregulated in GcGn
Q9D1E6	Tbcb	-0.557706	9.75976	-6.07186	1.91727e-05	0.000155609	2.6239	downregulated in GcGn
Q9D1E8	Agpat5	0.350355	7.80749	3.40301	0.00381406	0.0106415	-2.73611	upregulated in GcGn
Q9D1H6	Ndufaf4	0.595631	8.68623	4.80755	0.000215145	0.00104731	0.153492	upregulated in GcGn
Q9D1H8	Mrpl53	0.616322	9.79528	5.49184	5.66598e-05	0.00036472	1.51417	upregulated in GcGn
Q9D1I5	Mcee	0.548531	11.052	4.2772	0.00062718	0.00244534	-0.930536	upregulated in GcGn
Q9D1J1	Necap2	-0.301282	7.46428	-2.91787	0.0103861	0.0245188	-3.71789	downregulated in GcGn
Q9D1M0	Sec13	-0.54991	9.43908	-3.15165	0.0064194	0.0164299	-3.24872	downregulated in GcGn
Q9D1M7	Fkbp11	-0.91701	11.3583	-10.6183	1.7583e-08	7.21462e-07	9.79665	downregulated in GcGn
Q9D1N9	Mrpl21	0.427823	9.62964	4.25172	0.00066069	0.00255199	-0.983061	upregulated in GcGn
Q9D1Q6	Erp44	-0.589282	11.8956	-6.34624	1.16681e-05	0.000106204	3.13343	downregulated in GcGn
Q9D273	Mmab	0.50977	11.0778	6.12122	1.75208e-05	0.0001447	2.7163	upregulated in GcGn
[truncated: 368 more rows]

## Sheet: N
Supplementary data 1- Differential protein abundance analysis between N vaccainted and vaccinated mice
Accession	Gene_name	logFC	AveExpr	t	P.Value	adj.P.Val	B	Significance
A0JNU3	Aspg	0.593764	10.8181	8.65121	2.67775e-07	5.62763e-06	6.99942	upregulated in N
A1Z198	Nlrp1b	0.390376	9.84321	2.60503	0.0195974	0.0441668	-4.34498	upregulated in N
A2A4P3	Ptges3l; Aarsd1	0.459103	8.31416	5.78475	3.25966e-05	0.000241786	2.06562	upregulated in N
A2A6J7	Lsp1	-1.0749	9.11304	-10.8397	1.32602e-08	5.39804e-07	10.0761	downregulated in N
A2A7S7	Yars	-0.778627	3.26791	-7.56358	1.45834e-06	2.15417e-05	5.25732	downregulated in N
A2A7S8	C77080	-0.688831	5.79172	-4.6232	0.00031109	0.00145006	-0.236278	downregulated in N
A2A848	Acox1	0.515513	9.47591	4.47749	0.000417393	0.0018448	-0.534268	upregulated in N
A2A977	Cyp4a10	1.01931	10.3585	4.6314	0.000306006	0.00143432	-0.219554	upregulated in N
A2A998	C8a	-1.47214	9.24697	-13.8408	4.30583e-10	4.66493e-08	13.5433	downregulated in N
A2A9I0	Gosr2	-0.502208	9.71862	-3.77351	0.00176857	0.0060956	-1.98781	downregulated in N
A2ABY3	Pcyt2	0.651216	11.8998	6.42668	1.01069e-05	9.80352e-05	3.26713	upregulated in N
A2AEB4	Morf4l2	-0.676979	6.21433	-5.75557	3.44242e-05	0.000251374	2.00973	downregulated in N
A2AEW0	Tfe3	-0.748183	8.123	-4.65513	0.000291769	0.00138263	-0.171199	downregulated in N
A2AEW9	Gripap1	0.383464	6.54928	2.71185	0.015801	0.0369978	-4.13906	upregulated in N
A2AEX6	Fhl1	-0.41737	6.42272	-2.69135	0.0164699	0.038218	-4.17882	downregulated in N
A2AFR3	Frmpd4	0.940511	7.3166	4.3318	0.000561088	0.00236224	-0.833571	upregulated in N
A2AG30	Dnajb5	-0.596531	3.69569	-3.6301	0.00238081	0.0077756	-2.28439	downregulated in N
A2AHJ7	Dgkz	0.354797	6.39198	2.98407	0.00906715	0.0233685	-3.6022	upregulated in N
A2AIL4	Ndufaf6	0.563828	8.50754	4.7944	0.000220854	0.00110427	0.11172	upregulated in N
A2AIU1	Il1rn	-0.921647	7.12933	-7.05051	3.41914e-06	4.19749e-05	4.38108	downregulated in N
A2AJI1	Map7d1; Mtap7d1	-0.546348	8.8379	-3.10094	0.00712797	0.0191238	-3.36741	downregulated in N
A2AKJ9	Sdcbp	-1.40283	7.60245	-14.1062	3.28012e-10	3.85415e-08	13.8158	downregulated in N
A2AKV7	Alkbh3	0.358786	8.52018	3.02295	0.00837046	0.0218121	-3.52433	upregulated in N
A2ALU4	Shroom2	0.316137	5.98367	3.69702	0.00207233	0.00695169	-2.14608	upregulated in N
A2AMI7	Eif4g3	0.364958	8.24608	3.9118	0.00132863	0.0047968	-1.70146	upregulated in N
A2AMS3	Galt	1.08969	8.48571	8.39456	3.94252e-07	7.67082e-06	6.60204	upregulated in N
A2AP82	Taf9b	0.554019	3.50581	2.95659	0.00959348	0.0244688	-3.65708	upregulated in N
A2APF7	Zbp1	-1.76777	9.81161	-17.1236	1.96969e-11	7.28153e-09	16.5997	downregulated in N
A2API8	Akap2	-1.67882	6.80187	-16.8627	2.46645e-11	7.96971e-09	16.3796	downregulated in N
A2APM3	Cd44	-0.940442	9.15541	-5.83733	2.95527e-05	0.000226352	2.16609	downregulated in N
A2APT9	Klhdc7a	0.509516	4.81464	2.93765	0.00997337	0.0252015	-3.69481	upregulated in N
A2AQ17	Ndufaf1	0.873871	9.34688	4.93002	0.000168745	0.000882114	0.385558	upregulated in N
A2AQ25	Etl4	0.360482	8.18285	2.8081	0.0129963	0.0313829	-3.95106	upregulated in N
A2AQJ8	Ganc	0.394674	9.84775	3.01398	0.00852647	0.022174	-3.54233	upregulated in N
A2AQN4	Acss2	1.00458	12.3702	10.5489	1.92266e-08	6.85675e-07	9.69708	upregulated in N
A2ARA8	Itga8	0.740537	6.47347	6.35685	1.14486e-05	0.000104949	3.13911	upregulated in N
A2AS03	BC006779; Helz2	-0.223816	9.46135	-3.41295	0.00373621	0.01125	-2.73175	downregulated in N
A2AS42	Cep110; Cntrl	0.704554	7.24356	3.16242	0.00627819	0.0171284	-3.24308	upregulated in N
A2AS47	Pkp4	0.508535	7.0719	5.0173	0.000142069	0.000771336	0.560859	upregulated in N
A2AS89	Agmat	0.309871	12.6723	2.85102	0.0119074	0.0291761	-3.86655	upregulated in N
A2ASQ1	Agrn	0.612986	5.8827	5.35088	7.42291e-05	0.000458317	1.2234	upregulated in N
A2ASX1	Grb14	0.415998	5.84108	2.76127	0.0142948	0.0339632	-4.04281	upregulated in N
A2AT37	Upf2	0.213035	4.72388	3.40337	0.00381119	0.0114225	-2.7514	upregulated in N
A2ATR9	Ube2l6	-1.46225	6.44778	-6.66443	6.6451e-06	7.08353e-05	3.69798	downregulated in N
A2ATU0	Dhtkd1	0.288776	13.7473	3.17632	0.00610028	0.0167293	-3.21488	upregulated in N
A2AVR6	Acot11	-1.07008	4.46307	-4.60658	0.000321666	0.00148496	-0.270195	downregulated in N
A2AX52	Col6a4	0.47294	5.08017	3.2318	0.00543887	0.0152406	-3.10215	upregulated in N
A2BFB0	Mlx	0.935275	7.34189	5.40498	6.69001e-05	0.000420259	1.32967	upregulated in N
A2RT81	Rnf39	0.512445	7.13062	5.25589	8.91758e-05	0.000529775	1.03598	upregulated in N
A3KGB4	Tbc1d8b	-1.18581	9.97183	-4.53976	0.000368025	0.00166464	-0.406729	downregulated in N
A3KMP2	Ttc38	0.674862	11.0591	7.55192	1.48628e-06	2.1892e-05	5.23781	upregulated in N
A4UHF3	Ido2	0.923303	10.7784	10.2578	2.81105e-08	9.29245e-07	9.30915	upregulated in N
A6H5Y3	Mtr	0.487987	3.79024	3.80124	0.0016699	0.0058059	-1.9304	upregulated in N
A6H611	Mipep	0.736654	10.5595	8.68595	2.54268e-07	5.43208e-06	7.05257	upregulated in N
A7UAK5	Pfkfb3	-0.690267	7.70042	-5.44842	6.15582e-05	0.000396331	1.41476	downregulated in N
A8Y5K6	Eif4enif1	-0.776622	4.72278	-3.98037	0.00115334	0.00428668	-1.55949	downregulated in N
B1AQ57	Atp7b	0.472164	6.4518	4.08162	0.000936328	0.00360387	-1.34997	upregulated in N
B1ARB3	Pecam1	-0.86527	7.52118	-3.23104	0.00544743	0.0152563	-3.1037	downregulated in N
B1ARP0	Hsd3b3	0.724748	8.30167	3.57118	0.0026904	0.00864137	-2.40603	upregulated in N
B1ART2	Vps13d	0.63249	6.75137	6.96005	3.9879e-06	4.71949e-05	4.22286	upregulated in N
B1ARU4	Macf1	-0.22378	10.5678	-2.69184	0.0164537	0.0381973	-4.17787	downregulated in N
B1ASQ2	Apoo	0.491243	10.7804	5.66268	4.09852e-05	0.000286343	1.83104	upregulated in N
B1ATP7	Elac2	0.257394	8.24199	3.25744	0.0051576	0.0145869	-3.04992	upregulated in N
B1ATR2	Tex2	-0.748454	8.07846	-6.06958	1.92529e-05	0.000159515	2.60553	downregulated in N
B1AU25	Aifm1	0.416284	14.1896	6.38179	1.09492e-05	0.000101676	3.18492	upregulated in N
B1AV66	Yipf6	-0.633265	5.52561	-3.21877	0.00558752	0.0156064	-3.12866	downregulated in N
B1AWG4	Lrrc37a	1.34522	7.46342	4.00528	0.00109563	0.00411359	-1.50794	upregulated in N
B1AXF5	Alpl	-1.06402	5.86932	-6.01203	2.13952e-05	0.000175021	2.4973	downregulated in N
B1AZ46	Baiap2	0.951118	6.49842	4.95418	0.000160883	0.00084529	0.434147	upregulated in N
B1B0C7	Hspg2	0.757809	12.3459	7.87103	8.8975e-07	1.49351e-05	5.76541	upregulated in N
B2CKC6	Efhc1	0.604997	6.2397	2.74815	0.0146805	0.0347043	-4.06842	upregulated in N
B2RPU8	2410018M08Rik; Zbed5	0.615221	8.41997	4.79649	0.000219936	0.00110075	0.115951	upregulated in N
B2RQE8	Arhgap42	0.398365	5.74757	3.3392	0.00435376	0.0127529	-2.88292	upregulated in N
B2RQS1	Strn3	-0.352792	7.32069	-3.57944	0.00264469	0.00854033	-2.38899	downregulated in N
B2RRE7	Otud4	0.40576	5.26911	3.69143	0.00209647	0.00700179	-2.15763	upregulated in N
B2RT54	Apol7a	0.466548	5.33244	3.03105	0.0082322	0.0215238	-3.50809	upregulated in N
B2RXX4	Sbf1	-0.2715	8.12112	-2.68597	0.0166498	0.0385833	-4.18922	downregulated in N
B2RXZ2	Cyp2a22	1.17978	9.03395	10.2434	2.86509e-08	9.375e-07	9.28969	upregulated in N
B2RY56	Rbm25	0.4237	9.78307	2.89672	0.0108456	0.0269964	-3.77613	upregulated in N
B6CI26	Slc25a21	0.500987	10.3319	2.99127	0.00893403	0.0230714	-3.5878	upregulated in N
B7FAU2	Taz	0.808933	3.38151	3.9613	0.0011996	0.00442679	-1.59897	upregulated in N
B7ZCG3	Bpifa2	-0.539469	6.85038	-3.74032	0.00189444	0.00643511	-2.05649	downregulated in N
B7ZCV4	Coq4	0.424261	10.5107	5.83621	2.96142e-05	0.000226487	2.16396	upregulated in N
B7ZMP1	Xpnpep3	0.343271	10.0209	3.65068	0.00228134	0.00751722	-2.24188	upregulated in N
B8JJN0	Cfb	-0.881594	11.7978	-10.6816	1.62117e-08	6.0841e-07	9.87112	downregulated in N
B9EHN5	Slc2a9	0.504438	10.245	5.59124	4.69076e-05	0.000321208	1.69286	upregulated in N
D0QMC3	Mndal	-0.964366	7.55234	-5.79695	3.18621e-05	0.000238389	2.08898	downregulated in N
D3YTY9	Kng1	-0.757007	12.6778	-8.29617	4.58237e-07	8.61485e-06	6.4475	downregulated in N
D3YVR9	1110004F10Rik	-0.932701	8.66331	-4.13589	0.000837568	0.00328795	-1.23776	downregulated in N
D3YVV7	Nova2	0.296343	10.0411	2.93695	0.00998787	0.0252258	-3.69622	upregulated in N
D3YWS8	Leng8	0.296093	5.14737	2.54796	0.0219702	0.0487074	-4.45371	upregulated in N
D3YXK2	Safb	0.419581	11.5621	2.61622	0.0191619	0.0433553	-4.32355	upregulated in N
D3YYT1	Glyr1	-0.310131	9.44293	-3.30195	0.00470328	0.0135465	-2.95909	downregulated in N
D3Z183	Mfsd6	-0.843474	4.58899	-4.38412	0.000504421	0.00215525	-0.725938	downregulated in N
D3Z2K2	Mrps14	0.599812	7.81908	7.62276	1.32476e-06	2.02203e-05	5.35612	upregulated in N
D3Z3S1	Preb	-0.445182	11.4905	-5.25168	8.99049e-05	0.000532426	1.02767	downregulated in N
D3Z5G7	Ces1b	1.15557	8.49423	3.70127	0.00205412	0.00690045	-2.13727	upregulated in N
D3Z5K6	Dnajc19	0.683414	11.0233	5.69635	3.84689e-05	0.000275082	1.89593	upregulated in N
D3Z636	Ppa2	0.586964	5.36233	5.01689	0.000142182	0.000771336	0.560042	upregulated in N
D3Z7X0	Acad12	0.410102	9.82516	3.23537	0.00539885	0.0151614	-3.09489	upregulated in N
E0CYH4	Wdr26	-0.256626	7.80868	-3.31041	0.00462156	0.0133707	-2.94181	downregulated in N
E0CYQ2	Nudcd2	-1.03616	7.23444	-5.88243	2.71774e-05	0.000212246	2.25198	downregulated in N
E0CYR6	Gm4477; Nat8f7	1.0356	7.59339	3.78657	0.0017214	0.00596092	-1.96078	upregulated in N
E9PUC5	Psd3	0.306439	6.74895	2.95792	0.00956738	0.0244361	-3.65443	upregulated in N
E9PUK3	Fnbp1l	-0.5533	4.90007	-3.91996	0.00130643	0.00473804	-1.68457	downregulated in N
E9PUK6	Srrm1	0.62494	8.68205	3.03517	0.00816261	0.0213891	-3.49981	upregulated in N
E9PUM4	Tln2	0.320744	11.5767	2.8027	0.0131401	0.0316267	-3.96167	upregulated in N
E9PUQ5	Golga2	-0.968096	10.371	-6.59154	7.55054e-06	7.80726e-05	3.56671	downregulated in N
E9PV04	Gm8994	0.528127	3.48829	2.75518	0.0144725	0.0343224	-4.05469	upregulated in N
E9PV24	Fga	-0.961779	13.8147	-4.98461	0.00015151	0.0008067	0.495296	downregulated in N
E9PV48	I830012O16Rik; Ifit3b	-1.98373	11.1877	-12.2959	2.30572e-09	1.47648e-07	11.8531	downregulated in N
E9PVN6	Gm20498; Synj2bp-cox16	0.268819	10.4807	3.548	0.00282298	0.0089759	-2.45384	upregulated in N
E9PVP1	Aim1; Crybg1	-0.576352	9.96426	-7.78158	1.02603e-06	1.684e-05	5.61888	downregulated in N
E9PVP4	Evl	-1.67094	5.14761	-7.68984	1.18876e-06	1.87512e-05	5.4675	downregulated in N
E9PXC3	Cyp2c69	1.36707	9.50055	4.56624	0.000348885	0.00159059	-0.352583	upregulated in N
E9PXX7	Txndc5	-0.370022	11.7607	-3.97679	0.00116189	0.00431535	-1.56691	downregulated in N
E9PY03	Tstd1	1.51265	8.49366	11.8781	3.74085e-09	2.13841e-07	11.3629	upregulated in N
E9PZD8	Cp	-1.52081	13.3665	-16.4315	3.60218e-11	1.03463e-08	16.0078	downregulated in N
E9Q045	Hps1	0.444841	5.65435	2.81815	0.012733	0.0308625	-3.93131	upregulated in N
E9Q0A7	Oxr1	0.362731	6.81637	3.0601	0.00775407	0.0204742	-3.44969	upregulated in N
E9Q0J2	Ralgapb	0.380418	6.71061	3.41754	0.0037008	0.0111759	-2.72232	upregulated in N
E9Q179	Grsf1	0.633085	10.0873	7.39386	1.92572e-06	2.63385e-05	4.97143	upregulated in N
E9Q1B5	Col6a5	1.13296	8.14511	3.20633	0.00573324	0.0159445	-3.15396	upregulated in N
E9Q1G8	Sept7	-0.416089	11.2356	-5.04752	0.00013388	0.000735056	0.621367	downregulated in N
E9Q1L7	Dnajc28	0.864456	7.02986	10.6781	1.62842e-08	6.0841e-07	9.86657	upregulated in N
E9Q1Q9	Khk	0.614635	12.8558	7.33846	2.11038e-06	2.81202e-05	4.87727	upregulated in N
E9Q1R5	Cacna1a	1.35296	4.25601	3.77898	0.00174867	0.00603904	-1.97649	upregulated in N
E9Q1Z0	4732456N10Rik; Krt90	0.603948	5.51521	2.68608	0.0166463	0.0385833	-4.18902	upregulated in N
E9Q238	Kank1	0.4286	8.21217	3.2787	0.00493543	0.0141051	-3.00657	upregulated in N
E9Q264	Myh15	0.392693	8.04234	3.0525	0.00787657	0.0207378	-3.465	upregulated in N
E9Q317	Sap18; Gm10094; Sap18b	0.344062	10.8838	2.67688	0.0169584	0.039126	-4.20681	upregulated in N
E9Q3E2	Synpo	-1.28123	6.53634	-6.84398	4.86628e-06	5.56608e-05	4.01821	downregulated in N
E9Q3X0	Mvp	-0.258518	6.73447	-2.54689	0.0220172	0.0487699	-4.45574	downregulated in N
E9Q411	Nbas	-0.411921	9.83037	-6.64227	6.90775e-06	7.25875e-05	3.65814	downregulated in N
E9Q414	Apob	-0.699249	13.8924	-8.54406	3.14411e-07	6.47611e-06	6.83452	downregulated in N
E9Q4Z2	Acacb	0.558462	10.7294	6.41924	1.02417e-05	9.87866e-05	3.25352	upregulated in N
E9Q509	Pklr	0.744878	13.5407	10.1002	3.46481e-08	1.10574e-06	9.09541	upregulated in N
E9Q512	Trip11	-0.424402	10.212	-2.92966	0.0101381	0.0255305	-3.71071	downregulated in N
E9Q557	Dsp	0.636824	14.6972	4.29254	0.000607852	0.00252012	-0.914443	upregulated in N
E9Q5K4	Cyp2c44; Cyp2c23	1.09036	11.2602	7.97213	7.5831e-07	1.31559e-05	5.92976	upregulated in N
E9Q5L2	Itih4	-1.17696	12.8856	-11.6514	4.89283e-09	2.58121e-07	11.0904	downregulated in N
E9Q604	Itgam	-1.3577	8.51037	-11.8742	3.75808e-09	2.13841e-07	11.3582	downregulated in N
E9Q616	Ahnak	-0.684089	11.8633	-5.29718	8.23282e-05	0.000496659	1.11759	downregulated in N
E9Q6L7	Gm10639	1.27838	8.12276	6.44729	9.74305e-06	9.53997e-05	3.30479	upregulated in N
E9Q6P5	Ttc7b	0.503526	7.99048	6.156	1.64462e-05	0.000138706	2.76722	upregulated in N
E9Q8I7	Nfxl1	-0.262456	7.98724	-2.86696	0.011526	0.0283623	-3.83506	downregulated in N
E9Q8K8	Zc3h4	-0.846884	6.07803	-2.79097	0.0134573	0.0322	-3.98467	downregulated in N
E9Q8M6	Irf9	-0.596418	6.15766	-3.92514	0.00129254	0.00469552	-1.67384	downregulated in N
E9Q8T1	Tacc2	-2.09673	4.77472	-7.43275	1.80626e-06	2.52589e-05	5.03729	downregulated in N
E9Q8T4	Astn2	0.465649	8.28206	2.74964	0.0146361	0.0346468	-4.0655	upregulated in N
E9Q9E1	Eif4g1	-0.394077	12.2221	-4.3293	0.000563958	0.00236522	-0.838727	downregulated in N
E9Q9K8	Akap6	0.486388	7.25257	3.02995	0.00825075	0.0215436	-3.51028	upregulated in N
E9QAF9	Tanc1	0.247425	5.38822	2.67972	0.0168613	0.0389862	-4.20132	upregulated in N
E9QAH1	Golgb1	-0.438891	11.9173	-2.92229	0.0102923	0.0258558	-3.72536	downregulated in N
E9QAJ9	Arhgap17	-0.271139	8.58048	-2.88898	0.0110187	0.0273097	-3.79148	downregulated in N
E9QAQ5	Gsk3b	0.229325	9.15159	2.78161	0.0137159	0.0327384	-4.00301	upregulated in N
E9QK48	Eml2	1.13437	7.97017	5.256	8.91554e-05	0.000529775	1.03622	upregulated in N
E9QKE4	Rab3gap2	-0.47574	8.40038	-5.71106	3.74203e-05	0.000268326	1.92424	downregulated in N
E9QKV6	Myo9b	-1.00359	6.6179	-4.26516	0.000642788	0.00263943	-0.970867	downregulated in N
E9QLB2	Lyplal1	0.403113	7.8361	3.60182	0.00252469	0.00821954	-2.3428	upregulated in N
E9QMK9	9030617O03Rik; Dglucy	0.490967	11.5939	6.07116	1.91975e-05	0.000159311	2.60849	upregulated in N
E9QMW1	Nthl1	0.353643	6.74766	3.44373	0.00350503	0.010672	-2.66852	upregulated in N
E9QN37	Mpeg1	-1.4958	9.806	-18.7629	5.12854e-12	3.31432e-09	17.9061	downregulated in N
E9QNA7	Sorbs1	-0.605945	7.23115	-2.56091	0.0214089	0.0476676	-4.42913	downregulated in N
E9QND8	Atl2	-0.220129	10.8726	-2.91758	0.0103923	0.0260437	-3.73474	downregulated in N
E9QP59	Lemd3	-0.465928	6.10543	-4.37088	0.000518192	0.00220862	-0.753175	downregulated in N
E9QPD2	Pyroxd2	0.556165	9.70018	5.93296	2.47502e-05	0.000197543	2.3479	upregulated in N
E9QPK4	Atr	-0.515808	6.24398	-2.60124	0.0197473	0.0444851	-4.35224	downregulated in N
E9QPX1	Col18a1	0.289993	10.7377	3.34745	0.00427996	0.012601	-2.86604	upregulated in N
F6ZGI7	Mocs2	0.614732	6.38822	4.1024	0.000897193	0.00347973	-1.307	upregulated in N
F7A6H4	Rnf213	-1.20294	11.5249	-12.4433	1.95014e-09	1.32661e-07	12.0225	downregulated in N
F7BGR7	Rbm14-rbm4; Gm21992	0.390465	7.32894	3.31992	0.00453134	0.0131727	-2.92237	upregulated in N
F7C846	Mtx1	0.504238	10.6954	4.81735	0.000210993	0.00106631	0.158167	upregulated in N
F8VPN4	Agl	0.623546	13.626	6.98358	3.83102e-06	4.57422e-05	4.26413	upregulated in N
F8VPP8	Zc3h7b	-0.507364	6.07258	-5.93275	2.47598e-05	0.000197543	2.34751	downregulated in N
F8VPS6	Plekhg4	1.05532	3.42789	3.61804	0.00244113	0.00795518	-2.3093	upregulated in N
F8VPU2	Farp1	-0.332914	9.84986	-3.20404	0.00576048	0.0160117	-3.15861	downregulated in N
F8VQ28	Pxn	-0.238286	10.5619	-2.54944	0.0219052	0.0485842	-4.45089	downregulated in N
F8VQC1	Srp72	-0.454954	11.166	-5.40522	6.68696e-05	0.000420259	1.33013	downregulated in N
F8VQC7	Ktn1	-0.597506	8.67755	-6.01762	2.11764e-05	0.000173581	2.50784	downregulated in N
F8WH41	Strn	-0.317644	5.54571	-2.54597	0.0220579	0.0488049	-4.45749	downregulated in N
F8WHC5	Rsrc2	0.423124	4.76537	3.30159	0.00470687	0.0135493	-2.95984	upregulated in N
F8WHU5	Pds5b	0.279404	9.24011	3.01975	0.00842588	0.0219345	-3.53076	upregulated in N
F8WI14	Ecm1	0.716702	7.87696	4.55126	0.000359587	0.00163189	-0.383218	upregulated in N
F8WJ93	Eml4	-0.587468	7.20576	-3.44954	0.00346303	0.0105877	-2.65657	downregulated in N
G3UVV4	Hk1	-0.766725	8.02354	-5.48715	5.71698e-05	0.000375086	1.4904	downregulated in N
G3UWX9	Sumo3	0.350291	7.03167	2.94205	0.00988393	0.025049	-3.68606	upregulated in N
G3UXL2	Prps1l3	0.342279	10.471	3.53138	0.00292205	0.00921158	-2.4881	upregulated in N
G3UYF9	H2-Ke2; Pfdn6	-0.536347	7.79692	-3.20941	0.00569682	0.0158603	-3.1477	downregulated in N
G3X8P9	Aox1	0.468667	9.59074	6.49252	8.99183e-06	8.99183e-05	3.38722	upregulated in N
G3X8R0	Reep5	-0.743914	7.45924	-8.24947	4.92344e-07	9.02631e-06	6.37372	downregulated in N
G3X8T2	Zc3h18	0.687971	9.88299	3.79794	0.00168133	0.00583396	-1.93723	upregulated in N
G3X8U3	2210016F16Rik	0.363375	9.30697	3.45672	0.0034118	0.0104682	-2.64181	upregulated in N
G3X8Y8	Tlr2	-0.701827	8.36689	-7.63554	1.29765e-06	1.99668e-05	5.37738	downregulated in N
G3X922	Dnajc13	-0.239831	8.61145	-2.86411	0.0115933	0.0284872	-3.84069	downregulated in N
G3X956	Supt16; Supt16h	-0.384222	10.5725	-5.16012	0.000107416	0.000613635	0.846002	downregulated in N
G3X973	Stab1	0.399877	6.88019	4.89342	0.00018142	0.000937942	0.31182	upregulated in N
G3X982	Aox3	0.592642	12.3992	7.42826	1.81965e-06	2.52589e-05	5.02969	upregulated in N
G3X9D6	Apon	-0.599237	5.77508	-6.6163	7.22934e-06	7.52026e-05	3.61138	downregulated in N
G3X9H5	Htt	-0.626844	6.0427	-4.14934	0.000814772	0.00322787	-1.20996	downregulated in N
G3X9H8	Nedd4l	-0.282877	5.16907	-2.8594	0.0117055	0.0287358	-3.85001	downregulated in N
G3X9M0	Dap3	0.540417	10.974	5.62755	4.37939e-05	0.000302289	1.76317	upregulated in N
G3X9Q6	Larp4	-0.598017	10.3064	-4.47659	0.000418153	0.0018448	-0.53611	downregulated in N
G3X9T7	Lgals9	1.02373	12.5025	15.1122	1.21599e-10	1.95683e-08	14.8052	upregulated in N
G3X9Y6	Akr1c19	0.677784	9.5072	8.16585	5.60263e-07	1.00575e-05	6.24091	upregulated in N
G3XA10	Hnrnpu	-0.686671	12.9951	-5.83191	2.98519e-05	0.000227632	2.15577	downregulated in N
G3XA18	Naaa	-0.441507	8.15782	-4.6524	0.000293373	0.00138642	-0.176763	downregulated in N
G5E823	Hars2	0.447221	9.39784	6.57481	7.77604e-06	7.99247e-05	3.53647	upregulated in N
G5E870	Trip12	-0.289375	7.24332	-3.3195	0.00453529	0.0131727	-2.92323	downregulated in N
G5E894	Slc17a3	0.333516	5.01467	2.65642	0.017673	0.0405365	-4.24631	upregulated in N
G5E898	Ppl	0.532693	10.3742	3.40946	0.00376337	0.0113186	-2.73891	upregulated in N
G5E899	Serpine1	-1.67881	9.6457	-8.89173	1.87666e-07	4.35082e-06	7.36439	downregulated in N
G5E8J2	Ank1	0.462663	10.768	3.81862	0.00161089	0.00563104	-1.89442	upregulated in N
G5E8K5	Ank3	0.686538	9.77036	4.46069	0.000431829	0.00189521	-0.568699	upregulated in N
G5E8L1	Cdk19	0.540319	8.38756	3.75363	0.00184294	0.00630158	-2.02896	upregulated in N
G5E8U1	Slc26a1	0.417685	11.3618	3.91802	0.00131168	0.00474887	-1.68859	upregulated in N
G5E904	Gm4794; Sult3a2	0.485182	11.3519	4.95989	0.000159078	0.000836655	0.445641	upregulated in N
G5E911	Fam3c	-0.270574	10.5541	-2.58227	0.0205129	0.0459696	-4.38847	downregulated in N
H3BJB4	Rnf141	0.457667	6.57025	5.1874	0.000101857	0.00058511	0.900237	upregulated in N
H3BJN3	Cux1	-0.455353	9.19254	-4.6115	0.000318496	0.00147547	-0.260148	downregulated in N
H3BK48	Ctage5; Mia2	-0.404922	11.9551	-3.28616	0.00485979	0.013912	-2.99135	downregulated in N
H3BL34	Ces1e	1.1303	11.1497	11.5521	5.51088e-09	2.79326e-07	10.9696	upregulated in N
H7BX01	Opa1	0.389667	12.8574	4.93761	0.000166234	0.000870751	0.400823	upregulated in N
H9KV15	Son	0.421559	9.71116	2.61503	0.0192079	0.0434404	-4.32584	upregulated in N
I6L974	Tbc1d17	0.380737	7.20741	3.58654	0.00260599	0.00843115	-2.37433	upregulated in N
I7HLV2	Rpl10	-0.335049	12.6796	-4.29976	0.000598965	0.00248927	-0.899568	downregulated in N
J3QML2	Abcc3	0.345851	11.1065	4.37603	0.000512787	0.00218919	-0.742573	upregulated in N
J3QNG0	Gm5424	0.832505	7.92515	3.39488	0.00387891	0.0115919	-2.76882	upregulated in N
J3QNU1	Ate1	0.387763	8.03549	5.77246	3.3354e-05	0.000246343	2.04209	upregulated in N
J3QNW0	Dnmt1	-0.632605	7.29455	-8.03128	6.91024e-07	1.20696e-05	6.02528	downregulated in N
J3QQ16	Col6a3	0.7234	12.4774	3.55235	0.00279764	0.00892276	-2.44488	upregulated in N
K4DI63	Creg1	0.425066	9.20458	3.12199	0.00682499	0.0184257	-3.3249	upregulated in N
K7N6C2	Cyp2c68	0.848053	10.4493	4.13413	0.000840601	0.00329485	-1.2414	upregulated in N
L7N1X8	Gbp6	-2.55678	10.0003	-15.7701	6.55439e-11	1.42426e-08	15.4176	downregulated in N
L7N466	Gm2382; Mthfsl	0.294631	9.15614	2.80721	0.0130198	0.0313837	-3.9528	upregulated in N
O08528	Hk2	-1.2695	7.0074	-7.21361	2.59794e-06	3.34946e-05	4.66352	downregulated in N
O08547	Sec22b	-0.8752	11.27	-10.0782	3.56859e-08	1.12497e-06	9.06523	downregulated in N
O08579	Emd	0.656326	7.14683	4.00647	0.00109294	0.00410645	-1.50546	upregulated in N
O08586	Pten	0.522612	6.01795	3.39879	0.00384763	0.0115117	-2.76082	upregulated in N
O08600	Endog	0.65436	10.9416	7.47798	1.67705e-06	2.41137e-05	5.11362	upregulated in N
O08692	Ngp	-2.38982	10.4209	-12.9311	1.13324e-09	8.87705e-08	12.5705	downregulated in N
O08705	Slc10a1	0.77054	9.41912	4.17685	0.000770091	0.00308633	-1.15313	upregulated in N
O08709	Prdx6	0.64745	13.5396	6.47139	9.33503e-06	9.29906e-05	3.34874	upregulated in N
O08738	Casp6	0.467847	9.95472	5.4283	6.39755e-05	0.000407932	1.37537	upregulated in N
O08784	Tcof1	-0.54054	8.03865	-3.03447	0.00817437	0.0214091	-3.50121	downregulated in N
O08795	Prkcsh	-0.60265	12.5815	-4.53988	0.000367938	0.00166464	-0.406491	downregulated in N
O08797	Serpinb9	-0.478473	8.40456	-2.93958	0.00993413	0.0251392	-3.69098	downregulated in N
O08800	Serpinb8	0.611499	9.70129	3.42693	0.00362936	0.0110052	-2.70303	upregulated in N
O08966	Slc22a1	0.612446	8.29732	5.98753	2.23809e-05	0.000182219	2.4511	upregulated in N
O09005	Degs1	-0.524175	8.16367	-4.60232	0.000324431	0.00149493	-0.278881	downregulated in N
O09111	Ndufb11	0.54632	11.8361	6.46677	9.41178e-06	9.33039e-05	3.34033	upregulated in N
O09131	Gsto1	0.824509	11.7668	7.86714	8.95264e-07	1.4979e-05	5.75906	upregulated in N
O09158	Cyp3a25	0.708821	9.18966	4.51214	0.000389138	0.00174029	-0.463262	upregulated in N
O09159	Man2b1	0.689219	10.3642	7.24208	2.47722e-06	3.20983e-05	4.71245	upregulated in N
O09172	Gclm	0.523861	11.6881	5.11559	0.000117168	0.000662031	0.757341	upregulated in N
O35129	Phb2	0.279314	14.1917	3.18264	0.00602116	0.0165846	-3.20207	upregulated in N
O35153	Bet1l	-1.04697	6.984	-7.12084	3.0359e-06	3.8282e-05	4.50332	downregulated in N
O35215	Ddt	0.371471	12.9268	4.47653	0.000418203	0.0018448	-0.536231	upregulated in N
O35218	Cpsf2	-0.692105	5.46563	-3.19102	0.00591766	0.0163479	-3.18505	downregulated in N
O35309	Nmi	-0.793218	8.58225	-8.44722	3.63933e-07	7.26461e-06	6.68426	downregulated in N
O35343	Kpna4	-0.955527	6.33458	-4.24522	0.000669521	0.00272901	-1.01199	downregulated in N
O35375	Nrp2	-0.362861	5.98063	-3.77866	0.0017498	0.00603904	-1.97714	downregulated in N
O35379	Abcc1	0.819503	6.35387	6.43714	9.92056e-06	9.67722e-05	3.28624	upregulated in N
O35386	Phyh	0.842508	12.701	11.1409	9.09814e-09	3.95272e-07	10.4598	upregulated in N
O35387	Hax1	0.438313	6.93607	3.75126	0.00185201	0.00631588	-2.03387	upregulated in N
O35435	Dhodh	0.379582	9.34223	5.01009	0.000144099	0.00077782	0.546395	upregulated in N
O35452	Tnxb	0.974239	8.8494	7.42411	1.83213e-06	2.52589e-05	5.02267	upregulated in N
O35453	Hpn	0.410882	8.81117	5.12716	0.00011455	0.000648655	0.780395	upregulated in N
O35465	Fkbp8	0.283105	11.4555	2.538	0.0224117	0.0494319	-4.47259	upregulated in N
O35490	Bhmt	0.56094	15.9386	5.45133	6.1217e-05	0.000395203	1.42044	upregulated in N
O35492	Clk3	0.376429	5.88502	2.5979	0.0198798	0.0447252	-4.35862	upregulated in N
O35566	Cd151	-0.525612	8.07197	-5.90304	2.61589e-05	0.000206791	2.29114	downregulated in N
O35604	Npc1	-0.293692	10.1876	-2.66481	0.0173763	0.0399268	-4.23011	downregulated in N
O35623	Bet1	-0.60987	7.78265	-5.49328	5.65046e-05	0.000371193	1.50238	downregulated in N
O35639	Anxa3	-0.939886	11.331	-8.69964	2.49146e-07	5.36088e-06	7.07347	downregulated in N
O35683	Ndufa1	0.540083	9.75486	3.60113	0.00252833	0.00822358	-2.34423	upregulated in N
O35728	Cyp4a14	1.16259	9.75347	4.85936	0.000194096	0.000987671	0.243088	upregulated in N
O35744	Chi3l3; Chil3	-1.59024	10.7466	-13.3738	7.02641e-10	6.37308e-08	13.0518	downregulated in N
O35857	Timm44	0.410376	11.9846	4.7029	0.000265126	0.00128463	-0.0739625	upregulated in N
O35887	Calu	-0.629713	11.373	-4.67036	0.000282992	0.00134721	-0.140188	downregulated in N
O35945	Aldh1a7	0.814542	12.7511	8.72945	2.38358e-07	5.21386e-06	7.11892	upregulated in N
O35955	Psmb10	-1.14423	10.6898	-10.6525	1.68284e-08	6.17042e-07	9.83303	downregulated in N
O35969	Gamt	1.0511	11.6756	14.1116	3.26232e-10	3.85415e-08	13.8213	upregulated in N
O35972	Mrpl23; Mrpl23-ps1	0.689797	8.792	4.75433	0.000239225	0.00118014	0.0304912	upregulated in N
O35988	Sdc4	-0.809947	7.05685	-5.2031	9.87946e-05	0.000574542	0.931394	downregulated in N
O54692	Zw10	-0.701614	6.97454	-3.55886	0.00276011	0.00882739	-2.43146	downregulated in N
O54724	Ptrf; Cavin1	0.482879	10.1546	3.50502	0.00308642	0.00965324	-2.54243	upregulated in N
O54749	Cyp2j5	0.620257	12.56	5.7312	3.60322e-05	0.00026054	1.96296	upregulated in N
O54782	Man2b2	0.258689	7.63537	2.97989	0.00914535	0.0235466	-3.61056	upregulated in N
O54784	Dapk3	-0.849817	3.50299	-5.55411	5.03287e-05	0.000339686	1.62081	downregulated in N
O54890	Itgb3	-0.468773	8.05465	-3.07367	0.00754026	0.0200222	-3.42238	downregulated in N
O54983	Crym	0.683357	5.51161	4.03872	0.00102272	0.00389643	-1.43873	upregulated in N
O55013	Trappc3	-0.422676	8.98811	-4.70644	0.000263257	0.00127797	-0.0667763	downregulated in N
O55029	Copb2	-0.616533	12.2948	-4.42005	0.000468922	0.00202703	-0.652112	downregulated in N
O55060	Tpmt	0.653058	11.8881	4.62329	0.000311038	0.00145006	-0.236106	upregulated in N
O55111	Dsg2	0.563087	11.6866	4.34383	0.000547508	0.00231449	-0.80881	upregulated in N
O55125	Nipsnap1	0.307967	13.647	3.983	0.00114711	0.00426965	-1.55405	upregulated in N
O55135	Eif6	-0.330512	9.85175	-3.41835	0.0036946	0.0111637	-2.72066	downregulated in N
O55143	Atp2a2	-0.829946	12.7105	-7.51381	1.5816e-06	2.30334e-05	5.17389	downregulated in N
O55229	Chkb	0.299737	8.04271	2.71042	0.015847	0.0370887	-4.14185	upregulated in N
O55234	Psmb5	0.776918	10.4836	3.6522	0.00227416	0.00749836	-2.23874	upregulated in N
O70194	Eif3d	-0.32117	11.5517	-3.98621	0.00113955	0.00424456	-1.54741	downregulated in N
O70200	Aif1	-0.595749	9.37256	-3.0959	0.00720241	0.0192835	-3.37757	downregulated in N
O70251	Eef1b2	-0.438256	12.3644	-3.01132	0.00857318	0.0222619	-3.54765	downregulated in N
O70303	Cideb	-0.840511	7.06306	-3.60098	0.00252911	0.00822358	-2.34454	downregulated in N
O70311	Nmt2	1.11729	5.50841	6.40712	1.04654e-05	0.0001	3.23133	upregulated in N
O70318	Epb4.1l2; Epb41l2	0.21811	10.2841	2.75033	0.0146159	0.0346148	-4.06418	upregulated in N
O70338	Rnaseh1	0.862018	8.99665	6.73599	5.86606e-06	6.43896e-05	3.82614	upregulated in N
O70400	Pdlim1	-0.67171	10.9188	-3.54185	0.00285929	0.00906347	-2.46654	downregulated in N
O70475	Ugdh	0.654518	12.6085	7.4275	1.82194e-06	2.52589e-05	5.0284	upregulated in N
O70503	Hsd17b12	-0.621543	12.2945	-4.066	0.00096689	0.00371047	-1.38228	downregulated in N
O70570	Pigr	0.600539	10.8791	4.03772	0.00102482	0.00390155	-1.44079	upregulated in N
O78196	H2-Eb1	-0.734011	8.44829	-4.76486	0.000234252	0.00115893	0.0518411	downregulated in N
O88322	Nid2	0.946875	7.34637	7.12725	3.00328e-06	3.81498e-05	4.51443	upregulated in N
O88325	Naglu	0.255492	10.8059	3.15646	0.00635594	0.017304	-3.25515	upregulated in N
O88329	Myo1a	0.858117	6.897	5.19634	0.000100102	0.000579538	0.917973	upregulated in N
O88425	Nme6	0.383266	6.06071	3.93237	0.00127339	0.00464932	-1.65887	upregulated in N
O88428	Papss2	0.390688	13.1089	5.85205	2.87544e-05	0.000220892	2.19416	upregulated in N
O88531	Ppt1	0.242792	11.1902	2.69776	0.0162578	0.0377969	-4.1664	upregulated in N
O88533	Ddc	0.828554	10.6937	10.5674	1.87717e-08	6.78669e-07	9.72152	upregulated in N
O88569	Hnrnpa2b1	-0.59637	13.3379	-3.88065	0.00141696	0.00506269	-1.76598	downregulated in N
O88593	Pglyrp1	-1.48339	7.16957	-5.7858	3.25323e-05	0.000241786	2.06765	downregulated in N
O88630	Gosr1	-1.02591	8.54651	-7.74211	1.09298e-06	1.75487e-05	5.55389	downregulated in N
O88736	Hsd17b7	0.277565	10.6643	2.6764	0.0169748	0.039126	-4.20774	upregulated in N
O88783	F5	-1.06238	7.00238	-3.42099	0.0036744	0.0111092	-2.71524	downregulated in N
O88792	F11r	-0.581637	10.3999	-7.50366	1.60803e-06	2.33525e-05	5.15684	downregulated in N
O88824	Jtb	-0.867278	4.72845	-3.38591	0.00395178	0.011796	-2.78723	downregulated in N
O88838	Spsb2	0.364375	5.10339	2.61442	0.0192314	0.0434746	-4.32701	upregulated in N
O88843	Cradd	0.507083	4.42533	2.70866	0.0159033	0.0371893	-4.14525	upregulated in N
O88844	Idh1	0.467984	14.9759	6.31158	1.24164e-05	0.00011164	3.05577	upregulated in N
O88876	Dhrs3	0.430152	10.1164	6.17707	1.5829e-05	0.000134508	2.80648	upregulated in N
O88962	Cyp8b1	1.2733	8.96635	6.46227	9.48724e-06	9.3784e-05	3.33212	upregulated in N
O88967	Yme1l1	0.196876	10.6787	2.56589	0.0211968	0.0472562	-4.41966	upregulated in N
O88986	Gcat	0.297478	12.7603	2.80179	0.0131645	0.0316707	-3.96346	upregulated in N
O89050	Mkln1	-0.23901	7.16977	-2.62657	0.0187675	0.0425748	-4.30371	downregulated in N
O89053	Coro1a	-0.899017	11.0459	-6.68941	6.36162e-06	6.85199e-05	3.74279	downregulated in N
O89079	Cope	-0.534669	10.2529	-5.10689	0.000119178	0.000670289	0.73999	downregulated in N
O89086	Rbm3	-0.444856	9.78755	-3.55697	0.00277095	0.00884855	-2.43535	downregulated in N
P00186	Cyp1a2; Cyp1a1	1.01989	13.1768	12.784	1.33223e-09	9.67398e-08	12.4074	upregulated in N
P00375	Dhfr	0.713947	11.2088	5.78388	3.26495e-05	0.000241831	2.06397	upregulated in N
P00405	COX2	0.304256	13.2222	3.69563	0.0020783	0.00695906	-2.14894	upregulated in N
P01027	C3	-1.33759	14.9082	-11.2246	8.20607e-09	3.65736e-07	10.5648	downregulated in N
P01029	C4b	-0.519627	13.0769	-6.00472	2.16842e-05	0.000177105	2.48354	downregulated in N
P01592	Igj; Jchain	-0.500097	7.82392	-3.19354	0.0058869	0.016293	-3.17993	downregulated in N
P01635	Igkv12-41	0.75416	9.26633	3.70078	0.00205621	0.00690299	-2.13829	upregulated in N
P01865	Ighg2a; Ighg	1.06155	11.4689	5.12764	0.000114444	0.000648655	0.781341	upregulated in N
P01869	Ighg1	0.5966	13.2518	3.72611	0.00195107	0.00659715	-2.0859	upregulated in N
P01872	Ighm	-0.558281	12.2804	-3.24738	0.00526621	0.0148615	-3.07042	downregulated in N
P01878	Igh-VJ558	-0.584526	12.3303	-4.88025	0.000186217	0.000957955	0.285255	downregulated in N
P01887	B2m	-1.05149	11.4059	-8.47918	3.4674e-07	7.02998e-06	6.73398	downregulated in N
P01899	H2-D1	-1.83536	12.1179	-21.4712	6.92766e-13	1.19387e-09	19.8108	downregulated in N
P01900	LOC101056446; H2-D1; LOC102641613	-2.37114	8.17971	-10.101	3.46144e-08	1.10574e-06	9.0964	downregulated in N
P01901	H2-K1	-1.61462	12.9391	-20.2258	1.68605e-12	1.74338e-09	18.9708	downregulated in N
P02088	Hbb-b1; Beta-s; Hbb-bs; Hbb-bt	-0.246048	15.4612	-2.79358	0.0133861	0.0320843	-3.97955	downregulated in N
P02762	Mup1; Mup19; Mup16; LOC100048884; Mup18; Mup9	1.63896	10.2644	5.04394	0.000134825	0.000738396	0.614199	upregulated in N
P02798	Mt2	-3.30054	11.0597	-12.3654	2.13021e-09	1.41195e-07	11.9332	downregulated in N
P02802	Mt1	-2.55376	11.1901	-14.1221	3.22751e-10	3.85415e-08	13.832	downregulated in N
P03930	ATP8	0.618608	11.2187	4.24889	0.000664527	0.00271375	-1.00444	upregulated in N
P04187	Gzmb	-0.77276	4.58514	-3.70671	0.00203111	0.00683648	-2.12603	downregulated in N
P04441	Cd74	-1.59442	11.5065	-10.8969	1.2337e-08	5.18557e-07	10.1496	downregulated in N
P04627	Araf	0.391502	9.39499	4.27915	0.000624687	0.00257341	-0.94203	upregulated in N
P04918	Saa3	-2.39024	11.6493	-10.7594	1.46802e-08	5.79364e-07	9.97233	downregulated in N
P04945	Igkv4-55	0.697356	7.17728	4.82193	0.000209077	0.00105973	0.167447	upregulated in N
P05063	Aldoc	0.750223	9.21445	9.25628	1.10878e-07	2.88166e-06	7.90426	upregulated in N
P05064	Aldoa	-0.856667	13.0711	-5.36762	7.18768e-05	0.000447176	1.25632	downregulated in N
P05201	Got1	0.273465	14.0464	2.88917	0.0110145	0.0273097	-3.79111	upregulated in N
P05366	Saa1	-2.70426	11.579	-13.432	6.60509e-10	6.09791e-08	13.1139	downregulated in N
P05367	Saa2	-2.61592	12.3087	-12.8114	1.29259e-09	9.54668e-08	12.4379	downregulated in N
P06339	H2-T23	-0.800388	9.03402	-9.23812	1.13783e-07	2.91218e-06	7.87774	downregulated in N
P06683	C9	-0.44475	5.19123	-2.6579	0.01762	0.040433	-4.24344	downregulated in N
P06728	Apoa4	-0.823	12.5191	-6.54491	8.19654e-06	8.37472e-05	3.48236	downregulated in N
P06797	Ctsl	-0.415197	10.7597	-3.07452	0.00752709	0.0199975	-3.42067	downregulated in N
P06800	Ptprc	-1.04493	8.42217	-7.34108	2.10123e-06	2.80707e-05	4.88173	downregulated in N
P06801	Me1	0.765557	12.5815	4.58788	0.000333998	0.00153082	-0.30836	upregulated in N
P06880	Gh	0.943427	8.96943	2.72755	0.0153066	0.0359542	-4.10855	upregulated in N
P06909	Cfh	-1.12871	11.957	-9.18773	1.22273e-07	3.03918e-06	7.80394	downregulated in N
P07309	Ttr	1.12187	12.2101	10.9643	1.13352e-08	4.80353e-07	10.2359	upregulated in N
P07356	Anxa2	-0.76854	13.123	-5.98359	2.25439e-05	0.000182926	2.44365	downregulated in N
P07361	Orm2	-2.11898	10.7241	-13.6423	5.29314e-10	5.47311e-08	13.3363	downregulated in N
P07724	Alb	-0.392101	15.8367	-2.9195	0.0103513	0.0259663	-3.73091	downregulated in N
P07758	Serpina1a; Serpina1d	-0.438978	10.9467	-4.08134	0.000936867	0.00360387	-1.35055	downregulated in N
P07759	Serpina3k	-1.08815	13.0998	-9.41526	8.8549e-08	2.47459e-06	8.13479	downregulated in N
P07901	Hsp90aa1	-0.480994	13.5948	-4.27086	0.000635351	0.00261318	-0.959119	downregulated in N
P08003	Pdia4	-1.07904	14.9003	-8.63694	2.73543e-07	5.72557e-06	6.97753	downregulated in N
P08032	Spna1; Spta1	0.332883	11.1006	2.82868	0.0124627	0.0303211	-3.9106	upregulated in N
P08071	Ltf	-1.25917	11.1842	-7.70441	1.16119e-06	1.84153e-05	5.49163	downregulated in N
P08103	Hck	-0.295398	6.63834	-3.20183	0.00578677	0.0160667	-3.16309	downregulated in N
P08113	Hsp90b1	-1.09807	15.0728	-11.74	4.40329e-09	2.34691e-07	11.1975	downregulated in N
P08121	Col3a1	0.966226	8.48788	2.84108	0.0121513	0.0296472	-3.88615	upregulated in N
P08122	Col4a2	0.696422	10.0548	3.35865	0.00418171	0.0123469	-2.84311	upregulated in N
P08226	Apoe	0.892604	12.7408	5.91011	2.58188e-05	0.000204729	2.30456	upregulated in N
P08607	C4bp	-1.18816	4.62208	-6.38988	1.07922e-05	0.000101566	3.19974	downregulated in N
P08905	Lyz2	-2.1513	10.1485	-14.0585	3.44359e-10	3.9563e-08	13.7672	downregulated in N
P09103	P4hb	-0.69514	15.4556	-6.37452	1.10923e-05	0.000102406	3.17157	downregulated in N
P09405	Ncl	-0.306793	13.9253	-2.5974	0.0198997	0.0447506	-4.35957	downregulated in N
P09450	Junb	-2.47693	7.03134	-8.71407	2.4386e-07	5.27512e-06	7.09549	downregulated in N
P09528	Fth1	-0.683459	11.9015	-2.96458	0.00943743	0.0241542	-3.64113	downregulated in N
P09925	Surf1	0.493406	10.4378	4.17881	0.000766994	0.00307869	-1.14907	upregulated in N
P0CW03	Ly6c2	-0.834346	6.6857	-5.00951	0.000144263	0.00077782	0.545239	downregulated in N
P10107	Anxa1	-1.81096	12.2445	-15.6125	7.584e-11	1.4522e-08	15.2733	downregulated in N
P10126	Eef1a1; LOC101056619	-0.331568	14.7105	-4.13525	0.000838663	0.00328975	-1.23908	downregulated in N
P10518	Alad	0.556547	13.3571	6.26121	1.35943e-05	0.000119528	2.96271	upregulated in N
P10649	Gstm1	0.651945	15.0138	7.66282	1.2417e-06	1.93361e-05	5.4227	upregulated in N
P10810	Cd14	-1.99677	10.2833	-15.1774	1.14246e-10	1.90533e-08	14.8672	downregulated in N
P10833	Rras	-0.338591	10.5066	-3.30294	0.00469371	0.0135455	-2.95708	downregulated in N
P10852	Slc3a2	-0.646486	9.27108	-5.92447	2.51417e-05	0.000200281	2.33181	downregulated in N
P11032	Gzma	-0.949272	6.8296	-7.67922	1.20927e-06	1.90028e-05	5.44991	downregulated in N
P11247	Mpo	-1.32503	11.3882	-9.63131	6.55173e-08	1.9137e-06	8.44344	downregulated in N
P11438	Lamp1	-0.539586	11.0498	-5.60901	4.53556e-05	0.000311406	1.7273	downregulated in N
P11499	Hsp90ab1	-0.426848	14.3503	-3.67308	0.00217777	0.00722663	-2.19557	downregulated in N
P11609	Cd1d1	0.979491	8.93947	5.78772	3.24159e-05	0.000241484	2.07132	upregulated in N
P11672	Lcn2	-1.8851	10.9889	-17.9861	9.56899e-12	4.57924e-09	17.3029	downregulated in N
P11688	Itga5	-0.301984	10.9525	-3.3641	0.00413468	0.012236	-2.83194	downregulated in N
P11725	Otc	0.230553	15.441	3.32958	0.00444152	0.0129806	-2.90262	upregulated in N
P11859	Agt	0.588991	8.43976	4.64076	0.000300309	0.00141274	-0.200481	upregulated in N
P11862	Gas2	1.04145	7.49358	11.4753	6.04523e-09	3.00518e-07	10.8756	upregulated in N
P11928	Oas1a	-1.36378	5.93061	-9.90193	4.52372e-08	1.38388e-06	8.82263	downregulated in N
P11930	Nudt19	0.342861	11.3501	3.99904	0.0011098	0.0041535	-1.52084	upregulated in N
P12246	Apcs	-1.52004	10.7996	-10.6706	1.64411e-08	6.0841e-07	9.85678	downregulated in N
P12710	Fabp1	0.466817	16.0105	4.59566	0.000328813	0.0015084	-0.29249	upregulated in N
P13439	Umps	0.527973	10.4163	4.65353	0.000292704	0.00138452	-0.174445	upregulated in N
P13516	Scd1	1.84893	7.79258	4.59994	0.000325992	0.0014987	-0.283751	upregulated in N
P13597	Icam1	-1.45099	11.7098	-13.8351	4.33108e-10	4.66493e-08	13.5375	downregulated in N
P13609	Srgn	-1.12885	6.08765	-3.50505	0.00308618	0.00965324	-2.54235	downregulated in N
P13745	Gsta1	1.0634	11.314	8.46712	3.53126e-07	7.10375e-06	6.71523	upregulated in N
P14106	C1qb	-0.966896	7.01095	-7.935	8.04038e-07	1.38298e-05	5.86956	downregulated in N
P14131	Rps16-ps2; Rps16	-0.311622	12.7083	-3.09085	0.00727793	0.0194253	-3.38777	downregulated in N
P14148	Rpl7	-0.396551	14.1153	-3.4136	0.00373116	0.0112413	-2.73041	downregulated in N
P14152	Mdh1	0.227268	14.2578	2.7909	0.0134592	0.0322	-3.98481	upregulated in N
P14206	Rpsa; LOC100045332; LOC100505031; LOC102642689	-0.263477	12.7747	-3.28228	0.00489901	0.0140088	-2.99927	downregulated in N
P14211	Calr	-1.14248	13.8887	-6.70186	6.22501e-06	6.73291e-05	3.7651	downregulated in N
P14246	Slc2a2	1.63589	10.133	12.9976	1.05376e-09	8.51239e-08	12.6438	upregulated in N
P14438	H2-Aa	-1.2154	9.11177	-9.53472	7.49165e-08	2.16379e-06	8.30611	downregulated in N
P14483	H2-Ab1	-1.02233	10.6779	-8.54771	3.12688e-07	6.4664e-06	6.84016	downregulated in N
P14602	Hspb1	-0.834741	10.7198	-4.91792	0.000172832	0.000899842	0.361188	downregulated in N
P14869	Rplp0	-0.28109	13.3982	-3.24673	0.00527333	0.0148709	-3.07175	downregulated in N
P14901	Hmox1	-1.19665	9.55062	-15.3587	9.61982e-11	1.65782e-08	15.0378	downregulated in N
P15208	Insr	-0.249712	9.42951	-2.70434	0.0160429	0.0374285	-4.15363	downregulated in N
P15392	Cyp2a4	0.890817	11.0886	5.34862	7.45531e-05	0.000459398	1.21895	upregulated in N
P15626	Gstm2	0.482346	12.4083	2.84574	0.0120364	0.029478	-3.87696	upregulated in N
P16015	Car3	0.659045	14.2528	6.20276	1.51087e-05	0.000130187	2.85429	upregulated in N
P16045	Lgals1	-0.693043	10.6361	-3.21276	0.00565748	0.0157678	-3.14089	downregulated in N
P16110	Lgals3	-0.876524	10.8782	-5.52321	5.33736e-05	0.000356514	1.5607	downregulated in N
P16301	Lcat	-0.742771	10.2886	-6.68106	6.45498e-06	6.90936e-05	3.72781	downregulated in N
P16330	Cnp	0.202121	10.78	3.10437	0.00707774	0.0190088	-3.36049	upregulated in N
P16331	Pah	1.14379	12.9874	16.5172	3.33854e-11	1.01531e-08	16.0825	upregulated in N
P16332	Mut	0.686611	13.4199	9.35882	9.5877e-08	2.5952e-06	8.0533	upregulated in N
P16406	Enpep	0.307675	12.0585	4.12333	0.00085944	0.00335091	-1.26372	upregulated in N
P16460	Ass1	0.641913	15.5788	4.96047	0.000158897	0.000836556	0.446798	upregulated in N
P16882	Ghr	1.45641	7.53236	7.11678	3.05677e-06	3.8358e-05	4.49627	upregulated in N
P17182	Eno1; Gm5506; Eno1b	0.285073	14.8565	3.0727	0.00755542	0.0200315	-3.42434	upregulated in N
P17426	Ap2a1	-0.32719	10.7361	-5.03779	0.000136461	0.000746565	0.601904	downregulated in N
P17427	Ap2a2	-0.445114	12.646	-5.35047	7.42881e-05	0.000458317	1.22259	downregulated in N
P17515	Cxcl10	-1.44625	9.5544	-11.8729	3.76393e-09	2.13841e-07	11.3566	downregulated in N
P17563	Selenbp1	0.338892	14.307	3.58226	0.00262925	0.00849575	-2.38317	upregulated in N
P17879	Hspa1b	-1.27731	12.2703	-10.7716	1.44553e-08	5.74876e-07	9.98807	downregulated in N
P17918	Pcna	-0.405852	9.36823	-4.32287	0.000571392	0.00239198	-0.851959	downregulated in N
P18337	Sell	-0.490676	4.86703	-4.39088	0.000497541	0.00213468	-0.712048	downregulated in N
P18340	Cxcl9	-1.16763	6.87771	-3.51848	0.00300137	0.00942714	-2.51469	downregulated in N
P19096	Fasn	0.8764	15.5535	10.4178	2.27909e-08	7.85526e-07	9.52345	upregulated in N
P19157	Gstp1	-0.405805	13.7894	-3.34807	0.00427448	0.0125921	-2.86478	downregulated in N
P19324	Serpinh1	-1.07572	11.321	-12.3387	2.19595e-09	1.43709e-07	11.9025	downregulated in N
P19639	Gstm3	1.01966	10.9927	4.70038	0.000266471	0.00128753	-0.0791029	upregulated in N
P19783	Cox4i1	0.395814	13.237	4.67478	0.000280495	0.00133655	-0.131188	upregulated in N
P20029	Hspa5	-0.949321	15.8814	-8.0803	6.40017e-07	1.13318e-05	6.10411	downregulated in N
P20152	Vim	-0.954166	14.3872	-5.96283	2.34227e-05	0.000189211	2.40444	downregulated in N
P20852	Cyp2a5	0.468279	13.3612	3.2774	0.00494874	0.0141275	-3.00922	upregulated in N
P20918	Plg	-0.528869	12.7343	-7.47598	1.68256e-06	2.41137e-05	5.11025	downregulated in N
P21440	Abcb4	0.226465	11.723	2.76263	0.0142553	0.033885	-4.04015	upregulated in N
P21570	Ang	-0.564813	7.20775	-2.66844	0.0172497	0.0397058	-4.22312	downregulated in N
P21614	Gc	-0.31426	12.8662	-2.92916	0.0101485	0.0255441	-3.7117	downregulated in N
P21981	Tgm2	-1.50497	13.9231	-14.109	3.27071e-10	3.85415e-08	13.8187	downregulated in N
P22315	Fech	0.405164	13.1829	4.55139	0.000359491	0.00163189	-0.382947	upregulated in N
P22599	Serpina1b	-0.544301	12.465	-5.43769	6.28352e-05	0.000401555	1.39376	downregulated in N
P22907	Hmbs	0.415408	10.9466	5.24285	9.14568e-05	0.000539078	1.01019	upregulated in N
P23116	Eif3a	-0.463819	13.0818	-3.95072	0.00122607	0.00450563	-1.62088	downregulated in N
P23359	Bmp7	0.756018	8.12863	3.0024	0.00873189	0.0226059	-3.56552	upregulated in N
P23475	Xrcc6	0.806416	9.84714	8.35475	4.18926e-07	8.08152e-06	6.53967	upregulated in N
P23492	Pnp	-0.724108	13.7836	-8.31674	4.4401e-07	8.47059e-06	6.47991	downregulated in N
P23589	Car5a	0.638621	12.0887	8.28737	4.64466e-07	8.66063e-06	6.43363	upregulated in N
P23591	Tsta3	0.42126	9.3395	3.33084	0.00442995	0.012961	-2.90004	upregulated in N
P23953	Ces1c	0.655057	11.495	4.57358	0.000343759	0.00157139	-0.337576	upregulated in N
P24063	Itgal	-0.904375	7.77135	-7.10651	3.11015e-06	3.88393e-05	4.47847	downregulated in N
P24270	Cat	0.525584	15.9191	5.28926	8.35981e-05	0.000502561	1.10195	upregulated in N
P24369	Ppib	-0.67981	13.5724	-6.58051	7.69843e-06	7.92847e-05	3.54678	downregulated in N
P24472	Gsta4	0.84266	12.0672	9.46183	8.2947e-08	2.36926e-06	8.20177	upregulated in N
P24549	Aldh1a1	0.527016	14.6514	5.08212	0.000125098	0.000696186	0.690547	upregulated in N
P24638	Acp2	0.263132	8.84248	2.60994	0.0194053	0.0438102	-4.33559	upregulated in N
P24668	M6pr	-0.482439	10.6883	-5.1013	0.00012049	0.000675489	0.728825	downregulated in N
P24815	Hsd3b1	0.31432	7.34072	3.41151	0.0037474	0.0112771	-2.73471	upregulated in N
P25444	Rps2; Rps2-ps13	-0.459029	13.1225	-5.00977	0.00014419	0.00077782	0.545753	downregulated in N
P25446	Fas	-1.35957	8.00981	-9.42911	8.68419e-08	2.4534e-06	8.15475	downregulated in N
P25799	Nfkb1	-0.367483	8.57972	-4.99705	0.000147843	0.000793715	0.52026	downregulated in N
P26041	Msn	-0.590848	12.2737	-5.28445	8.43805e-05	0.000506087	1.09244	downregulated in N
P26262	Klkb1	0.443954	7.14759	4.24724	0.000666766	0.00272074	-1.00783	upregulated in N
P26350	Ptma	-1.07209	10.411	-3.77011	0.00178106	0.00613055	-1.99484	downregulated in N
P26645	Marcks	-0.946196	8.7324	-8.34477	4.25366e-07	8.17525e-06	6.52399	downregulated in N
P27005	S100a8	-0.527809	6.78691	-3.27578	0.00496541	0.0141595	-3.01253	downregulated in N
P27046	Man2a1	-0.678626	12.9194	-6.52502	8.4895e-06	8.60603e-05	3.44628	downregulated in N
P27546	Map4; Mtap4	-0.517853	10.9315	-3.36549	0.00412282	0.0122079	-2.8291	downregulated in N
P27601	Gna13	-0.372124	11.2062	-5.59518	4.65588e-05	0.000319242	1.7005	downregulated in N
P27641	Xrcc5	0.607549	8.43589	8.42279	3.77683e-07	7.51008e-06	6.64616	upregulated in N
P27659	Rpl3	-0.344858	13.6139	-2.91398	0.0104692	0.0262109	-3.74189	downregulated in N
P27773	Pdia3	-1.25367	15.3579	-11.2078	8.37686e-09	3.67222e-07	10.5438	downregulated in N
P27786	Cyp17a1	0.535616	11.2693	3.65305	0.00227014	0.00748986	-2.23697	upregulated in N
P28033	Cebpb	-1.08527	7.73534	-8.4881	3.42096e-07	6.96313e-06	6.74783	downregulated in N
P28063	Psmb8	-0.568629	10.4751	-4.45761	0.000434537	0.00190491	-0.575029	downregulated in N
P28271	Aco1	0.411611	13.9964	5.00911	0.000144376	0.00077782	0.544442	upregulated in N
P28474	Adh5	0.345837	13.041	2.84205	0.0121273	0.029611	-3.88424	upregulated in N
P28650	Adssl1	0.523408	10.7089	5.49712	5.60926e-05	0.000369897	1.50986	upregulated in N
P28651	Car8	1.28989	8.2877	15.7057	6.95579e-11	1.42426e-08	15.3589	upregulated in N
P28654	Dcn	-0.611202	11.622	-2.78933	0.0135023	0.0322882	-3.98789	downregulated in N
P28656	Nap1l1	-0.442841	10.5542	-4.59914	0.000326513	0.00149917	-0.285368	downregulated in N
P28658	Atxn10	-0.442299	7.90693	-5.89646	2.64797e-05	0.000208055	2.27865	downregulated in N
P28659	Celf1	-0.474409	6.60498	-2.74927	0.0146471	0.0346569	-4.06622	downregulated in N
P28667	Marcksl1	-1.59406	8.94425	-12.1029	2.87829e-09	1.77152e-07	11.6285	downregulated in N
P28700	Rxra	0.72663	9.02274	7.17072	2.79157e-06	3.58437e-05	4.5896	upregulated in N
P28798	Grn	-0.704698	10.4881	-3.89307	0.00138107	0.00495155	-1.74027	downregulated in N
P28843	Dpp4	0.630616	12.4547	6.45078	9.68282e-06	9.53528e-05	3.31116	upregulated in N
P29341	Pabpc1	-0.91274	13.1268	-11.3527	7.01522e-09	3.24164e-07	10.7243	downregulated in N
P29477	Nos2	-1.55338	6.77587	-5.53494	5.21957e-05	0.000350002	1.58353	downregulated in N
P29533	Vcam1	-1.14201	10.5775	-12.0903	2.92082e-09	1.77655e-07	11.6137	downregulated in N
P29595	Nedd8	0.409333	9.06913	3.44654	0.00348468	0.0106413	-2.66275	upregulated in N
P29699	Ahsg	-1.06369	11.1493	-8.40717	3.86757e-07	7.63181e-06	6.62176	downregulated in N
P29758	Oat	0.527777	13.9616	4.46901	0.000424614	0.00186989	-0.551638	upregulated in N
P29788	Vtn	-1.30819	11.9164	-10.6401	1.70966e-08	6.22461e-07	9.8169	downregulated in N
P30115	Gsta3	0.569291	14.8957	4.44902	0.000442162	0.00193236	-0.59264	upregulated in N
P30416	Fkbp4	0.33013	12.5141	4.22248	0.000701388	0.00284406	-1.05891	upregulated in N
P30681	Hmgb2	-0.997545	11.3321	-7.36332	2.02531e-06	2.74746e-05	4.91958	downregulated in N
P31532	Saa4	-1.00217	8.7575	-8.75372	2.29939e-07	5.10209e-06	7.15584	downregulated in N
P31725	S100a9	-1.83813	12.203	-13.905	4.03004e-10	4.52941e-08	13.6097	downregulated in N
P31809	Ceacam1	0.577064	10.7392	5.58423	4.75348e-05	0.000324643	1.67926	upregulated in N
P31938	Map2k1	-0.359013	7.4747	-3.91145	0.00132961	0.00479698	-1.7022	downregulated in N
P31996	Cd68	-0.849581	7.85387	-5.68791	3.90841e-05	0.000277561	1.87968	downregulated in N
P32233	Drg1	-0.161131	10.4653	-2.54311	0.0221841	0.0489927	-4.46291	downregulated in N
P32261	Serpinc1	0.348422	11.8855	3.82091	0.00160327	0.00562342	-1.88967	upregulated in N
P32507	Pvrl2; Nectin2	-0.559442	7.51741	-3.95044	0.00122677	0.00450563	-1.62145	downregulated in N
P32921	Wars	-1.22616	11.2169	-9.84167	4.90944e-08	1.48432e-06	8.73889	downregulated in N
P33215	Nedd1	-0.903664	6.01917	-3.25994	0.00513102	0.014534	-3.04483	downregulated in N
P33267	Cyp2f2	0.73915	11.4692	5.63287	4.33566e-05	0.000300072	1.77345	upregulated in N
P33587	Proc	0.959851	10.2343	7.44226	1.77825e-06	2.51126e-05	5.05337	upregulated in N
P34914	Ephx2	0.307793	14.3397	4.08915	0.000921954	0.00355975	-1.3344	upregulated in N
P35278	Rab5c	-0.261601	11.6495	-3.27652	0.00495781	0.0141456	-3.01102	downregulated in N
P35279	Rab6a	-0.39001	11.5768	-5.85496	2.85994e-05	0.000220028	2.1997	downregulated in N
P35486	Pdha1	0.380852	13.1331	4.98247	0.000152151	0.00080845	0.490991	upregulated in N
P35492	Hal	0.760781	13.0777	9.39549	9.10465e-08	2.51839e-06	8.10629	upregulated in N
P35505	Fah	0.24167	14.017	3.15121	0.00642529	0.017456	-3.26578	upregulated in N
P35564	Canx	-0.784233	13.815	-8.20141	5.30249e-07	9.6189e-06	6.2975	downregulated in N
P35831	Ptpn12	-0.616162	6.97583	-6.55038	8.11787e-06	8.31077e-05	3.49227	downregulated in N
P35979	Rpl12	-0.256371	12.5125	-2.84191	0.0121308	0.029611	-3.88452	downregulated in N
P36371	Tap2	-1.43322	11.2672	-17.1224	1.97179e-11	7.28153e-09	16.5987	downregulated in N
P37040	Por	-0.287824	14.1589	-3.63158	0.00237352	0.0077567	-2.28133	downregulated in N
P39039	Mbl1	-0.362517	10.6943	-4.48571	0.000410505	0.00182319	-0.517416	downregulated in N
P39429	Traf2	-0.315038	4.90689	-3.40501	0.00379825	0.0113951	-2.74804	downregulated in N
P39447	Tjp1	0.50087	12.1759	3.54006	0.00286988	0.00908035	-2.47021	upregulated in N
P40630	Tfam	0.342855	11.9394	4.17339	0.000775562	0.00310105	-1.16027	upregulated in N
P40936	Inmt	0.603011	12.5648	2.90849	0.0105874	0.0264298	-3.75278	upregulated in N
P41233	Abca1	-0.664991	10.2189	-7.64669	1.27447e-06	1.96687e-05	5.39591	downregulated in N
P41317	Mbl2	-0.287574	11.2444	-3.24655	0.00527527	0.0148709	-3.07212	downregulated in N
P42128	Foxk1	0.502809	6.14744	5.20429	9.85671e-05	0.000573865	0.933747	upregulated in N
P42208	Sept2	-0.359262	11.3866	-4.52016	0.00038288	0.00171384	-0.446834	downregulated in N
P42227	Stat3	-0.417115	11.0892	-5.18357	0.000102619	0.000588834	0.892627	downregulated in N
P42230	Stat5a	0.658519	8.82407	6.83962	4.903e-06	5.5957e-05	4.01048	upregulated in N
P42703	Lifr	0.490097	6.67978	4.44402	0.000446667	0.00194735	-0.602902	upregulated in N
P42932	Cct8	-0.226286	13.4534	-2.64236	0.0181806	0.0414942	-4.27337	downregulated in N
P43024	Cox6a1	0.458771	6.34856	2.58547	0.0203814	0.0457145	-4.38235	upregulated in N
P43247	Msh2	0.28253	6.02036	2.87155	0.0114185	0.0281248	-3.826	upregulated in N
P43883	Plin2	-1.63453	13.0628	-12.7739	1.34725e-09	9.67398e-08	12.3961	downregulated in N
P45377	Akr1b8	0.441922	8.54887	3.90862	0.00133739	0.00481498	-1.70805	upregulated in N
P45448	Nr5a2	0.739242	3.91064	2.92495	0.0102364	0.0257403	-3.72007	upregulated in N
P45591	Cfl2	0.46989	10.9924	5.81721	3.0681e-05	0.000231902	2.12769	upregulated in N
P45700	Man1a	-0.429148	11.2268	-4.534	0.000372333	0.00167865	-0.418525	downregulated in N
P45878	Fkbp2	-0.447719	11.9795	-3.84926	0.00151198	0.00536461	-1.83099	downregulated in N
P45952	Acadm	0.388682	14.5759	5.2658	8.74804e-05	0.000521654	1.05559	upregulated in N
P46061	Rangap1	-0.309386	10.5478	-3.02436	0.00834637	0.0217603	-3.52152	downregulated in N
P46467	Vps4b	-0.210028	10.7365	-3.01163	0.00856772	0.0222589	-3.54703	downregulated in N
P47199	Cryz	0.598942	12.7553	9.52203	7.62538e-08	2.19018e-06	8.28798	upregulated in N
P47738	Aldh2	0.433613	15.0357	4.71024	0.00026126	0.0012696	-0.0590421	upregulated in N
P47753	Capza1	-0.271914	10.5701	-3.64746	0.00229663	0.00754837	-2.24853	downregulated in N
P47856	Gfpt1	-0.653911	10.1757	-5.4555	6.07312e-05	0.000392966	1.42859	downregulated in N
P47876	Igfbp1	-1.66967	8.34063	-9.89316	4.57782e-08	1.3922e-06	8.81046	downregulated in N
P47911	Rpl6	-0.295001	13.546	-2.77441	0.0139183	0.0331907	-4.01711	downregulated in N
P47962	Rpl5	-0.352825	13.7647	-3.33994	0.00434712	0.0127407	-2.88141	downregulated in N
P48024	Eif1	-0.665584	9.41688	-5.04679	0.000134073	0.000735056	0.619901	downregulated in N
P48036	Anxa5	-0.719738	12.9206	-6.80002	5.24988e-06	5.91771e-05	3.94021	downregulated in N
P48410	Abcd1	0.657147	7.9591	4.35216	0.000538311	0.00227933	-0.791685	upregulated in N
P48437	Prox1	0.587674	8.96165	4.30389	0.000593942	0.00247237	-0.891062	upregulated in N
P48758	Cbr1	0.572351	13.2181	5.86662	2.79865e-05	0.000215956	2.22191	upregulated in N
P48760	Fpgs	0.504614	8.00635	4.0139	0.00107634	0.00405589	-1.49009	upregulated in N
P48771	Cox7a2	0.360603	10.862	2.94442	0.00983591	0.024964	-3.68133	upregulated in N
P48776	Tdo2	1.24084	8.61589	6.9651	3.95365e-06	4.69894e-05	4.23173	upregulated in N
P49182	Serpind1	0.48315	9.66235	4.2579	0.000652393	0.00267052	-0.985838	upregulated in N
P49282	Slc11a2	-0.819553	7.74782	-4.17541	0.000772355	0.00309181	-1.15609	downregulated in N
P49312	Hnrnpa1	-0.319152	10.2536	-4.20682	0.000724234	0.00292294	-1.09124	downregulated in N
P49429	Hpd	0.584632	14.6719	7.32625	2.15353e-06	2.8548e-05	4.85645	upregulated in N
P49443	Ppm1a	0.426044	11.5966	3.61788	0.00244195	0.00795518	-2.30963	upregulated in N
P49586	Pcyt1a	0.49122	10.433	6.98508	3.82124e-06	4.57311e-05	4.26676	upregulated in N
P49698	Hnf4a	0.37888	9.35092	4.03076	0.00103961	0.00394046	-1.4552	upregulated in N
P49710	Hcls1	-0.650343	9.66577	-5.42612	6.42434e-05	0.000408534	1.3711	downregulated in N
P49813	Tmod1	0.346256	5.92843	2.89456	0.0108937	0.0270641	-3.78043	upregulated in N
P49935	Ctsh	0.356841	11.4694	3.18061	0.0060465	0.0166367	-3.20619	upregulated in N
P50171	H2-Ke6	0.262682	11.6942	2.6071	0.0195163	0.0440149	-4.34103	upregulated in N
P50236	Sult2a2	1.5426	9.64029	10.2914	2.68956e-08	8.97099e-07	9.35429	upregulated in N
P50247	Ahcy; Gm4737	0.40158	15.342	5.75785	3.42776e-05	0.000251116	2.0141	upregulated in N
P50295	Nat2	0.56751	9.84787	5.19318	0.000100718	0.000581801	0.911712	upregulated in N
P50428	Arsa	-0.916264	5.32772	-3.34231	0.00432581	0.0127071	-2.87656	downregulated in N
P50431	Shmt1	0.537978	13.5613	5.73862	3.55345e-05	0.000258387	1.97721	upregulated in N
P50516	Atp6v1a	-0.351503	11.7199	-4.84811	0.000198477	0.00100897	0.220376	downregulated in N
P50518	Atp6v1e1	-0.335725	11.0877	-3.175	0.00611696	0.0167592	-3.21756	downregulated in N
P50543	S100a11	-1.87743	10.2218	-17.8726	1.05034e-11	4.57924e-09	17.2125	downregulated in N
P50544	Acadvl	0.240629	14.8262	2.65911	0.0175774	0.0403532	-4.24112	upregulated in N
P51150	Rab7	-0.411478	12.4735	-4.54327	0.000365429	0.0016558	-0.399555	downregulated in N
P51163	Uros	0.366605	7.95194	3.9317	0.00127514	0.00465243	-1.66025	upregulated in N
P51175	Ppox	0.445834	10.2103	6.68652	6.39374e-06	6.87228e-05	3.73761	upregulated in N
P51410	Rpl9	-0.245275	12.2794	-3.09416	0.0072283	0.0193228	-3.38108	downregulated in N
P51437	Camp	-1.60073	9.86436	-10.7861	1.41914e-08	5.73198e-07	10.0069	downregulated in N
P51859	Hdgf	0.499429	12.2096	5.66762	4.06055e-05	0.000284074	1.84057	upregulated in N
P51863	Atp6v0d1	-0.499736	10.5226	-5.44785	6.16256e-05	0.000396331	1.41364	downregulated in N
P52196	Tst	0.265901	14.2048	3.40481	0.00379983	0.0113951	-2.74845	upregulated in N
P52293	Kpna2	-0.699714	9.25241	-8.65409	2.66627e-07	5.62638e-06	7.00383	downregulated in N
P52430	Pon1	0.958822	11.6968	7.1283	2.998e-06	3.81498e-05	4.51624	upregulated in N
P52480	Pkm	-1.0374	12.2622	-6.34353	1.17249e-05	0.000107288	3.11461	downregulated in N
P52503	Ndufs6	0.342554	11.7184	2.60052	0.0197756	0.0445102	-4.35361	upregulated in N
P52624	Upp1	-1.12934	8.98916	-5.87315	2.76492e-05	0.000213991	2.23434	downregulated in N
P52760	Hrsp12; Rida	0.630939	14.1404	7.25089	2.44106e-06	3.17891e-05	4.72757	upregulated in N
P52792	Gck	1.18844	11.5708	15.8262	6.22455e-11	1.42426e-08	15.4687	upregulated in N
P52825	Cpt2	0.292856	14.1345	3.75217	0.0018485	0.00631446	-2.03197	upregulated in N
P52843	Sult2a1	1.45807	11.5075	9.68922	6.04859e-08	1.79719e-06	8.52527	upregulated in N
P52927	Hmga2	1.28395	6.7791	3.16543	0.00623914	0.0170488	-3.23696	upregulated in N
P53690	Mmp14	-0.73814	7.95059	-9.75699	5.51112e-08	1.65654e-06	8.62055	downregulated in N
P53702	Hccs	0.455415	5.42725	3.08394	0.00738229	0.0196633	-3.40169	upregulated in N
P53811	Pitpnb	0.284192	10.2461	3.74717	0.00186774	0.00635695	-2.04232	upregulated in N
P54276	Msh6	0.685179	7.94388	2.55997	0.021449	0.0477157	-4.4309	upregulated in N
P54729	Nub1	-0.690631	10.1401	-7.04108	3.4742e-06	4.24625e-05	4.36465	downregulated in N
P54731	Faf1	0.238531	7.60631	3.03059	0.00824004	0.0215265	-3.50901	upregulated in N
P54987	Irg1; Acod1	-0.981877	9.80159	-9.22175	1.1647e-07	2.95171e-06	7.85381	downregulated in N
P55050	Fabp2	0.420037	10.8338	5.04713	0.000133983	0.000735056	0.620587	upregulated in N
P55097	Ctsk	-0.545924	5.48333	-4.66738	0.000284687	0.00135403	-0.146252	downregulated in N
P55292	Dsc2	0.471491	11.1648	4.60791	0.000320803	0.00148483	-0.267472	upregulated in N
P55937	Golga3	-0.484651	10.7076	-3.00378	0.00870714	0.0225644	-3.56275	downregulated in N
P56135	Atp5j2	0.436016	12.1099	3.84185	0.00153533	0.00543302	-1.84633	upregulated in N
P56371	Rab4a	0.513728	8.68522	6.16256	1.62514e-05	0.000137512	2.77945	upregulated in N
P56399	Usp5	0.30829	11.9322	2.95681	0.00958907	0.0244688	-3.65663	upregulated in N
P56480	Atp5b	0.416898	16.4754	4.69623	0.00026869	0.00129462	-0.0875256	upregulated in N
P56654	Cyp2c37	0.80869	11.9299	7.37278	1.9939e-06	2.71275e-05	4.93565	upregulated in N
P56655	Cyp2c38	0.594455	6.72864	5.36853	7.17512e-05	0.000446932	1.2581	upregulated in N
P56656	Cyp2c39	0.69359	11.435	6.72994	5.92808e-06	6.49001e-05	3.81533	upregulated in N
P56959	Fus	-0.599367	10.6986	-3.39762	0.00385695	0.0115329	-2.76321	downregulated in N
P56974	Nrg2	-0.864087	7.21786	-3.47382	0.00329286	0.0101636	-2.60664	downregulated in N
P57746	Atp6v1d	-0.322881	9.62927	-4.32919	0.000564084	0.00236522	-0.838952	downregulated in N
P57759	Erp29	-0.622473	11.7175	-8.92732	1.78151e-07	4.16761e-06	7.41779	downregulated in N
P57780	Actn4	0.273047	15.4543	2.8699	0.011457	0.028206	-3.82925	upregulated in N
P58044	Idi1; LOC102635781; Gm38481	0.629587	11.3589	3.89172	0.00138492	0.00496192	-1.74306	upregulated in N
P58058	Nadk	-0.721641	8.94963	-4.1813	0.000763091	0.00306779	-1.14393	downregulated in N
P58059	Mrps21	0.397455	8.36122	3.17638	0.00609951	0.0167293	-3.21475	upregulated in N
P58064	Mrps6	0.335266	8.55445	2.66566	0.0173465	0.0398939	-4.22847	upregulated in N
P58252	Eef2	-0.352902	14.8843	-3.89659	0.00137106	0.00492589	-1.73297	downregulated in N
P58389	Ppp2r4; Ptpa	0.326486	9.79088	3.38105	0.00399188	0.0118727	-2.79721	upregulated in N
P58742	Aaas	0.329136	6.37817	2.65435	0.0177468	0.0406518	-4.25029	upregulated in N
P58801	Ripk2	-1.07006	8.16141	-10.2549	2.82189e-08	9.29245e-07	9.30522	downregulated in N
P59034	Lrrc3	0.702965	6.42873	5.5102	5.47118e-05	0.000362914	1.53536	upregulated in N
P59222	Scarf2	0.72576	5.88368	4.00201	0.00110302	0.00413234	-1.51469	upregulated in N
P59242	Cgn	0.881067	11.8389	4.99381	0.000148791	0.000797979	0.513743	upregulated in N
P59326	Ythdf1	-0.415849	9.17687	-2.79382	0.0133796	0.0320836	-3.97908	downregulated in N
P59708	0610009D07Rik; Sf3b14; Sf3b6	-0.218393	9.86989	-3.05037	0.00791121	0.0208147	-3.46928	downregulated in N
P59913	Pcmtd1	0.871719	7.99971	9.36639	9.48584e-08	2.58115e-06	8.06424	upregulated in N
P60003	Elof1	-0.290546	5.59661	-2.5796	0.0206229	0.046148	-4.39356	downregulated in N
P60229	Eif3e	-0.555338	10.609	-6.03808	2.03962e-05	0.000167911	2.54635	downregulated in N
P60334	Cdo1	0.500665	8.7795	3.76798	0.00178896	0.00615365	-1.99926	upregulated in N
P60335	Pcbp1	-0.423933	12.5738	-3.69306	0.0020894	0.00698268	-2.15426	downregulated in N
P60521	Gabarapl2	-0.439997	8.06709	-2.64197	0.0181948	0.0414942	-4.27412	downregulated in N
P60766	Cdc42	-0.258446	12.0629	-3.05944	0.00776466	0.0204917	-3.45103	downregulated in N
P60840	Ensa	0.631829	5.68276	5.6677	4.05999e-05	0.000284074	1.84071	upregulated in N
P60843	Eif4a1	-0.52656	13.2694	-5.79287	3.2106e-05	0.000239867	2.08117	downregulated in N
P61022	1500003O03Rik; Chp1	-0.287502	9.88085	-2.85587	0.0117902	0.0289299	-3.85698	downregulated in N
P61087	Ube2k	0.298463	9.04739	3.04146	0.00805771	0.0211464	-3.48719	upregulated in N
P61255	Rpl26; Gm15772	-0.216938	12.3484	-2.63085	0.0186065	0.0422652	-4.29549	downregulated in N
P61290	Psme3	-0.382311	9.97201	-4.99115	0.000149573	0.000801338	0.508407	downregulated in N
P61458	Pcbd1	0.788658	11.2852	5.25082	9.00557e-05	0.00053271	1.02595	upregulated in N
P61750	Arf4	-0.804744	10.9868	-6.25043	1.38614e-05	0.000121463	2.94274	downregulated in N
P61922	Abat	0.428133	13.8365	5.00892	0.000144431	0.00077782	0.544052	upregulated in N
P61924	Copz1	-0.52109	10.085	-5.98655	2.24211e-05	0.00018226	2.44926	downregulated in N
P61965	Wdr5	-0.296509	7.89453	-2.79916	0.0132349	0.0317887	-3.96861	downregulated in N
P62077	Timm8b	0.360245	8.98046	3.23328	0.00542223	0.0152022	-3.09914	upregulated in N
P62082	Rps7	-0.231393	13.015	-2.5751	0.0208095	0.0465132	-4.40212	downregulated in N
P62242	Rps8; Gm15501	-0.352179	12.7594	-3.64492	0.00230873	0.00758332	-2.25377	downregulated in N
P62245	Rps15a	-0.258605	11.8628	-3.34996	0.00425774	0.0125499	-2.8609	downregulated in N
P62264	Rps14	-0.228762	12.2171	-3.04042	0.00807497	0.0211809	-3.48927	downregulated in N
P62270	Rps18	-0.270189	13.0055	-3.53731	0.00288632	0.00911007	-2.47588	downregulated in N
P62702	Rps4x	-0.390719	13.4667	-3.07111	0.00758019	0.0200561	-3.42754	downregulated in N
P62746	Rhob	-0.420347	6.99336	-3.27753	0.00494739	0.0141275	-3.00895	downregulated in N
P62830	Rpl23; LOC100044627; LOC100862455	-0.180949	12.8757	-2.54375	0.0221559	0.0489513	-4.4617	downregulated in N
P62852	Rps25	-0.206965	12.1553	-2.79177	0.0134355	0.0321729	-3.98311	downregulated in N
P62874	Gnb1	-0.513902	10.5204	-3.57213	0.00268514	0.00863857	-2.40408	downregulated in N
P62878	Rbx1	-0.614037	3.87353	-2.54409	0.0221404	0.048938	-4.46104	downregulated in N
P62889	Rpl30; Rpl30-ps8; Gm12191	-0.31787	12.0062	-3.29789	0.00474306	0.0136383	-2.96739	downregulated in N
P62908	Rps3	-0.540052	13.7252	-4.81118	0.000213597	0.00107532	0.145693	downregulated in N
P62960	Ybx1	-0.708994	10.7253	-4.03311	0.00103458	0.00393004	-1.45032	downregulated in N
P62983	Rps27a; Rps27a-ps2; LOC100042019	-0.401193	13.8375	-3.01053	0.00858707	0.0222867	-3.54923	downregulated in N
P63017	Hspa8	-0.514131	15.5072	-6.09729	1.83024e-05	0.000153113	2.65748	downregulated in N
P63028	Tpt1	-0.596461	11.4811	-3.98854	0.00113407	0.00423027	-1.54257	downregulated in N
P63030	Mpc1	0.606041	10.4355	3.97077	0.00117639	0.00435669	-1.57936	upregulated in N
P63037	Dnaja1	-0.217505	11.7151	-2.70242	0.0161054	0.0375574	-4.15736	downregulated in N
P63085	Mapk1	-0.237159	11.2185	-3.42266	0.0036617	0.0110837	-2.71181	downregulated in N
P63087	Ppp1cc; Gm5601	-0.54443	7.49926	-4.52734	0.000377371	0.00169653	-0.432146	downregulated in N
P63147	Ube2b	0.363985	8.06335	4.62237	0.000311608	0.00145006	-0.237965	upregulated in N
P63168	Dynll1	-0.716088	4.5483	-2.61836	0.0190798	0.0431886	-4.31946	downregulated in N
P63260	Actg1	-0.481402	11.8089	-2.70863	0.0159044	0.0371893	-4.14532	downregulated in N
P63271	Supt4a; Supt4h1	-0.567287	7.61392	-5.42194	6.47599e-05	0.000410305	1.36291	downregulated in N
P63276	Rps17	-0.271546	12.5309	-3.33999	0.0043467	0.0127407	-2.88132	downregulated in N
P63325	Rps10	-0.395607	12.5994	-4.52599	0.000378398	0.00169967	-0.434901	downregulated in N
P67778	Phb	0.287149	13.9015	3.15317	0.00639933	0.0174015	-3.26181	upregulated in N
P68373	Tuba1c	-0.249156	13.9874	-2.99893	0.0087945	0.0227452	-3.57248	downregulated in N
P68510	Ywhah	-0.517765	11.8338	-5.00989	0.000144156	0.00077782	0.545996	downregulated in N
P69566	Ranbp9	-0.783677	3.48042	-4.6819	0.00027652	0.00132371	-0.116695	downregulated in N
P70158	Smpdl3a	0.293309	5.96698	2.80012	0.0132093	0.0317638	-3.96674	upregulated in N
P70168	Kpnb1	-0.408375	11.9776	-4.29779	0.000601369	0.00249725	-0.903613	downregulated in N
P70194	Clec4f	1.18706	9.29072	6.33321	1.19437e-05	0.000109097	3.09563	upregulated in N
P70195	Psmb7	0.610764	9.32963	3.3028	0.00469508	0.0135455	-2.95737	upregulated in N
P70245	Ebp	0.283188	8.12733	2.65275	0.017804	0.0407466	-4.25337	upregulated in N
P70266	Pfkfb1	0.40685	9.81467	3.52751	0.00294567	0.00927472	-2.49609	upregulated in N
P70280	Vamp7	-0.474897	8.3126	-3.50115	0.00311125	0.00970741	-2.55038	downregulated in N
P70296	Pebp1	0.44152	13.3086	3.75168	0.00185037	0.00631446	-2.03298	upregulated in N
P70349	Hint1	0.442206	11.8364	3.42367	0.00365406	0.0110671	-2.70975	upregulated in N
P70404	Idh3g	0.377142	10.7816	3.80451	0.00165863	0.0057745	-1.92363	upregulated in N
P70460	Vasp	-0.469744	9.32799	-3.71382	0.00200138	0.00674518	-2.11131	downregulated in N
P70694	Akr1c6	0.66406	13.9137	5.69535	3.85414e-05	0.000275219	1.894	upregulated in N
P70697	Urod	0.567296	11.196	7.03641	3.50186e-06	4.26995e-05	4.3565	upregulated in N
P70699	Gaa	0.547782	10.7969	7.13688	2.95497e-06	3.77215e-05	4.5311	upregulated in N
P81117	Nucb2	-1.25203	9.2131	-11.4581	6.17201e-09	3.01031e-07	10.8545	downregulated in N
P83093	Stim2	-0.70879	4.52101	-3.26967	0.00502859	0.0143081	-3.02498	downregulated in N
P83870	Phf5a	-0.446732	10.5062	-6.80719	5.18522e-06	5.87886e-05	3.95295	downregulated in N
P84089	Erh	-0.461732	10.7442	-3.57257	0.00268267	0.00863857	-2.40317	downregulated in N
P84096	Rhog	-0.330758	10.5682	-4.75356	0.000239594	0.00118084	0.0289234	downregulated in N
P97287	Mcl1	-0.616713	8.58269	-6.20596	1.50213e-05	0.000129649	2.86024	downregulated in N
P97290	Serping1	-1.00911	11.0329	-10.3641	2.44465e-08	8.31502e-07	9.45183	downregulated in N
P97310	Mcm2	-0.73346	6.38013	-6.09636	1.83333e-05	0.000153123	2.65575	downregulated in N
P97351	Rps3a; Rps3a1	-0.465393	13.5344	-6.82058	5.06669e-06	5.76977e-05	3.97672	downregulated in N
P97352	S100a13	0.314698	8.52795	3.55872	0.00276091	0.00882739	-2.43174	upregulated in N
P97363	Sptlc2	-0.699582	7.39198	-3.988	0.00113533	0.0042319	-1.54369	downregulated in N
P97364	Sephs2	0.369939	12.3379	5.09024	0.000123125	0.000688169	0.706759	upregulated in N
P97369	Ncf4	-0.741066	5.53485	-4.65443	0.000292179	0.0013833	-0.172624	downregulated in N
P97370	Atp1b3	-0.452371	11.0945	-5.36391	7.23907e-05	0.000449831	1.24903	downregulated in N
P97371	Psme1	-0.820676	11.8452	-5.21445	9.66392e-05	0.000564754	0.953913	downregulated in N
P97372	Psme2; Psme2b; Psme2b-ps	-0.696439	11.4387	-5.64049	4.27373e-05	0.000296978	1.78818	downregulated in N
P97377	Cdk2	-0.634965	6.13837	-5.49538	5.62792e-05	0.000370654	1.50646	downregulated in N
P97379	G3bp2	-0.614297	10.5591	-3.496	0.00314472	0.00980591	-2.56099	downregulated in N
P97449	Anpep	-0.570198	12.524	-8.26448	4.81099e-07	8.88315e-06	6.39747	downregulated in N
P97494	Gclc	0.406123	12.3504	3.83214	0.00156645	0.00552048	-1.86642	upregulated in N
P97501	Fmo3	0.401175	13.9404	2.74312	0.014831	0.0349961	-4.07822	upregulated in N
P97765	Wbp2	0.483895	8.68872	4.09399	0.000912815	0.00352858	-1.32438	upregulated in N
P97819	Pla2g6	0.631996	7.63304	5.18786	0.000101766	0.00058511	0.901148	upregulated in N
P97821	Ctsc	-1.50857	10.2081	-8.49908	3.3647e-07	6.87569e-06	6.76486	downregulated in N
P97823	Lypla1	0.401209	11.5451	4.28859	0.000612773	0.00253038	-0.922587	upregulated in N
P97855	G3bp1	-0.459494	10.6397	-3.84586	0.00152262	0.00539545	-1.83801	downregulated in N
P97864	Casp7	-0.464091	6.21955	-3.06094	0.00774074	0.0204495	-3.44801	downregulated in N
P98203	Arvcf	0.386329	10.7847	3.74843	0.00186287	0.00634454	-2.03971	upregulated in N
P99024	Tubb5	-0.296975	14.3309	-3.47632	0.00327581	0.0101231	-2.6015	downregulated in N
P99025	Gchfr	0.65376	11.1275	6.41626	1.02962e-05	9.91277e-05	3.24807	upregulated in N
Q00519	Xdh	-0.802861	12.8543	-6.23637	1.42176e-05	0.000124374	2.91669	downregulated in N
Q00623	Apoa1	-0.457026	13.1859	-3.45389	0.00343191	0.0105175	-2.64763	downregulated in N
Q00724	Rbp4	0.64502	9.12848	3.14745	0.00647539	0.0175644	-3.2734	upregulated in N
Q00897	Serpina1d	-1.86865	9.26509	-11.8354	3.93369e-09	2.16353e-07	11.3119	downregulated in N
Q00899	Yy1	0.271854	8.56961	2.95429	0.00963872	0.0245721	-3.66165	upregulated in N
Q01237	Hmgcr	-1.18652	7.79012	-5.89892	2.63591e-05	0.000207676	2.28333	downregulated in N
Q01279	Egfr	-1.16991	12.7156	-12.8129	1.29044e-09	9.54668e-08	12.4395	downregulated in N
Q01339	Apoh	-0.431784	12.2373	-3.5649	0.00272572	0.00873651	-2.419	downregulated in N
Q01514	Gbp1; Gbp2b	-2.13355	12.3125	-12.1437	2.74589e-09	1.71039e-07	11.6762	downregulated in N
Q01853	Vcp	-0.444753	14.6913	-5.42817	6.39909e-05	0.000407932	1.37512	downregulated in N
Q02105	C1qc	-1.01997	6.49403	-5.69447	3.86053e-05	0.000275296	1.8923	downregulated in N
Q02257	Jup	0.498521	12.9286	5.1104	0.000118363	0.000668036	0.746992	upregulated in N
Q02788	Col6a2	0.732225	10.3791	2.9823	0.00910011	0.0234417	-3.60573	upregulated in N
Q03160	Grb7	0.251572	7.96816	3.54213	0.00285763	0.00906347	-2.46596	upregulated in N
Q03265	Atp5a1	0.266481	16.1865	2.79838	0.013256	0.031802	-3.97014	upregulated in N
Q03311	Bche	0.867986	10.1331	7.75136	1.07688e-06	1.73712e-05	5.56914	upregulated in N
Q03734	Serpina3m	-0.677361	7.68436	-4.6639	0.00028668	0.00136101	-0.153335	downregulated in N
Q03963	Eif2ak2	-1.54754	8.03155	-8.95084	1.72143e-07	4.08247e-06	7.453	downregulated in N
Q04207	Rela	-0.308516	9.01861	-2.84478	0.01206	0.029494	-3.87886	downregulated in N
Q04592	Pcsk5	-0.536824	5.48303	-3.35772	0.00418973	0.0123635	-2.845	downregulated in N
Q05117	Acp5	0.34754	10.7894	4.62763	0.000308337	0.00144263	-0.227255	upregulated in N
Q05144	Rac2	-0.833662	9.90847	-5.21426	9.66745e-05	0.000564754	0.95354	downregulated in N
Q05186	Rcn1	-0.629033	8.23816	-5.67288	4.02059e-05	0.000283581	1.8507	downregulated in N
Q05915	Gch1	-0.234946	10.5416	-2.62462	0.0188413	0.0427154	-4.30746	downregulated in N
Q059N0	Sult3a1	1.06905	13.5461	11.3542	7.00194e-09	3.24164e-07	10.7262	upregulated in N
Q06185	Atp5k	0.470888	12.8471	5.91855	2.54188e-05	0.00020207	2.32057	upregulated in N
Q06770	Serpina6	0.701203	9.88616	6.32068	1.22152e-05	0.000110422	3.07255	upregulated in N
Q06890	Clu	-1.40222	12.1127	-11.2413	8.03886e-09	3.61399e-07	10.5858	downregulated in N
Q07076	Anxa7	-0.574259	11.9602	-6.32667	1.20847e-05	0.000109803	3.08358	downregulated in N
Q07113	Igf2r	-0.350535	9.77675	-4.37462	0.000514263	0.00219368	-0.745479	downregulated in N
Q07417	Acads	0.400783	13.9588	3.98912	0.00113271	0.00422824	-1.54137	upregulated in N
Q07456	Ambp	-0.737201	10.254	-5.78492	3.2586e-05	0.000241786	2.06596	downregulated in N
Q07797	Lgals3bp	-0.957404	10.1358	-8.02068	7.02609e-07	1.22306e-05	6.00819	downregulated in N
Q07813	Bax	-0.323201	8.98499	-2.87762	0.0112776	0.0278306	-3.81397	downregulated in N
Q08857	Cd36	0.987862	10.8171	9.0985	1.38984e-07	3.37346e-06	7.67254	upregulated in N
Q08943	Ssrp1	-0.374096	10.0715	-4.69901	0.000267201	0.00128985	-0.0818787	downregulated in N
Q09014	Ncf1	-1.15506	5.61374	-6.22185	1.45957e-05	0.000127187	2.88974	downregulated in N
Q09200	B4galnt1	-0.697031	9.7047	-6.79095	5.33284e-06	5.9677e-05	3.9241	downregulated in N
Q14AI6	Rpusd3	0.581663	9.44932	6.38313	1.09231e-05	0.000101676	3.18737	upregulated in N
Q14C51	Ptcd3	0.512603	9.96728	4.14169	0.000827655	0.00326487	-1.22577	upregulated in N
Q14CH7	Aars2	0.686238	10.4633	9.19293	1.21365e-07	3.0312e-06	7.81158	upregulated in N
Q14DH7	Acss3	0.661258	11.4607	5.29423	8.27989e-05	0.000498916	1.11177	upregulated in N
Q1ERP8	Cd300lg	0.713704	4.44821	5.37267	7.11818e-05	0.00044392	1.26625	upregulated in N
Q1MX41	Prkcd	-0.504431	6.62548	-2.87535	0.0113302	0.0279338	-3.81848	downregulated in N
Q283N4	Prhoxnb; Urad	0.584013	9.97519	4.40289	0.00048555	0.00208843	-0.68737	upregulated in N
Q2EMV9	Parp14	-1.1143	9.97711	-13.0905	9.52554e-10	7.81699e-08	12.7456	downregulated in N
Q2NL51	Gsk3a	-1.59735	4.35131	-4.40889	0.000479665	0.00206655	-0.675031	downregulated in N
Q2TPA8	Hsdl2	0.209977	12.6951	2.53492	0.0225497	0.0496939	-4.47842	upregulated in N
Q2YDW2	Msto1	0.552436	7.65499	5.47392	5.86306e-05	0.000382604	1.46459	upregulated in N
Q32ME1	Atp2b4	0.596238	6.82439	4.88694	0.000183763	0.000948157	0.29876	upregulated in N
Q32Q92	Acot6	0.263156	7.47013	2.65145	0.0178506	0.0408353	-4.25587	upregulated in N
Q3TBA3	Tap1	-1.52812	11.1093	-22.1416	4.37763e-13	1.13162e-09	20.24	downregulated in N
Q3TBT3	Tmem173	-0.804511	9.59162	-10.7066	1.57025e-08	6.0841e-07	9.90367	downregulated in N
Q3TBU7	Agfg2	0.467531	8.6685	5.50752	5.49924e-05	0.000364034	1.53013	upregulated in N
Q3TBW2	Mrpl10	0.437282	9.80857	4.29086	0.00060994	0.00252473	-0.917907	upregulated in N
Q3TC72	Fahd2a	0.359121	11.6262	4.7362	0.000248045	0.00121554	-0.00630481	upregulated in N
Q3TCH7	Cul4a	0.304809	10.4661	3.9397	0.00125427	0.00459248	-1.6437	upregulated in N
Q3TCX3	2810403A07Rik	-0.656207	5.77648	-2.55907	0.0214877	0.0477638	-4.43262	downregulated in N
Q3TDQ1	Stt3b	-0.28276	10.9407	-3.32672	0.00446795	0.0130431	-2.90847	downregulated in N
Q3TEA8	Hp1bp3	0.606378	11.4964	7.42502	1.82938e-06	2.52589e-05	5.02421	upregulated in N
Q3TFQ1	Spryd7	-0.359444	6.76718	-3.45998	0.00338882	0.0104225	-2.63511	downregulated in N
Q3TGS7	Snx12	0.242718	10.6763	2.75218	0.0145609	0.0345003	-4.06055	upregulated in N
Q3TGS9	Arfgap1	-0.304675	6.88891	-3.15774	0.00633909	0.0172854	-3.25254	downregulated in N
Q3TJ91	Llgl2	0.285709	7.73685	3.92872	0.00128302	0.00466826	-1.66643	upregulated in N
Q3TJZ6	Fam98a	0.477023	6.31279	4.03673	0.00102691	0.00390665	-1.44284	upregulated in N
Q3TL44	Nlrx1	0.305522	9.96496	2.99686	0.00883189	0.0228304	-3.57661	upregulated in N
Q3TLH4	Prrc2c	-0.535343	9.37366	-3.48513	0.00321644	0.0099754	-2.58336	downregulated in N
Q3TLS3	D330012F22Rik; Gdpgp1	0.267199	5.6236	2.87801	0.0112687	0.0278219	-3.81321	upregulated in N
Q3TMH2	Scrn3	0.365671	9.31837	4.86263	0.000192839	0.000982241	0.249699	upregulated in N
Q3TN85	Rad23a	0.726318	7.93283	5.94649	2.41395e-05	0.00019349	2.37352	upregulated in N
Q3TNA1	Xylb	0.42679	11.8537	5.66992	4.04301e-05	0.000283834	1.845	upregulated in N
Q3TQC7	Entpd5	0.62702	11.804	6.25328	1.37903e-05	0.000121046	2.94802	upregulated in N
Q3TRM4	Pnpla6	-0.243732	7.29501	-2.95311	0.00966212	0.0246196	-3.66401	downregulated in N
Q3TRM8	Hk3	-0.590088	7.97716	-3.93853	0.00125731	0.00460034	-1.64612	downregulated in N
Q3TRP8	Cep68	0.501792	6.94701	2.75638	0.0144375	0.0342551	-4.05236	upregulated in N
Q3TUE1	Fubp1	-0.594751	9.70398	-3.17	0.0061806	0.0169067	-3.22771	downregulated in N
Q3TVI8	Pbxip1	-0.446065	6.42692	-3.89021	0.00138924	0.00497395	-1.74618	downregulated in N
Q3TWV4	Ap2m1	-0.389556	12.075	-4.38767	0.0005008	0.00214688	-0.718651	downregulated in N
Q3TYS2	BC017643	-0.901268	7.93808	-9.09448	1.39791e-07	3.3772e-06	7.6666	downregulated in N
Q3TYT1	Coq7	0.277682	10.7095	3.49156	0.00317386	0.00987295	-2.57014	upregulated in N
Q3TZK4	Immt	0.488737	9.70317	3.50431	0.00309092	0.00966146	-2.54387	upregulated in N
Q3U0B3	Dhrs11	0.366037	8.99872	3.57107	0.00269103	0.00864137	-2.40626	upregulated in N
Q3U0S6	Rasip1	-0.342647	9.40871	-3.82127	0.00160209	0.0056231	-1.88894	downregulated in N
Q3U0V2	Tradd; LOC105242493	0.616865	7.5562	3.02149	0.00839573	0.021867	-3.52726	upregulated in N
Q3U1G5	Isg20l2	0.42638	5.85141	4.98994	0.000149928	0.000802411	0.505986	upregulated in N
Q3U1J4	Ddb1	-0.222724	12.4118	-2.55813	0.0215283	0.0478305	-4.43441	downregulated in N
Q3U1V6	Uevld	0.362392	6.69712	3.88778	0.00139623	0.00499549	-1.75121	upregulated in N
Q3U2A8	Vars2	0.385963	7.88311	3.47905	0.00325735	0.0100781	-2.59589	upregulated in N
Q3U3J1	Bckdha	0.426636	13.8339	5.42644	6.42037e-05	0.000408534	1.37173	upregulated in N
Q3U422	Ndufv3	0.570091	11.3908	2.90879	0.010581	0.026427	-3.7522	upregulated in N
Q3U5Q7	Cmpk2	-0.890508	10.2858	-5.20054	9.92873e-05	0.000576111	0.926316	downregulated in N
Q3U6J0	AW112010	-1.07365	6.89117	-7.59838	1.37817e-06	2.07126e-05	5.31547	downregulated in N
Q3U7K7	Trim21	-0.876785	7.24768	-5.0185	0.000141735	0.000771336	0.563252	downregulated in N
Q3U7R1	Esyt1	-0.460262	10.1052	-5.97957	2.27113e-05	0.000183752	2.43607	downregulated in N
Q3U9G9	Lbr	-0.318797	10.2645	-2.83573	0.0122848	0.0299305	-3.89671	downregulated in N
Q3UBG2	Pid1	-0.452014	7.47167	-3.99876	0.00111043	0.0041535	-1.52142	downregulated in N
Q3UCV8	Fam105b; Otulin	0.657679	7.05767	4.52229	0.00038124	0.00171095	-0.442485	upregulated in N
Q3UDE2	Ttll12	0.406656	8.15228	3.04341	0.00802529	0.021072	-3.48325	upregulated in N
Q3UDR8	Yipf3	-0.584448	8.70678	-5.64899	4.20572e-05	0.00029304	1.8046	downregulated in N
Q3UED7	Gm4951	-1.35483	10.9716	-8.94408	1.73847e-07	4.10405e-06	7.44289	downregulated in N
Q3UEL5	Uroc1	0.332191	14.1382	4.9471	0.000163147	0.000855448	0.419913	upregulated in N
Q3UEL9	Serpina7	-0.966583	6.17369	-6.19621	1.5289e-05	0.000131415	2.84211	downregulated in N
Q3UFM6	Dgcr14	0.619358	4.85979	3.44392	0.00350363	0.010672	-2.66812	upregulated in N
Q3UGR5	Hdhd2	0.417432	10.0987	3.53976	0.0028717	0.00908055	-2.47084	upregulated in N
Q3UHJ0	Aak1	-0.550694	7.0197	-3.59159	0.00257886	0.0083689	-2.36392	downregulated in N
Q3UHU8	Gtf2i	0.546939	8.3633	7.06821	3.31812e-06	4.11384e-05	4.41191	upregulated in N
Q3UI43	Babam1	-0.295235	7.27492	-2.80717	0.0130209	0.0313837	-3.95288	downregulated in N
Q3UIL6	Plekha7	0.647502	10.2101	4.33944	0.000552427	0.00233337	-0.817848	upregulated in N
Q3UIR3	Dtx3l	-0.640919	10.7888	-6.51479	8.64432e-06	8.71172e-05	3.42771	downregulated in N
Q3UIU2	Ndufb6	0.604469	11.7904	7.91699	8.27265e-07	1.41154e-05	5.84028	upregulated in N
Q3ULD5	Mccc2	0.408921	13.0469	5.40196	6.72885e-05	0.000422186	1.32375	upregulated in N
Q3ULJ0	Gpd1l	0.763932	10.3932	6.59871	7.45601e-06	7.72496e-05	3.57966	upregulated in N
Q3UM45	Ppp1r7	0.394169	10.0134	3.0761	0.0075026	0.0199529	-3.41749	upregulated in N
Q3UN02	Lclat1	-0.312713	8.65295	-2.64625	0.0180387	0.0412282	-4.26589	downregulated in N
Q3UN10	Wfs1	-1.09883	5.46857	-3.75642	0.00183232	0.00627356	-2.02319	downregulated in N
Q3UND0	Skap2	-0.767478	6.33389	-5.52067	5.36327e-05	0.000357782	1.55574	downregulated in N
Q3UNX5	Acsm3	0.525948	12.0583	5.74654	3.50115e-05	0.000255303	1.9924	upregulated in N
Q3UP87	Elane	-1.46915	8.31638	-16.9731	2.24168e-11	7.72634e-09	16.4732	downregulated in N
Q3UPF5	Zc3hav1	-0.759474	9.88093	-10.4677	2.13579e-08	7.46083e-07	9.58976	downregulated in N
Q3UPH1	Prrc1	-0.526994	11.6807	-5.42417	6.44835e-05	0.000409055	1.36728	downregulated in N
Q3UPL0	Sec31a	-0.549675	12.6197	-5.76006	3.41364e-05	0.000250941	2.01833	downregulated in N
Q3UQ84	Tars2	0.31907	10.2194	3.66083	0.00223379	0.00739352	-2.22089	upregulated in N
Q3URE1	Acsf3	0.413249	11.7168	5.01746	0.000142024	0.000771336	0.56118	upregulated in N
Q3URQ4	C78339; Fam8a1	-2.77712	3.52003	-7.41307	2.79746e-06	3.58437e-05	4.69362	downregulated in N
Q3URS9	Ccdc51	0.24107	10.7347	3.23342	0.00542068	0.0152022	-3.09886	upregulated in N
Q3USS3	Ccdc164; Drc1	0.639895	8.30118	4.1175	0.000869785	0.00338613	-1.27577	upregulated in N
Q3UUI3	Them4	0.483066	8.23105	5.50981	5.47529e-05	0.000362914	1.53459	upregulated in N
Q3UVU3	Slc30a10	0.855151	5.96504	4.71955	0.000256442	0.00125431	-0.0401295	upregulated in N
Q3UWZ1	Eef2k	0.576842	6.71866	3.63233	0.00236982	0.0077495	-2.27978	upregulated in N
Q3UYI5	Rgl3	0.614773	6.47687	4.86376	0.000192405	0.000981683	0.251991	upregulated in N
Q3UZ39	Lrrfip1	-0.854244	8.29376	-4.75545	0.000238691	0.00117863	0.0327625	downregulated in N
Q3UZZ6	Sult1d1	0.604377	12.2367	5.75698	3.43334e-05	0.000251116	2.01244	upregulated in N
Q3V117	Acly	0.629162	14.1061	8.41859	3.80099e-07	7.52916e-06	6.63961	upregulated in N
Q3V156	Osbpl1a	0.442581	10.4096	5.65409	4.16549e-05	0.000290629	1.81444	upregulated in N
Q3V1M1	Igsf10	0.843229	7.80602	3.24379	0.00530555	0.0149399	-3.07775	upregulated in N
Q3V2R3	Chn2	0.669131	7.97065	4.61262	0.000317779	0.00147347	-0.257864	upregulated in N
Q3V460	Gm561; Smim26	1.04637	5.5696	6.38596	1.0868e-05	0.000101676	3.19255	upregulated in N
Q497V5	Srbd1	0.372233	6.45212	3.3229	0.00450345	0.0131023	-2.91628	upregulated in N
Q4KL35	Magix	1.19654	8.13805	11.5946	5.23677e-09	2.70741e-07	11.0215	upregulated in N
Q4KL52	Zfyve19	-0.409412	5.63126	-2.55083	0.0218447	0.0484709	-4.44827	downregulated in N
Q4PJX1	BC003331	-0.262026	8.78716	-2.53425	0.0225798	0.0497391	-4.47968	downregulated in N
Q4PZA2	Ece1	0.554812	9.76944	7.63214	1.30481e-06	2.00175e-05	5.37172	upregulated in N
Q4V9V3	Elovl1	-1.86148	7.39074	-10.1574	3.21099e-08	1.04408e-06	9.17319	downregulated in N
Q4VA93	Prkca	0.301559	9.40775	3.57312	0.00267962	0.00863693	-2.40204	upregulated in N
Q4VAA2	Cdv3	-1.1377	9.25702	-4.71318	0.00025973	0.0012656	-0.0530731	downregulated in N
Q501J7	Phactr4	-0.603027	6.6916	-2.67661	0.0169677	0.039126	-4.20734	downregulated in N
Q505D7	Opa3	0.399723	9.81033	3.78514	0.00172651	0.00597459	-1.96374	upregulated in N
Q505N6	Rps6ka1	0.376974	6.97715	3.97523	0.00116562	0.00432609	-1.57012	upregulated in N
Q542I8	Itgb2	-1.20146	10.8193	-11.8355	3.9334e-09	2.16353e-07	11.312	downregulated in N
Q542V3	Srsf4	0.445441	10.1199	4.96834	0.00015645	0.000827044	0.462605	upregulated in N
Q566J8	Adck4; Coq8b	-0.404889	8.78393	-3.54995	0.0028116	0.00895568	-2.44982	downregulated in N
Q569X9	Cyp2c67	0.918074	12.6961	5.25544	8.92522e-05	0.000529775	1.03511	upregulated in N
Q570Y9	Deptor	0.709206	9.58035	7.47573	1.68325e-06	2.41137e-05	5.10983	upregulated in N
Q571F8	Gls2	0.701899	12.5392	7.39011	1.93766e-06	2.6432e-05	4.96507	upregulated in N
Q571I9	Aldh16a1	0.442678	11.6519	5.67102	4.03465e-05	0.000283798	1.84713	upregulated in N
Q59J78	Ndufaf2	0.495704	9.08669	4.25977	0.00064991	0.00266247	-0.981991	upregulated in N
Q5BL07	Pex1	0.348932	11.2143	5.0185	0.000141733	0.000771336	0.563268	upregulated in N
Q5DTK1	Chsy3	0.82228	7.07319	6.95018	4.05567e-06	4.78717e-05	4.20554	upregulated in N
Q5DTT1	C77370; Nexmif	0.457875	5.57108	2.8523	0.0118764	0.0291275	-3.86403	upregulated in N
Q5EBG8	AU022252	0.392472	7.72311	3.4876	0.00320001	0.00993636	-2.57828	upregulated in N
Q5F2E7	Nufip2	-0.713585	7.73446	-3.66144	0.00223098	0.00738897	-2.21963	downregulated in N
Q5FW57	Gm4952	0.431041	13.4509	5.54918	5.08029e-05	0.000341993	1.61121	upregulated in N
Q5FWI3	Tmem2	-0.744845	10.0172	-6.38988	1.07922e-05	0.000101566	3.19975	downregulated in N
Q5H8C4	Vps13a	0.317663	6.64225	3.4058	0.00379204	0.0113849	-2.74642	upregulated in N
Q5HZI1	Mtus1	-0.954638	8.91074	-5.72671	3.63375e-05	0.000262008	1.95432	downregulated in N
Q5HZI9	Mcart1; Slc25a51	0.407513	8.07515	2.94513	0.0098216	0.0249522	-3.67991	upregulated in N
Q5IRJ6	Slc30a9	0.393713	9.15649	3.6387	0.00233874	0.00766241	-2.26663	upregulated in N
Q5M8N4	Sdr39u1	0.515201	9.94547	7.24364	2.4708e-06	3.20955e-05	4.71512	upregulated in N
Q5NBU8	Xaf1	-0.84284	7.74499	-6.28511	1.30215e-05	0.000115341	3.00691	downregulated in N
Q5ND52	Rnmtl1; Mrm3	0.514675	7.64842	2.66905	0.0172284	0.0396753	-4.22194	upregulated in N
Q5PR73	Diras2	0.986742	7.9782	2.74768	0.0146945	0.0347214	-4.06933	upregulated in N
Q5RKZ7	Mocs1	0.478817	10.871	5.05145	0.000132853	0.000732525	0.629224	upregulated in N
Q5RL20	Mrpl43	0.628444	8.22843	3.62863	0.00238807	0.0077944	-2.28742	upregulated in N
Q5SSH7	Zzef1	0.456116	6.3555	4.53388	0.00037242	0.00167865	-0.418762	upregulated in N
Q5SSH8	Cyb5d2	0.252755	5.84335	2.78211	0.0137022	0.032736	-4.00205	upregulated in N
Q5SSW0	Psme4	0.591176	5.91526	2.81207	0.0128917	0.0311693	-3.94326	upregulated in N
Q5SSZ5	Tns3	1.44056	7.03171	4.63718	0.000302472	0.00141904	-0.207766	upregulated in N
Q5SUA5	Myo1g	-1.05828	5.87366	-8.24355	4.96853e-07	9.06215e-06	6.36436	downregulated in N
Q5SUC9	Sco1	0.427799	10.9198	5.5508	5.06462e-05	0.000341383	1.61437	upregulated in N
Q5SV41	Pctp	0.798188	10.3309	4.22946	0.00069145	0.00280817	-1.04451	upregulated in N
Q5SW19	1300001I01Rik; Cluh	0.357668	11.6251	5.3378	7.61228e-05	0.000465745	1.19766	upregulated in N
Q5SWU9	Acaca	0.469412	12.8864	5.78928	3.23216e-05	0.000241129	2.07431	upregulated in N
Q5SYD0	Myo1d	0.436177	10.6989	3.84193	0.00153507	0.00543302	-1.84616	upregulated in N
Q5SYH2	Tmem199	-0.593828	6.07486	-3.70214	0.00205044	0.00689705	-2.13548	downregulated in N
Q5SZ87	Hfe	0.576294	8.24193	5.62306	4.41673e-05	0.00030446	1.75448	upregulated in N
Q5U5V2	Agphd1; Hykk	0.421366	10.7922	4.23115	0.000689066	0.00280068	-1.04103	upregulated in N
Q5UBV8	Tnfsf15	0.81057	9.24861	4.25392	0.000657729	0.00269024	-0.99406	upregulated in N
Q5UE59	Klc1	-0.378625	7.38442	-3.75858	0.00182411	0.0062579	-2.0187	downregulated in N
Q5XJF6	Rpl10a; Rpl10a-ps1	-0.312016	12.5842	-3.54511	0.00283996	0.00901879	-2.4598	downregulated in N
Q5XJY5	Arcn1	-0.64017	11.9048	-7.12178	3.03108e-06	3.8282e-05	4.50495	downregulated in N
Q5XK38	Hmgn2; LOC102642529	-1.53014	9.97252	-3.37877	0.00401079	0.0119034	-2.80188	downregulated in N
Q5XKN4	Jagn1	-0.382912	6.74275	-2.64604	0.0180463	0.0412282	-4.26629	downregulated in N
Q5YD48	A1cf	0.490239	11.4828	5.51827	5.38781e-05	0.000358956	1.55107	upregulated in N
Q60590	Orm1	-1.90044	9.58974	-15.7576	6.6301e-11	1.42426e-08	15.4063	downregulated in N
Q60596	Xrcc1	0.649862	4.95067	2.68369	0.0167266	0.0387439	-4.19363	upregulated in N
Q60597	Ogdh	0.239015	13.2716	3.71754	0.001986	0.00669774	-2.10362	upregulated in N
Q60631	Grb2	-0.276785	10.2527	-2.89002	0.0109954	0.0272905	-3.78943	downregulated in N
Q60648	Gm2a	0.781742	9.30409	6.30863	1.24824e-05	0.00011171	3.05033	upregulated in N
Q60649	Clpb	0.327097	10.4567	4.53222	0.000373667	0.00168134	-0.42215	upregulated in N
Q60676	Ppp5c	0.322164	9.96626	3.46932	0.00332378	0.0102407	-2.61591	upregulated in N
Q60692	Psmb6	0.643008	10.6081	6.75341	5.69129e-06	6.27377e-05	3.85723	upregulated in N
Q60710	Samhd1	-0.950531	11.7512	-6.50474	8.79937e-06	8.83354e-05	3.40945	downregulated in N
Q60715	P4ha1	-0.887224	8.22047	-11.383	6.76117e-09	3.20691e-07	10.7618	downregulated in N
Q60739	Bag1	0.312315	4.95812	3.08501	0.0073661	0.019633	-3.39954	upregulated in N
Q60759	Gcdh	0.327196	13.5451	4.13896	0.000832298	0.00327721	-1.2314	upregulated in N
Q60766	Irgm1	-1.8616	11.8975	-13.8124	4.43416e-10	4.6785e-08	13.5139	downregulated in N
Q60767	Ly75	-0.692878	8.12852	-6.31963	1.22382e-05	0.000110422	3.07061	downregulated in N
Q60805	Mertk	0.405538	8.16455	4.75174	0.000240467	0.00118402	0.0252243	upregulated in N
Q60837	Il12rb1	0.822346	4.02342	3.42193	0.00366726	0.011094	-2.71331	upregulated in N
Q60847	Col12a1	0.522598	7.20925	4.10312	0.000895855	0.00347917	-1.3055	upregulated in N
Q60865	Caprin1	-0.28997	11.8642	-2.81452	0.0128275	0.0310332	-3.93844	downregulated in N
Q60866	Pter	0.501243	12.2441	5.48354	5.75645e-05	0.000376719	1.48337	upregulated in N
Q60872	Eif1a	-0.401426	10.2591	-5.82587	3.01898e-05	0.000229194	2.14423	downregulated in N
Q60902	Eps15l1	-0.33072	8.88692	-3.30224	0.00470051	0.0135461	-2.95851	downregulated in N
Q60936	Adck3; Coq8a	0.948716	13.0179	11.852	3.85744e-09	2.16353e-07	11.3317	upregulated in N
Q60953	Pml	-0.594404	10.3527	-6.92084	4.26441e-06	4.98801e-05	4.15394	downregulated in N
Q60972	Rbbp4	-0.366354	8.24158	-3.64796	0.00229423	0.00754529	-2.24749	downregulated in N
Q60973	Rbbp7	-0.438211	10.5046	-6.3281	1.20536e-05	0.000109713	3.08622	downregulated in N
Q61001	Lama5	0.57582	6.4891	2.61075	0.0193735	0.0437576	-4.33403	upregulated in N
Q61093	Cybb	-0.929189	9.7549	-11.3986	6.63371e-09	3.1864e-07	10.7812	downregulated in N
Q61107	Gbp3	-1.65715	8.94339	-14.2609	2.80486e-10	3.70167e-08	13.9724	downregulated in N
Q61133	Gstt2	0.59918	11.9806	7.48242	1.66489e-06	2.41107e-05	5.1211	upregulated in N
Q61146	Ocln	1.31502	8.94614	7.90318	8.45533e-07	1.43796e-05	5.81782	upregulated in N
Q61187	Tsg101	-0.781617	8.89908	-9.99832	3.9718e-08	1.237e-06	8.95575	downregulated in N
Q61194	Pik3c2a	-1.30401	5.54474	-7.35561	2.0513e-06	2.74746e-05	4.90647	downregulated in N
Q61205	Pafah1b3	-0.567574	6.43235	-4.8019	0.00021758	0.00109106	0.126906	downregulated in N
Q61233	Lcp1	-0.36442	12.9519	-3.20313	0.00577134	0.0160332	-3.16046	downregulated in N
Q61235	Sntb2	-0.464758	10.23	-4.95257	0.000161395	0.000847116	0.430914	downregulated in N
Q61245	Col11a1	1.82327	7.96506	2.82207	0.0126316	0.030703	-3.92359	upregulated in N
Q61247	Serpinf2	-0.597943	10.1625	-6.84693	4.84163e-06	5.55016e-05	4.02343	downregulated in N
Q61268	Apoc4	0.516511	8.59992	3.7291	0.001939	0.0065608	-2.07971	upregulated in N
Q61292	Lamb2	1.0062	8.5903	4.23467	0.000684123	0.00278278	-1.03376	upregulated in N
Q61333	Tnfaip2	-0.852495	7.23747	-6.99751	3.74121e-06	4.49815e-05	4.28852	downregulated in N
Q61334	Bcap29	-0.327712	7.64001	-4.1134	0.000877143	0.00341221	-1.28425	downregulated in N
Q61335	Bcap31	-0.376767	12.3621	-3.49244	0.00316802	0.00986667	-2.56832	downregulated in N
Q61337	Bad	0.629993	5.98256	5.88797	2.68995e-05	0.000210394	2.26252	upregulated in N
Q61387	Cox7a2l	0.385633	11.5942	4.17882	0.000766986	0.00307869	-1.14906	upregulated in N
Q61425	Hadh	0.26575	14.1394	3.63947	0.002335	0.00766102	-2.26504	upregulated in N
Q61462	Cyba	-1.18579	8.3016	-10.8494	1.30982e-08	5.39804e-07	10.0886	downregulated in N
Q61495	Dsg1a	0.785391	5.44735	2.86474	0.0115784	0.0284642	-3.83945	upregulated in N
Q61503	Nt5e	0.453191	9.83757	5.48588	5.73076e-05	0.000375513	1.48794	upregulated in N
Q61578	Fdxr	0.36377	11.5825	3.66447	0.00221698	0.00735202	-2.21336	upregulated in N
Q61586	Gpam	0.707027	9.86229	4.14721	0.000818343	0.0032325	-1.21437	upregulated in N
Q61599	Arhgdib	-1.05837	9.71948	-6.77507	5.48148e-06	6.09447e-05	3.89584	downregulated in N
Q61635	Ifi47	-1.56674	11.2361	-14.2402	2.86396e-10	3.70167e-08	13.9515	downregulated in N
Q61646	Hp	-2.43731	13.2288	-19.3321	3.29623e-12	2.4345e-09	18.3309	downregulated in N
Q61694	Hsd3b5	0.954065	7.36914	4.25138	0.000661144	0.00270207	-0.999287	upregulated in N
Q61699	Hsph1	-0.67687	12.1365	-9.23445	1.14379e-07	2.91301e-06	7.87238	downregulated in N
Q61703	Itih2	-0.307393	11.5931	-2.84518	0.0120503	0.0294879	-3.87808	downregulated in N
Q61704	Itih3	-1.05099	10.8528	-12.9753	1.07971e-09	8.58785e-08	12.6193	downregulated in N
Q61753	Phgdh	-0.667844	9.07205	-7.35635	2.0488e-06	2.74746e-05	4.90772	downregulated in N
Q61805	Lbp	-0.910822	9.21127	-10.3834	2.38365e-08	8.16124e-07	9.47764	downregulated in N
Q61823	Pdcd4	0.637997	9.59743	6.16267	1.62481e-05	0.000137512	2.77966	upregulated in N
Q61830	Mrc1	0.215825	10.6613	2.68072	0.0168274	0.0389252	-4.19939	upregulated in N
Q61838	Pzp	-0.866091	14.2553	-6.72213	6.00914e-06	6.54048e-05	3.80137	downregulated in N
Q61941	Nnt	0.255604	14.761	2.79902	0.0132389	0.0317887	-3.9689	upregulated in N
Q62009	Postn	0.555977	7.00592	2.62692	0.0187541	0.0425631	-4.30303	upregulated in N
Q62077	Plcg1	0.563535	5.604	2.92046	0.0103311	0.0259281	-3.72901	upregulated in N
Q62087	Pon3	-0.346359	12.1599	-4.80625	0.000215702	0.0010827	0.135721	downregulated in N
Q62159	Rhoc	-1.07658	8.81958	-6.39527	1.06889e-05	0.000101211	3.20963	downregulated in N
Q62167	Ddx3x	-0.351004	13.0961	-3.82011	0.00160595	0.00562518	-1.89134	downregulated in N
Q62172	Ralbp1	-0.335039	7.59856	-2.72989	0.0152342	0.0358004	-4.104	downregulated in N
Q62210	Birc2	-0.470006	7.67058	-2.93247	0.0100798	0.0254084	-3.70512	downregulated in N
Q62245	Sos1	0.386693	5.78126	3.21056	0.00568328	0.0158311	-3.14536	upregulated in N
Q62264	Thrsp	1.08542	9.91024	10.881	1.25858e-08	5.24745e-07	10.1293	upregulated in N
Q62293	Tgtp2; Tgtp1	-2.18868	11.8767	-16.1885	4.47667e-11	1.17972e-08	15.7939	downregulated in N
Q62313	Tgoln1	-0.744186	8.78217	-3.23807	0.00536868	0.0150848	-3.08938	downregulated in N
Q62351	Tfrc	-0.301089	6.03901	-2.77363	0.0139404	0.0332281	-4.01864	downregulated in N
Q62376	Snrnp70	-0.309456	11.1857	-2.94819	0.00976016	0.0248327	-3.67382	downregulated in N
Q62418	Dbnl	-0.32034	10.9228	-2.73432	0.0150979	0.0355448	-4.09536	downregulated in N
Q62425	Ndufa4	0.316317	13.1049	2.64017	0.018261	0.0415717	-4.27759	upregulated in N
Q62426	Cstb	-0.633921	10.6163	-5.09387	0.000122253	0.000684036	0.714005	downregulated in N
Q62433	Ndrg1	-0.315724	10.0921	-4.40441	0.000484049	0.00208371	-0.684237	downregulated in N
Q62465	Vat1	0.364619	11.589	3.45208	0.00344485	0.0105509	-2.65136	upregulated in N
Q62469	Itga2	-0.981644	5.61765	-4.13607	0.000837253	0.00328795	-1.23738	downregulated in N
Q62507	Coch	0.629395	3.96226	5.57366	4.84964e-05	0.000329903	1.65876	upregulated in N
Q62523	Zyx	-0.735001	9.41025	-4.86444	0.000192146	0.000981617	0.253359	downregulated in N
Q63850	Nup62	-0.57816	9.74331	-4.17073	0.000779813	0.00311323	-1.16578	downregulated in N
Q64105	Spr	0.315912	12.391	3.95727	0.00120962	0.00445741	-1.60732	upregulated in N
Q64282	Ifit1	-2.36394	10.3296	-13.6084	5.48437e-10	5.55964e-08	13.3007	downregulated in N
Q64310	Surf4	-0.433298	10.8601	-3.64809	0.0022936	0.00754529	-2.24722	downregulated in N
Q64327	Mea1	-0.94221	6.08797	-5.72375	3.65397e-05	0.000262375	1.94863	downregulated in N
Q64337	Sqstm1	-1.99077	6.36584	-11.2074	8.38147e-09	3.67222e-07	10.5433	downregulated in N
Q64339	Isg15	-1.25756	10.556	-12.8652	1.21815e-09	9.39973e-08	12.4977	downregulated in N
Q64374	Rgn	0.395226	14.714	3.81158	0.00163453	0.00570209	-1.90899	upregulated in N
Q64378	Fkbp5	-0.490395	10.087	-4.41692	0.000471914	0.00203656	-0.658548	downregulated in N
Q64430	Atp7a	-1.38898	5.09872	-12.1477	2.73321e-09	1.71039e-07	11.6809	downregulated in N
Q64442	Sord	0.552859	13.7829	7.01609	3.62482e-06	4.39913e-05	4.32102	upregulated in N
Q64458	Cyp2c29	0.487789	13.8528	4.61372	0.000317075	0.00147152	-0.255611	upregulated in N
Q64459	Cyp3a11	0.405672	12.1797	2.58506	0.0203984	0.0457327	-4.38314	upregulated in N
Q64464	Cyp3a13	-0.623686	13.0145	-5.89019	2.67892e-05	0.000209948	2.26673	downregulated in N
Q64471	Gstt1	0.507079	13.0657	6.46624	9.42062e-06	9.33039e-05	3.33936	upregulated in N
Q64481	Cyp3a16	0.970531	9.32388	2.93627	0.0100017	0.0252485	-3.69756	upregulated in N
Q64505	Cyp7a1	0.840721	8.18057	8.28565	4.65697e-07	8.66063e-06	6.43091	upregulated in N
Q64514	Tpp2	0.354902	11.3917	5.08003	0.000125611	0.00069829	0.686372	upregulated in N
Q64516	Gyk; Gk	0.331526	12.0621	2.7469	0.0147177	0.0347605	-4.07085	upregulated in N
Q64669	Nqo1	0.593529	9.61281	5.39371	6.8362e-05	0.000427883	1.30757	upregulated in N
Q64685	St6gal1	-0.651556	9.27331	-6.85249	4.79547e-06	5.50947e-05	4.03328	downregulated in N
Q64FW2	Retsat	0.513058	11.2087	4.88327	0.000185105	0.000954129	0.291355	upregulated in N
Q67BT3	Slc13a5	-1.57961	7.99261	-12.5862	1.66041e-09	1.16004e-07	12.1851	downregulated in N
Q68FD5	Cltc	-1.07379	14.6073	-10.6852	1.61382e-08	6.0841e-07	9.87576	downregulated in N
Q68FL4	Ahcyl2	0.225514	6.56008	2.57478	0.0208228	0.0465229	-4.40273	upregulated in N
Q68FM7	Arhgef11	0.347106	6.326	3.46525	0.00335193	0.0103152	-2.62427	upregulated in N
Q69Z99	Zfp512	0.334835	5.62355	3.22531	0.00551235	0.0154214	-3.11535	upregulated in N
Q69ZP3	Pnkd	0.619733	9.02333	6.38821	1.08245e-05	0.000101566	3.19668	upregulated in N
Q69ZX8	Ablim3	0.337104	7.35708	3.04582	0.00798564	0.0209892	-3.47842	upregulated in N
Q6A0A2	Larp4b	-0.727993	8.4889	-4.09634	0.000908424	0.00351539	-1.31952	downregulated in N
Q6DFZ1	Gbf1	-0.732545	9.36997	-9.16404	1.26491e-07	3.11558e-06	7.76916	downregulated in N
Q6DYE8	Enpp3	-0.558416	7.62423	-3.96008	0.00120263	0.00443481	-1.60151	downregulated in N
Q6GQS1	Slc25a23	0.346921	11.0083	3.37965	0.00400343	0.0118952	-2.80006	upregulated in N
Q6GQT1	A2m	-1.5293	7.21427	-8.85467	1.98146e-07	4.51284e-06	7.30861	downregulated in N
Q6GTM0	Ifit2	-2.31186	8.12994	-15.6741	7.16262e-11	1.42426e-08	15.3299	downregulated in N
Q6IRU5	Cltb	-0.709387	10.5194	-4.78674	0.000224251	0.00112017	0.0961983	downregulated in N
Q6NSR8	Npepl1	0.413876	10.7447	4.76602	0.000233709	0.00115846	0.0542012	upregulated in N
Q6NT99	Dusp23	0.346306	8.79047	3.00673	0.00865451	0.0224505	-3.55685	upregulated in N
Q6NVF2	Pld1	-0.379935	3.88274	-2.87211	0.0114053	0.0281055	-3.82487	downregulated in N
Q6NWW9	Fndc3b	-0.718819	9.18706	-8.85765	1.97281e-07	4.51284e-06	7.3131	downregulated in N
Q6NXL1	Sec24d	-0.264557	11.1624	-3.76596	0.00179646	0.00617463	-2.00344	downregulated in N
Q6NZC7	Sec23ip	-0.484966	11.2078	-5.98287	2.25738e-05	0.000182926	2.4423	downregulated in N
Q6NZF1	Zc3h11a	-0.453452	9.25928	-2.88334	0.0111465	0.0275466	-3.80265	downregulated in N
Q6P069	Sri	-0.52311	10.1082	-4.09379	0.000913199	0.00352858	-1.3248	downregulated in N
Q6P0X1	Pfdn4	0.380839	7.51683	3.83923	0.00154364	0.00545586	-1.85174	upregulated in N
Q6P1B1	Xpnpep1	0.379268	10.8237	3.76569	0.00179745	0.00617463	-2.00399	upregulated in N
Q6P3Y6	Ttc9c	-0.564632	7.81676	-3.87898	0.00142186	0.0050753	-1.76944	downregulated in N
Q6P3Z8	Kat2a	0.666831	8.06968	3.82036	0.00160512	0.00562518	-1.89083	upregulated in N
Q6P549	Inppl1	-0.435955	7.47747	-3.10769	0.00702936	0.0188887	-3.35378	downregulated in N
Q6P5E4	Uggt1	-0.689983	13.3383	-10.0854	3.5342e-08	1.12097e-06	9.07513	downregulated in N
Q6P8J2	Sat2	0.382218	8.06722	3.1481	0.00646665	0.0175591	-3.27207	upregulated in N
Q6P8N8	Clpx	0.63435	12.3188	7.9289	8.11829e-07	1.38979e-05	5.85964	upregulated in N
Q6P9Q6	Fkbp15	-0.661838	9.52821	-4.97431	0.000154618	0.000818836	0.474606	downregulated in N
Q6P9R2	Oxsr1	0.450735	10.3956	3.4927	0.00316634	0.00986667	-2.56779	upregulated in N
Q6P9R4	Arhgef18	-0.431817	6.85912	-3.81191	0.00163344	0.00570209	-1.90832	downregulated in N
Q6PB44	Ptpn23	-0.323564	9.0741	-5.57203	4.86462e-05	0.000330487	1.6556	downregulated in N
Q6PB66	Lrpprc	0.362869	13.9168	3.48146	0.00324104	0.0100397	-2.59092	upregulated in N
Q6PD03	Ppp2r5a	0.391542	9.18438	3.42559	0.00363951	0.0110295	-2.7058	upregulated in N
Q6PDE7	Ggt6	0.433926	7.64297	2.81161	0.0129037	0.0311738	-3.94416	upregulated in N
Q6PDN3	Mylk	0.372175	10.2115	3.29103	0.00481096	0.0137952	-2.9814	upregulated in N
Q6PFA2	Clta	-0.927508	10.9266	-4.61716	0.000314892	0.00146271	-0.248604	downregulated in N
Q6PFF0	Scaf4	0.487931	5.87204	2.93598	0.0100076	0.0252511	-3.69814	upregulated in N
Q6PGH2	Hn1l; Jpt2	-0.852901	8.01409	-4.00881	0.00108767	0.00409561	-1.50061	downregulated in N
Q6PGL7	D6Wsu116e; Fam21; Washc2	-0.379779	9.36606	-3.21616	0.00561773	0.0156823	-3.13396	downregulated in N
Q6PIU9	Aak1; LOC102637099; Gm38495	-0.940875	7.01449	-6.57155	7.82076e-06	8.02249e-05	3.53058	downregulated in N
Q6Q899	Ddx58	-0.38865	9.72824	-4.16391	0.000790781	0.00314488	-1.17985	downregulated in N
Q6QD59	Bnip1	0.178788	9.73995	2.6501	0.0178993	0.0409286	-4.25847	upregulated in N
Q6RUT7	BC003965	0.50846	6.53576	2.90986	0.0105579	0.0263946	-3.75007	upregulated in N
Q6S9I0	Kng2	-0.911473	9.31847	-2.92104	0.0103187	0.0259096	-3.72785	downregulated in N
Q6URW6	Myh14	0.531889	12.3608	4.35794	0.000532011	0.00225821	-0.779785	upregulated in N
Q6XPS7	Tha1	0.681459	9.88561	5.75987	3.41485e-05	0.000250941	2.01797	upregulated in N
Q6XUX1	Dstyk	0.462932	5.72237	3.37245	0.00406366	0.0120396	-2.81482	upregulated in N
Q6ZPR6	Ibtk	0.863971	8.1736	6.73774	5.84828e-06	6.43311e-05	3.82926	upregulated in N
Q6ZQJ5	Dna2	-1.60705	6.60762	-7.27253	2.35459e-06	3.08965e-05	4.76466	downregulated in N
Q6ZQL4	Wdr43	-0.271337	7.28921	-2.88827	0.0110348	0.0273097	-3.7929	downregulated in N
Q6ZWY8	Tmsb10	-0.984009	9.00489	-4.16073	0.000795949	0.003163	-1.18642	downregulated in N
Q6ZWZ6	Rps12	-0.575084	12.7412	-4.2719	0.000634013	0.00260975	-0.956991	downregulated in N
Q71KU9	Fgl1	-1.39407	10.3633	-15.0842	1.24904e-10	1.95683e-08	14.7786	downregulated in N
Q71RI9	Ccbl2; Kyat3	0.441158	13.1103	4.12374	0.000858718	0.00335091	-1.26287	upregulated in N
Q75N73	Slc39a14	-1.32816	8.83545	-9.24255	1.13068e-07	2.91218e-06	7.88421	downregulated in N
Q78IK4	Apool	0.271224	12.1014	3.35181	0.00424145	0.012509	-2.85712	upregulated in N
Q78IQ7	Slc39a4	-0.447008	8.35467	-3.97344	0.00116994	0.00433903	-1.57384	downregulated in N
Q78J03	Msrb2	0.808748	10.1336	4.49853	0.000399998	0.00178121	-0.491149	upregulated in N
Q78JT3	Haao	0.498946	13.4249	8.72761	2.39011e-07	5.21386e-06	7.11611	upregulated in N
Q78PY7	Snd1	-0.368266	14.204	-5.44669	6.17627e-05	0.000396662	1.41137	downregulated in N
Q78YY6	Dnajc15	0.635068	8.67777	5.22361	9.4935e-05	0.000555848	0.972078	upregulated in N
Q78ZM0	Snx3	0.354463	10.4072	3.56696	0.00271408	0.00870459	-2.41474	upregulated in N
Q791T5	Mtch1	0.393224	10.637	2.9001	0.0107708	0.0268231	-3.76943	upregulated in N
Q793I8	Tifa	-1.05615	5.1894	-6.44916	9.71077e-06	9.53997e-05	3.3082	downregulated in N
Q7M6Y3	Picalm	-0.349479	11.1327	-3.54067	0.0028663	0.00907766	-2.46897	downregulated in N
Q7TMF3	Ndufa12	0.385566	12.4682	4.82323	0.000208537	0.00105804	0.170075	upregulated in N
Q7TMI3	Uhrf2	0.257603	5.49321	2.54762	0.0219853	0.0487201	-4.45436	upregulated in N
Q7TMS5	Abcg2	0.850474	5.78825	2.97207	0.00929348	0.0238566	-3.62619	upregulated in N
Q7TNE3	Spag7	0.357346	6.33324	2.97594	0.00921982	0.0236911	-3.61845	upregulated in N
Q7TNL9	Chchd10	0.651438	8.04217	3.89924	0.00136355	0.00490233	-1.72747	upregulated in N
Q7TPC1	Cdsn	0.694785	7.97243	3.31969	0.00453351	0.0131727	-2.92284	upregulated in N
Q7TPS5	5730419I09Rik; C2cd5	-0.788765	5.55379	-7.35843	2.04177e-06	2.74746e-05	4.91126	downregulated in N
Q7TPV4	Mybbp1a	-0.235144	11.1669	-2.64578	0.0180556	0.0412313	-4.26678	downregulated in N
Q7TQD2	Tppp	0.52421	7.08175	2.57162	0.020955	0.0467575	-4.40875	upregulated in N
Q7TQG1	Plekha6	0.470027	9.73248	2.91005	0.0105537	0.0263946	-3.74969	upregulated in N
Q7TQH0	Atxn2l	-1.32074	9.22475	-6.64844	6.83355e-06	7.21101e-05	3.66924	downregulated in N
Q7TSH9	Zfp184	1.50963	8.132	5.24506	9.1066e-05	0.000537456	1.01456	upregulated in N
Q7TSR6	Abcg8	0.953255	8.14362	7.59228	1.39186e-06	2.08578e-05	5.3053	upregulated in N
Q7TSV9	Enkd1	0.76943	6.61952	4.00698	0.0010918	0.00410517	-1.50442	upregulated in N
Q7TT50	Cdc42bpb	0.344228	11.38	4.50777	0.000392588	0.00175123	-0.472207	upregulated in N
Q80SW1	Ahcyl1	0.290432	12.0516	2.88848	0.01103	0.0273097	-3.79247	upregulated in N
Q80SZ7	Gng5; Gm15776; Gng5-ps; LOC100048410; LOC102641276	0.364253	8.89014	2.77171	0.0139949	0.0333273	-4.0224	upregulated in N
Q80T06	Eef1d	-0.376048	12.0765	-2.68272	0.0167595	0.0387854	-4.19551	downregulated in N
Q80TD3	Fnip2	-1.34329	8.49419	-7.11318	3.07535e-06	3.84977e-05	4.49004	downregulated in N
Q80TL7	Mon2	-0.427038	8.81877	-5.02029	0.000141236	0.000771059	0.566846	downregulated in N
Q80U63	Mfn2	0.488877	9.9888	6.06559	1.9394e-05	0.000160171	2.59804	upregulated in N
Q80UG5	Sept9	-0.269117	10.9764	-2.74487	0.0147786	0.0348884	-4.07482	downregulated in N
Q80UJ7	Rab3gap1	-0.325256	8.21848	-3.34317	0.00431809	0.0126974	-2.8748	downregulated in N
Q80UP8	Slc20a2	-0.804497	5.12298	-3.90111	0.00135832	0.00488692	-1.72362	downregulated in N
Q80UQ2	Rassf6	0.974559	6.14728	6.38555	1.08759e-05	0.000101676	3.19181	upregulated in N
Q80UW5	Cdc42bpg	0.35429	5.10422	2.68804	0.0165803	0.0384569	-4.18522	upregulated in N
Q80V53	Chst14	-0.452332	6.60832	-3.92552	0.00129153	0.00469552	-1.67306	downregulated in N
Q80VD1	Fam98b	-0.319893	9.34339	-2.80763	0.0130087	0.0313837	-3.95198	downregulated in N
Q80VI1	Trim56	-0.663867	8.6291	-4.14092	0.000828961	0.00326656	-1.22736	downregulated in N
Q80VJ2	Sra1	-0.325774	8.6461	-2.69808	0.0162474	0.0377969	-4.16578	downregulated in N
Q80VL1	Tdrkh	0.435461	7.48308	5.88993	2.68019e-05	0.000209948	2.26625	upregulated in N
Q80W21	Gstm7	0.729932	10.9173	5.15846	0.000107764	0.000614942	0.842704	upregulated in N
Q80W22	Thnsl2	0.390419	11.3217	5.75688	3.43402e-05	0.000251116	2.01223	upregulated in N
Q80WJ7	Mtdh	-0.464262	11.4259	-3.19062	0.00592256	0.0163479	-3.18586	downregulated in N
Q80WQ6	Rhbdf2	-0.375457	5.35643	-3.07154	0.00757349	0.020053	-3.42668	downregulated in N
Q80X19	Col14a1	0.626169	11.6349	3.69034	0.00210123	0.00701313	-2.15989	upregulated in N
Q80X50	Ubap2l	-0.554782	8.54005	-2.95114	0.00970138	0.0247074	-3.66795	downregulated in N
Q80X76	Serpina3f	-0.906433	7.45756	-5.68957	3.89627e-05	0.00027708	1.88287	downregulated in N
Q80X80	C2cd2l	-0.331467	9.60219	-2.88391	0.0111336	0.0275278	-3.80153	downregulated in N
Q80X81	Acat3	0.528751	11.2494	4.12676	0.000853409	0.00333746	-1.25663	upregulated in N
Q80X85	Mrps7	0.482193	9.49462	5.24233	9.15494e-05	0.000539078	1.00916	upregulated in N
Q80X90	Flnb	-0.388849	14.0715	-3.11798	0.00688164	0.0185593	-3.33299	downregulated in N
Q80XL6	Acad11	0.354413	13.7887	3.68625	0.0021191	0.00706368	-2.16834	upregulated in N
Q80Y14	Glrx5	0.510617	10.5557	5.2621	8.81085e-05	0.000524794	1.04828	upregulated in N
Q80Y55	Bsdc1	-1.13657	7.04108	-9.16371	1.26552e-07	3.11558e-06	7.76866	downregulated in N
Q80YV4	Pank4	0.588733	8.04116	7.0627	3.34922e-06	4.14246e-05	4.40232	upregulated in N
Q80YX1	Tnc	0.531131	8.49899	4.75612	0.000238372	0.00117819	0.0341189	upregulated in N
Q80ZM5	H1fx	0.497925	7.47763	2.69862	0.0162297	0.0377792	-4.16474	upregulated in N
Q80ZM8	Crls1	0.68819	8.59072	6.40748	1.04586e-05	0.0001	3.232	upregulated in N
Q80ZP8	Manf	-1.3442	12.2451	-7.60225	1.36954e-06	2.0643e-05	5.32193	downregulated in N
Q80ZS3	Mrps26	0.655447	10.7014	5.53852	5.1842e-05	0.000348082	1.59049	upregulated in N
Q810B8	Slitrk4	-0.734143	8.56668	-3.44573	0.00349052	0.0106466	-2.66441	downregulated in N
Q810D6	Grwd1	-0.527021	7.15495	-4.36191	0.000527726	0.00224186	-0.771608	downregulated in N
Q810S7	Cog1	-0.72507	8.16285	-3.27272	0.00499695	0.0142416	-3.01877	downregulated in N
Q812F8	Mgat4b	0.318859	4.56259	2.54666	0.0220272	0.0487712	-4.45617	upregulated in N
Q8BFP9	Pdk1	0.551074	10.5702	4.6216	0.000312097	0.00145102	-0.239554	upregulated in N
Q8BFR4	Gns	-0.45402	10.416	-3.73778	0.00190444	0.00646405	-2.06175	downregulated in N
Q8BFR5	Tufm	0.222726	13.9125	3.09703	0.00718569	0.0192487	-3.3753	upregulated in N
Q8BFS6	Cpped1	0.745328	10.2846	7.75997	1.06213e-06	1.7268e-05	5.58332	upregulated in N
Q8BFV2	Pcid2	-0.593815	7.4346	-4.97667	0.000153901	0.000816908	0.479342	downregulated in N
Q8BFW4	Trim65	0.529526	4.98152	3.38513	0.00395819	0.0118015	-2.78883	upregulated in N
Q8BFZ9	Erlin2	-0.320487	11.7772	-3.86786	0.00145493	0.005184	-1.79247	downregulated in N
Q8BG05	Hnrnpa3	-0.327523	12.2196	-3.91981	0.00130686	0.00473804	-1.68489	downregulated in N
Q8BG07	Pld4	-0.584315	7.03691	-5.57018	4.88175e-05	0.000330782	1.65201	downregulated in N
Q8BG51	Rhot1	0.472947	9.6503	5.34801	7.46411e-05	0.000459398	1.21775	upregulated in N
Q8BG67	Efr3a	0.267727	9.2414	2.94915	0.00974103	0.0247962	-3.67191	upregulated in N
Q8BG81	Poldip3	-1.21142	6.11673	-3.96938	0.00117977	0.00436609	-1.58224	downregulated in N
Q8BGA8	Acsm5	0.364293	12.5693	4.78346	0.000225719	0.00112533	0.0895626	upregulated in N
Q8BGC4	Zadh2	0.610822	11.3363	4.92195	0.000171457	0.000894485	0.369321	upregulated in N
Q8BGE6	Atg4b	0.536948	8.33138	3.95033	0.00122706	0.00450563	-1.62169	upregulated in N
Q8BGI0	Sc5d	0.85208	9.6106	5.46959	5.91183e-05	0.000384292	1.45612	upregulated in N
Q8BGL3	2810007J24Rik; Sult2a8	0.7163	10.4538	5.10647	0.000119278	0.000670289	0.739136	upregulated in N
Q8BGR2	Lrrc8d	-1.69016	6.68582	-11.0901	9.68922e-09	4.17444e-07	10.3957	downregulated in N
Q8BGS1	Epb4.1l5; Epb41l5	0.373375	8.4069	4.06572	0.00096745	0.00371047	-1.38286	upregulated in N
Q8BGT5	Gpt2	0.494386	12.2272	4.62577	0.000309489	0.00144671	-0.231041	upregulated in N
Q8BGY7	4933403F05Rik; Fam210a	0.537294	10.1089	3.40583	0.00379183	0.0113849	-2.74637	upregulated in N
Q8BH00	Aldh8a1	0.506369	13.5892	5.90317	2.61525e-05	0.000206791	2.2914	upregulated in N
Q8BH04	Pck2	-0.392975	7.17937	-4.45665	0.000435383	0.00190595	-0.576997	downregulated in N
Q8BH24	Tm9sf4	-0.454775	10.6891	-3.58655	0.00260598	0.00843115	-2.37433	downregulated in N
Q8BH40	Stx7	-0.705161	9.00078	-5.07328	0.000127285	0.000706076	0.672875	downregulated in N
Q8BH43	Wasf2	-0.263279	8.08422	-2.66489	0.0173735	0.0399268	-4.22996	downregulated in N
Q8BH51	2310016M24Rik; Cox14	0.891367	5.50889	3.17807	0.00607834	0.0167065	-3.21134	upregulated in N
Q8BH61	F13a1	-0.627414	7.29603	-4.8704	0.00018989	0.000972976	0.265378	downregulated in N
Q8BHE8	9430016H08Rik; Maip1	0.472517	9.85059	3.69645	0.00207475	0.00695169	-2.14724	upregulated in N
Q8BHF7	Pgs1	-0.303452	6.36496	-3.80519	0.00165629	0.00577024	-1.92222	downregulated in N
Q8BHN3	Ganab	-0.435912	13.1936	-5.82919	3.00039e-05	0.000228454	2.15056	downregulated in N
Q8BIJ7	Rufy1	-0.887292	6.8024	-3.92869	0.00128309	0.00466826	-1.66649	downregulated in N
Q8BIQ5	Cstf2	-0.884268	6.87255	-3.91078	0.00133145	0.00480029	-1.70359	downregulated in N
Q8BIS8	Ccdc126	-0.773278	5.34444	-4.41873	0.000470179	0.00203076	-0.654822	downregulated in N
Q8BJ34	Marf1	-1.50672	6.02002	-5.51404	5.43136e-05	0.000360927	1.54283	downregulated in N
Q8BJ48	Nagpa	-0.774231	7.34687	-5.41399	6.57538e-05	0.000415076	1.34734	downregulated in N
Q8BJ64	Chdh	0.515473	13.2895	7.00308	3.70589e-06	4.46607e-05	4.29827	upregulated in N
Q8BJF9	Chmp2b	-0.971481	9.94631	-4.64016	0.000300672	0.00141316	-0.201709	downregulated in N
Q8BJS4	Sun2	-0.444595	10.7446	-5.79972	3.16979e-05	0.000237504	2.09428	downregulated in N
Q8BJY1	Psmd5	0.247837	10.5922	2.75221	0.0145602	0.0345003	-4.0605	upregulated in N
Q8BJZ4	Mrps35	0.933623	9.96362	9.58121	7.02268e-08	2.03973e-06	8.37234	upregulated in N
Q8BK03	Fam73b; Miga2	0.512288	6.90031	2.97104	0.00931303	0.023895	-3.62823	upregulated in N
Q8BK35	Gltscr2; Nop53	-0.584414	6.03585	-4.42708	0.000462281	0.00199999	-0.637678	downregulated in N
Q8BK64	Ahsa1	-0.255932	11.6816	-2.73089	0.0152035	0.0357444	-4.10205	downregulated in N
Q8BK67	Rcc2	-0.367682	6.68058	-2.74869	0.0146645	0.0346823	-4.06737	downregulated in N
Q8BK72	Mrps27	0.678516	10.3742	6.50902	8.73308e-06	8.78405e-05	3.41721	upregulated in N
Q8BKF1	Polrmt	0.434308	7.53427	5.9573	2.36629e-05	0.000190403	2.39397	upregulated in N
Q8BKI2	Tnrc6b	-0.280395	5.00795	-2.73821	0.0149796	0.0352983	-4.0878	downregulated in N
Q8BKZ9	Pdhx	0.315989	11.2729	3.04475	0.00800328	0.0210249	-3.48057	upregulated in N
Q8BLD6	Ankrd55	0.710464	6.18793	4.44162	0.000448846	0.00195331	-0.607828	upregulated in N
Q8BLF1	Nceh1	-0.488864	10.3215	-7.42957	1.81573e-06	2.52589e-05	5.03191	downregulated in N
Q8BLN5	Lss	0.532958	11.4365	7.6764	1.21478e-06	1.90316e-05	5.44524	upregulated in N
Q8BM55	Tmem214	-0.73361	12.0434	-7.07711	3.26854e-06	4.06211e-05	4.4274	downregulated in N
Q8BM72	Hspa13	-0.919228	10.7042	-8.39779	3.92316e-07	7.67082e-06	6.6071	downregulated in N
Q8BMA6	Srp68	-0.303325	11.1316	-4.30841	0.000588491	0.00245561	-0.881748	downregulated in N
Q8BMF4	Dlat	0.241422	12.8451	3.31182	0.00460811	0.0133468	-2.93894	upregulated in N
Q8BMK4	Ckap4	-1.02653	10.7262	-10.4436	2.20377e-08	7.64664e-07	9.55777	downregulated in N
Q8BMP6	Acbd3	-0.699661	9.44441	-6.79517	5.29408e-06	5.93717e-05	3.93159	downregulated in N
Q8BMS1	Hadha	0.236174	15.7286	3.17612	0.00610279	0.0167293	-3.21528	upregulated in N
Q8BMS4	Coq3	0.370226	11.0742	3.91627	0.00131642	0.00475802	-1.69221	upregulated in N
Q8BMZ5	Tsen34	0.379511	6.2714	2.98568	0.00903723	0.023303	-3.59898	upregulated in N
Q8BND5	Qsox1	-0.636498	7.81568	-4.44007	0.000450266	0.00195709	-0.611026	downregulated in N
Q8BNX1	Clec4g	0.545097	7.87391	4.69128	0.000271368	0.00130388	-0.0975956	upregulated in N
Q8BP27	Sfr1	-0.762709	5.19127	-4.533	0.000373081	0.00168016	-0.42056	downregulated in N
Q8BP40	Acp6	0.39553	11.6437	5.15404	0.000108695	0.000618891	0.833923	upregulated in N
Q8BP47	Nars	-0.201109	11.9747	-2.77593	0.0138753	0.0331036	-4.01414	downregulated in N
Q8BP56	Athl1; Pgghg	0.352666	5.94331	2.86051	0.011679	0.0286844	-3.84782	upregulated in N
Q8BPS4	Gpr180	-0.293641	8.40374	-3.44611	0.00348775	0.0106444	-2.66362	downregulated in N
Q8BPT6	Immp2l	0.705239	8.16114	7.66045	1.24646e-06	1.93519e-05	5.41877	upregulated in N
Q8BQ30	Ppp1r18	-0.877228	8.52119	-6.78725	5.36713e-06	5.98019e-05	3.91751	downregulated in N
Q8BRB7	Kat6b; Myst4	0.518448	4.65074	2.55904	0.0214891	0.0477638	-4.43268	upregulated in N
Q8BRF7	Scfd1	-0.757156	11.4687	-6.39873	1.06231e-05	0.000100958	3.21597	downregulated in N
Q8BRH0	Tmtc3	-0.534799	8.64751	-5.95835	2.3617e-05	0.000190403	2.39596	downregulated in N
Q8BRK8	Prkaa2	0.395241	9.48038	5.83974	2.94201e-05	0.000225671	2.1707	upregulated in N
Q8BSE0	Fam82a1; Rmdn2	0.295848	10.8784	2.72479	0.0153924	0.0361229	-4.11392	upregulated in N
Q8BSZ2	Ap3s2	-0.518267	5.67432	-3.40638	0.00378746	0.0113844	-2.74523	downregulated in N
Q8BT35	1500011K16Rik	0.912013	8.76006	5.47619	5.83779e-05	0.00038156	1.46901	upregulated in N
Q8BTJ4	Enpp4	-1.13229	8.16747	-7.46418	1.71542e-06	2.43879e-05	5.09036	downregulated in N
Q8BTM8	Flna	-0.827136	14.3138	-4.57144	0.000345248	0.00157679	-0.341957	downregulated in N
Q8BTS3	Gbp9	-1.50097	5.47205	-7.02747	3.55542e-06	4.32506e-05	4.34089	downregulated in N
Q8BTW3	Exosc6	-0.32816	8.88729	-2.60697	0.0195215	0.0440149	-4.34128	downregulated in N
Q8BTY1	Ccbl1; Kyat1	0.502791	11.1568	4.52048	0.000382634	0.00171384	-0.446183	upregulated in N
Q8BTY8	Scfd2	-0.535278	7.95654	-5.38052	7.01164e-05	0.000438333	1.28166	downregulated in N
Q8BTZ7	Gmppb	-0.430688	9.9448	-3.5878	0.00259922	0.00842506	-2.37174	downregulated in N
Q8BU14	Sec62	-0.719572	9.70221	-5.2376	9.23936e-05	0.000542196	0.999783	downregulated in N
Q8BU33	Ilvbl	-0.198926	10.462	-2.59146	0.0201383	0.045228	-4.37092	downregulated in N
Q8BU88	Mrpl22	0.805388	3.90395	3.85673	0.00148878	0.00529367	-1.81551	upregulated in N
Q8BUK6	Hook3	0.299345	9.64573	2.57207	0.0209361	0.0467356	-4.40789	upregulated in N
Q8BUR4	Dock1	0.599714	5.4345	6.38202	1.09447e-05	0.000101676	3.18533	upregulated in N
Q8BUY5	Timmdc1	0.5349	9.61266	7.52428	1.55478e-06	2.27711e-05	5.19147	upregulated in N
Q8BVG4	Dpp9	-0.22531	10.1512	-2.83876	0.0122092	0.0297603	-3.89074	downregulated in N
Q8BVI4	Qdpr; LOC102643271	0.626871	13.4692	8.27355	4.74432e-07	8.79145e-06	6.41181	upregulated in N
Q8BVI5	Stx16	-0.428821	6.68039	-3.48275	0.00323241	0.0100189	-2.58827	downregulated in N
Q8BVM9	Phf11; Phf11a	-1.14141	6.32505	-4.74878	0.000241892	0.0011899	0.0192202	downregulated in N
Q8BWF0	Aldh5a1	0.362029	13.2957	4.16564	0.000787989	0.00313747	-1.17629	upregulated in N
Q8BWJ3	Phka2	0.447433	7.5457	2.90896	0.0105772	0.026427	-3.75185	upregulated in N
Q8BWN8	Acot4	0.385386	11.658	4.14155	0.000827899	0.00326487	-1.22607	upregulated in N
Q8BWN9	AI182371	0.913162	6.57968	6.94674	4.07957e-06	4.80442e-05	4.1995	upregulated in N
Q8BWP5	Ttpa	0.477192	12.1974	4.90494	0.000177329	0.000920471	0.33504	upregulated in N
Q8BWQ1	Ugt2a3	0.257223	13.0711	2.81943	0.0126999	0.030811	-3.92879	upregulated in N
Q8BWT1	Acaa2	0.21649	16.079	2.55626	0.0216089	0.0479889	-4.43796	upregulated in N
Q8BWU8	Agxt2l1; Etnppl	1.17683	10.2789	14.8292	1.59785e-10	2.2947e-08	14.5336	upregulated in N
Q8BX02	Kank2	0.631658	8.43792	5.1093	0.000118618	0.000668036	0.74479	upregulated in N
Q8BX10	Pgam5	0.196167	9.69047	2.90826	0.0105924	0.0264298	-3.75324	upregulated in N
Q8BX80	Engase	0.560237	4.46077	3.65932	0.00224079	0.00741197	-2.22401	upregulated in N
Q8BXB6	Slco2b1	1.21771	8.18486	6.31275	1.23904e-05	0.0001116	3.05793	upregulated in N
Q8BXN7	Ppm1k	0.428808	10.0304	4.6604	0.000288698	0.00136933	-0.160455	upregulated in N
Q8BXR6	Peli3	0.813856	6.08521	5.10085	0.000120595	0.000675489	0.727934	upregulated in N
Q8BXV2	Bri3bp	0.603116	7.80836	5.41285	6.58976e-05	0.000415476	1.3451	upregulated in N
Q8BXZ1	Tmx3	-0.433047	8.81394	-3.91811	0.00131144	0.00474887	-1.68841	downregulated in N
Q8BYB9	Poglut1	-0.370953	8.24651	-3.29483	0.00477326	0.0137023	-2.97365	downregulated in N
Q8BYC6	Taok3	0.4039	10.1124	3.634	0.00236162	0.00772758	-2.27633	upregulated in N
Q8BYL4	Yars2	0.24226	10.2107	3.12403	0.00679624	0.0183577	-3.32077	upregulated in N
Q8BYM8	Cars2	0.311125	9.37695	3.67458	0.002171	0.00720879	-2.19247	upregulated in N
Q8BZ20	Parp12	-0.565105	7.7744	-4.675	0.000280367	0.00133655	-0.130724	downregulated in N
Q8BZW8	Nhlrc2	0.358407	9.47021	3.58665	0.00260544	0.00843115	-2.37412	upregulated in N
Q8C0C0	Zhx2	0.297474	5.32661	3.10189	0.00711396	0.0190961	-3.36548	upregulated in N
Q8C0D0	Trub1	0.644989	5.35297	5.24043	9.18868e-05	0.000540449	1.0054	upregulated in N
Q8C0J6	Sowahc	-1.68805	5.52572	-5.19056	0.000101233	0.000582825	0.906502	downregulated in N
Q8C0M9	Asrgl1	0.86968	8.53203	4.74487	0.000243789	0.00119809	0.0112839	upregulated in N
Q8C0N2	Agpat9; Gpat3	-0.379744	9.17048	-3.4013	0.00382762	0.0114637	-2.75566	downregulated in N
Q8C129	Lnpep	-0.506833	8.94639	-3.32491	0.00448475	0.01307	-2.91217	downregulated in N
Q8C165	Pm20d1	0.350403	12.7404	4.58546	0.000335633	0.00153559	-0.313312	upregulated in N
Q8C1B7	Sept11	-0.530793	10.4498	-4.86341	0.000192539	0.000981683	0.251281	downregulated in N
Q8C1E7	Tmem120a	-0.819637	9.25632	-6.18276	1.56664e-05	0.000133656	2.81708	downregulated in N
Q8C2E4	Ptcd1	0.325827	6.67368	3.04824	0.00794589	0.0208953	-3.47355	upregulated in N
Q8C2K1	Def6	0.678235	4.62448	3.14768	0.00647229	0.0175644	-3.27293	upregulated in N
Q8C2Q8	Atp5c1	0.176729	14.196	2.63366	0.0185019	0.0420645	-4.2901	upregulated in N
Q8C341	Suco	-0.481312	4.96177	-2.56019	0.0214398	0.0477157	-4.4305	downregulated in N
Q8C3J5	Dock2	-0.652032	5.61004	-4.71047	0.000261143	0.0012696	-0.0585868	downregulated in N
Q8C3V4	Stat1	-1.77481	12.6843	-15.3767	9.45766e-11	1.65782e-08	15.0546	downregulated in N
Q8C407	Yipf4	-0.571466	9.46882	-7.00847	3.6721e-06	4.43569e-05	4.30769	downregulated in N
Q8C570	Rae1	-0.307547	9.92338	-3.75557	0.00183552	0.00628036	-2.02493	downregulated in N
Q8C5W0	Clmn	0.404782	11.1546	4.28993	0.0006111	0.00252581	-0.919825	upregulated in N
Q8C5W3	Tbcel	0.837431	10.0467	9.68277	6.10261e-08	1.80289e-06	8.51616	upregulated in N
Q8C605	Pfkp	-0.397661	7.21511	-3.22957	0.00546406	0.0152946	-3.1067	downregulated in N
Q8C729	Fam126b	0.252683	6.37468	2.8512	0.0119029	0.0291761	-3.86619	upregulated in N
Q8C7E7	Stbd1	-0.662297	7.84259	-5.16801	0.000105777	0.000604939	0.861695	downregulated in N
Q8C7H1	Mmaa	0.863033	11.1785	9.64237	6.45233e-08	1.89537e-06	8.4591	upregulated in N
Q8C845	Efhd2	-0.426265	11.6113	-4.76531	0.000234041	0.00115893	0.0527555	downregulated in N
Q8C9E8	Fam26f	-1.10236	9.47401	-8.35672	4.17669e-07	8.08152e-06	6.54276	downregulated in N
Q8CA44	Atp5sl; Dmac2	0.656721	5.53226	4.51173	0.000389461	0.00174029	-0.464105	upregulated in N
Q8CAK3	A230050P20Rik	0.43216	7.4388	4.23706	0.000680792	0.00277141	-1.02884	upregulated in N
Q8CAS9	Parp9	-0.702301	11.8182	-10.6947	1.59437e-08	6.0841e-07	9.88812	downregulated in N
Q8CAY6	Acat2	0.356162	14.1397	2.63411	0.0184849	0.0420445	-4.28923	upregulated in N
Q8CB77	Tceb3; Eloa	-0.814396	3.61198	-3.16688	0.00622058	0.0170071	-3.23404	downregulated in N
Q8CBB9	Rsad2	-1.2791	9.79792	-10.3553	2.47288e-08	8.32511e-07	9.4401	downregulated in N
Q8CBM2	Asph	-0.21963	11.8588	-2.8424	0.0121187	0.029611	-3.88355	downregulated in N
Q8CBQ5	Pi4k2b	-0.453492	6.36255	-4.49299	0.000404497	0.00179815	-0.502481	downregulated in N
Q8CBY0	Gatc	0.578607	5.20689	2.57313	0.0208918	0.0466568	-4.40588	upregulated in N
Q8CBY1	Samd4	-0.841086	5.81253	-5.87319	2.76472e-05	0.000213991	2.23441	downregulated in N
Q8CC21	Ttc19	0.479612	4.78258	4.28396	0.00061859	0.00255236	-0.932127	upregulated in N
Q8CC88	Vwa8	0.433397	13.4411	6.28864	1.29392e-05	0.000114941	3.01342	upregulated in N
Q8CCF0	Prpf31	-0.327738	9.25624	-2.89428	0.0108999	0.0270666	-3.78098	downregulated in N
Q8CCJ3	Ufl1	-0.286018	11.3112	-4.14735	0.000818102	0.0032325	-1.21407	downregulated in N
Q8CCK0	H2afy2	0.382185	10.2437	4.70596	0.000263509	0.00127799	-0.0677458	upregulated in N
Q8CE80	Cast	-0.705522	9.7042	-4.25991	0.000649723	0.00266247	-0.9817	downregulated in N
Q8CEE7	Rdh13	0.567222	9.25998	5.28333	8.45624e-05	0.000506591	1.09024	upregulated in N
Q8CFA2	Amt	0.45954	12.546	4.68951	0.000272335	0.00130731	-0.101209	upregulated in N
Q8CFB4	Gbp5	-1.75496	10.8864	-12.7068	1.45139e-09	1.0279e-07	12.3209	downregulated in N
Q8CFB8	Parp3	-0.282647	11.1585	-3.15654	0.00635482	0.017304	-3.25497	downregulated in N
Q8CFP6	Dnajc27	0.58915	6.29668	4.14754	0.000817778	0.0032325	-1.21367	upregulated in N
Q8CFX1	H6pd	-0.568975	12.5696	-5.57044	4.87935e-05	0.000330782	1.65251	downregulated in N
Q8CFZ6	Clec3b	0.533385	6.66124	3.1978	0.00583526	0.0161587	-3.17128	upregulated in N
Q8CG14	C1s; C1s1	-0.455761	8.01622	-3.82908	0.0015764	0.00554421	-1.87276	downregulated in N
Q8CG16	C1ra	-0.539433	8.97975	-4.81875	0.000210403	0.00106437	0.161015	downregulated in N
Q8CG48	Smc2	-0.504276	5.65444	-3.4726	0.00330123	0.0101834	-2.60916	downregulated in N
Q8CG72	Adprhl2	0.400298	7.29031	2.68307	0.0167475	0.038775	-4.19483	upregulated in N
Q8CG76	Akr7a5	0.51444	12.7591	5.43913	6.2663e-05	0.00040095	1.39657	upregulated in N
Q8CG79	Trp53bp2	0.53094	5.17083	4.34811	0.000542759	0.00229629	-0.800003	upregulated in N
Q8CGA0	Ppm1f	0.321709	6.87158	4.33851	0.000553472	0.00233532	-0.819759	upregulated in N
Q8CGB6	Tenc1; Tns2	0.400669	9.19875	3.26543	0.00507295	0.0143947	-3.03363	upregulated in N
Q8CGK3	Lonp1	0.205284	13.5873	3.34008	0.00434586	0.0127407	-2.88113	upregulated in N
Q8CH02	Sugp1	-0.45653	5.71514	-2.62347	0.0188847	0.0427845	-4.30966	downregulated in N
Q8CHB6	Ncor1	-1.03989	4.66764	-2.54578	0.0220661	0.0488049	-4.45784	downregulated in N
Q8CHC4	Synj1	-0.265486	7.62679	-3.03089	0.00823485	0.0215238	-3.5084	downregulated in N
Q8CHG3	Gcc2	-0.693137	7.76305	-5.31094	8.01703e-05	0.000488774	1.14472	downregulated in N
Q8CHK3	Mboat7	-0.518108	6.89963	-3.88364	0.00140823	0.00503495	-1.75978	downregulated in N
Q8CHR6	Dpyd	0.882241	13.3798	9.4222	8.76895e-08	2.46388e-06	8.14479	upregulated in N
Q8CHT0	Aldh4a1	0.319049	14.8399	2.69566	0.0163272	0.0379207	-4.17047	upregulated in N
Q8CHW4	Eif2b5	0.643995	8.76609	4.46444	0.000428563	0.00188247	-0.561013	upregulated in N
Q8CI11	Gnl3	-0.549138	6.51951	-4.76795	0.000232812	0.00115512	0.0581079	downregulated in N
Q8CIE6	Copa	-0.653367	13.4048	-8.08273	6.37595e-07	1.13277e-05	6.108	downregulated in N
Q8CIF4	Btd	0.540737	8.88913	5.53032	5.2657e-05	0.000352638	1.57453	upregulated in N
Q8CIN4	Pak2	-0.41894	9.10551	-3.14184	0.00655087	0.0177412	-3.28475	downregulated in N
Q8CJ91	Cd209b	0.396943	6.4394	3.46791	0.00333347	0.0102645	-2.61879	upregulated in N
Q8JZM0	Tfb1m	0.33993	7.48409	3.79794	0.00168135	0.00583396	-1.93724	upregulated in N
Q8JZN5	Acad9	0.350908	12.4259	3.54711	0.00282824	0.00898709	-2.45569	upregulated in N
Q8JZN7	Rhot2	0.345701	8.74017	4.13123	0.000845608	0.00331196	-1.24738	upregulated in N
Q8JZQ2	Afg3l2	0.284821	13.1813	3.83685	0.00155128	0.00547449	-1.85668	upregulated in N
Q8JZQ9	Eif3b	-0.342889	10.8186	-4.43244	0.000457285	0.00198336	-0.626681	downregulated in N
Q8JZS9	Mrpl48	0.369939	5.73583	2.57947	0.0206282	0.046148	-4.3938	upregulated in N
Q8JZU0	Nudt13	0.469739	4.87769	3.81975	0.00160713	0.00562549	-1.89207	upregulated in N
Q8JZV9	Bdh2	0.777635	7.86018	3.19233	0.00590172	0.0163165	-3.1824	upregulated in N
Q8JZY4	1110008L16Rik	0.767842	7.38692	6.79725	5.27509e-06	5.92875e-05	3.93529	upregulated in N
Q8K010	Oplah	0.246502	12.4015	3.18951	0.00593623	0.0163769	-3.18812	upregulated in N
Q8K021	Scamp1	-0.458839	10.0503	-4.60328	0.000323808	0.00149339	-0.276931	downregulated in N
Q8K094	Pvr	-0.87719	5.39946	-6.94304	4.10544e-06	4.8239e-05	4.193	downregulated in N
Q8K0D5	Gfm1	0.347913	11.2501	3.11546	0.00691749	0.0186462	-3.33808	upregulated in N
Q8K0E8	Fgb	-1.29641	13.7542	-8.74397	2.33283e-07	5.15415e-06	7.14102	downregulated in N
Q8K0G5	Tssc1; Eipr1	-0.542404	6.43664	-3.45758	0.00340572	0.0104558	-2.64004	downregulated in N
Q8K0G8	Esrp2	0.511005	8.85041	4.68835	0.000272966	0.00130912	-0.103558	upregulated in N
Q8K0L2	Entpd8	0.722587	6.3516	7.61393	1.34384e-06	2.0415e-05	5.34141	upregulated in N
Q8K0L9	Zbtb20	0.746245	9.38029	6.51829	8.59101e-06	8.67491e-05	3.43407	upregulated in N
Q8K0Z7	Taco1	0.606953	9.68144	5.49969	5.58187e-05	0.000368561	1.51487	upregulated in N
Q8K124	Plekho2	-0.487076	9.01717	-2.75717	0.0144142	0.0342156	-4.05081	downregulated in N
Q8K157	Galm	0.756076	12.0816	7.47554	1.68376e-06	2.41137e-05	5.10952	upregulated in N
Q8K183	Pdxk	0.601758	10.7535	6.65021	6.81241e-06	7.21101e-05	3.67242	upregulated in N
Q8K1R7	Nek9	0.356415	6.03224	2.54567	0.0220708	0.0488049	-4.45804	upregulated in N
Q8K1Z0	Coq9	0.420096	11.9417	4.90801	0.000176253	0.000915805	0.341237	upregulated in N
Q8K215	Lyrm4	0.435268	9.97594	4.49793	0.000400481	0.00178183	-0.492372	upregulated in N
Q8K224	Nat10	0.307349	5.15963	2.61419	0.0192405	0.0434761	-4.32746	upregulated in N
Q8K268	Abcf3	0.730154	6.6113	5.07887	0.000125898	0.000699134	0.684044	upregulated in N
Q8K297	Glt25d1; Colgalt1	-0.306585	9.6324	-3.22071	0.00556517	0.0155524	-3.12472	downregulated in N
Q8K2C6	Sirt5	0.486105	10.9618	3.17408	0.00612868	0.0167811	-3.21943	upregulated in N
Q8K2C7	Os9	-0.661073	11.55	-4.70203	0.000265589	0.00128567	-0.0757339	downregulated in N
Q8K2I4	Manba	0.263804	7.55763	3.23937	0.00535425	0.0150525	-3.08673	upregulated in N
Q8K2M0	Mrpl38	0.408897	9.02106	4.68718	0.000273611	0.001311	-0.105955	upregulated in N
Q8K2P2	Fam83a	-1.91361	6.5592	-13.2027	8.43884e-10	7.27146e-08	12.8675	downregulated in N
Q8K2Q9	4930506M07Rik; Shtn1	-0.692907	9.21227	-5.44778	6.16344e-05	0.000396331	1.41349	downregulated in N
Q8K2Y7	Mrpl47	0.813754	6.80299	5.80993	3.11001e-05	0.000233775	2.11379	upregulated in N
Q8K370	Acad10	0.393592	13.6937	5.10973	0.000118518	0.000668036	0.745653	upregulated in N
Q8K3G9	Appl2	0.445601	5.09678	4.11956	0.000866119	0.0033744	-1.27152	upregulated in N
Q8K3H0	Appl1	0.259994	7.79391	2.80589	0.0130551	0.0314515	-3.95541	upregulated in N
Q8K3J1	Ndufs8	0.319267	12.8562	3.44668	0.00348364	0.0106413	-2.66245	upregulated in N
Q8K409	Polb	0.437508	7.26944	3.21408	0.00564195	0.0157414	-3.13819	upregulated in N
Q8K411	Pitrm1	0.427177	12.7121	6.42886	1.00678e-05	9.80238e-05	3.27111	upregulated in N
Q8K440	Abca8b	0.29033	10.3805	3.41379	0.00372968	0.0112413	-2.73002	upregulated in N
Q8K4F5	Abhd11	0.348888	12.0461	4.35387	0.000536438	0.00227326	-0.788161	upregulated in N
Q8K4H1	Afmid	0.946586	11.6142	9.99963	3.96483e-08	1.237e-06	8.95754	upregulated in N
Q8K4K6	Pank1	0.731729	6.4931	7.65012	1.26742e-06	1.96184e-05	5.40162	upregulated in N
Q8K4Q6	Neil1	1.60105	6.20557	4.33282	0.000559923	0.00235925	-0.83147	upregulated in N
Q8K4Z3	Apoa1bp; Naxe	0.288325	12.0925	3.17773	0.00608257	0.0167093	-3.21203	upregulated in N
Q8QZR1	Tat	-1.18477	11.1473	-10.5227	1.98877e-08	6.99451e-07	9.66257	downregulated in N
Q8QZR5	Gpt	0.509749	12.9103	5.72958	3.61422e-05	0.000260971	1.95984	upregulated in N
Q8QZS1	Hibch	0.282544	13.4279	3.81897	0.00160972	0.00563075	-1.89369	upregulated in N
Q8R015	Bloc1s5	-1.03856	4.30024	-4.98602	0.000151092	0.000805437	0.498108	downregulated in N
Q8R035	Ict1; Mrpl58	0.488683	9.66028	4.60653	0.000321694	0.00148496	-0.270285	upregulated in N
Q8R080	Gtse1	1.06857	4.25763	4.33823	0.000553791	0.00233532	-0.820342	upregulated in N
Q8R084	Ugt2b1	0.334971	13.2157	2.55511	0.0216585	0.0480784	-4.44014	upregulated in N
Q8R086	Suox	0.315095	13.491	3.57567	0.00266544	0.00860195	-2.39676	upregulated in N
Q8R0F5	Rbmx2	0.550797	5.39401	2.79957	0.0132241	0.0317846	-3.96782	upregulated in N
Q8R0F8	Fahd1	0.334109	11.8654	2.94257	0.00987341	0.0250346	-3.68502	upregulated in N
Q8R0F9	Sec14l4	0.484392	11.676	7.76725	1.04981e-06	1.71215e-05	5.59532	upregulated in N
Q8R0G9	Nup133	0.327052	9.44589	3.93317	0.00127131	0.00464827	-1.65723	upregulated in N
Q8R0N6	Adhfe1	0.684118	11.2405	5.27988	8.51288e-05	0.000509394	1.08342	upregulated in N
Q8R0S2	Iqsec1	0.362683	7.2712	3.68517	0.00212384	0.00706939	-2.17057	upregulated in N
Q8R0W0	Eppk1	-0.938694	14.4673	-12.5346	1.75931e-09	1.21275e-07	12.1266	downregulated in N
Q8R0Y6	Aldh1l1	0.546993	15.608	5.1912	0.000101108	0.000582825	0.907768	upregulated in N
Q8R104	Sirt3	0.605108	9.04626	6.65478	6.75813e-06	7.17444e-05	3.68065	upregulated in N
Q8R105	Vps37c	-0.459683	7.01718	-4.20174	0.000731805	0.0029512	-1.10172	downregulated in N
Q8R121	Serpina10	-0.837589	7.85503	-7.36066	2.03426e-06	2.74746e-05	4.91505	downregulated in N
Q8R123	Flad1	0.230816	11.2701	3.54979	0.00281254	0.00895568	-2.45016	upregulated in N
Q8R127	Sccpdh	-0.257163	7.98364	-3.86051	0.0014772	0.00525972	-1.80768	downregulated in N
Q8R146	Apeh	0.505588	11.8693	5.89826	2.63913e-05	0.000207676	2.28207	upregulated in N
Q8R151	Znfx1	-0.444629	8.25984	-5.71006	3.74909e-05	0.00026846	1.92231	downregulated in N
Q8R164	Bphl	0.367842	13.7577	4.62409	0.000310534	0.00145006	-0.234461	upregulated in N
Q8R180	Ero1l	-0.443429	10.2206	-4.81345	0.000212635	0.00107251	0.150284	downregulated in N
Q8R1B4	Eif3c	-0.257447	11.921	-2.93116	0.010107	0.0254646	-3.70773	downregulated in N
Q8R1F5	Hyi	0.767066	12.2696	7.6127	1.34652e-06	2.0415e-05	5.33936	upregulated in N
Q8R1G2	Cmbl	0.788679	11.6777	8.60907	2.85182e-07	5.92126e-06	6.93473	upregulated in N
Q8R1K1	Ubac2	-0.45497	6.9557	-2.73235	0.0151586	0.035655	-4.09921	downregulated in N
Q8R1K4	Agxt2l2; Phykpl	0.535803	6.4431	5.19654	0.000100062	0.000579538	0.918378	upregulated in N
Q8R1N0	Zfp830	-1.22121	4.82622	-2.99352	0.00889284	0.0229765	-3.58331	downregulated in N
Q8R1S0	Coq6	0.33917	9.51217	3.68493	0.00212492	0.00706939	-2.17107	upregulated in N
Q8R1S9	Slc38a4	-0.457099	9.55994	-2.90561	0.0106501	0.0265483	-3.75851	downregulated in N
Q8R1V4	Tmed4	-0.42707	9.91909	-3.11422	0.00693533	0.0186651	-3.3406	downregulated in N
Q8R216	Sirt4	0.802605	7.71103	9.33624	9.89868e-08	2.66543e-06	8.02057	upregulated in N
Q8R2E9	Ero1lb	-0.413921	8.13228	-4.56791	0.000347714	0.00158666	-0.349174	downregulated in N
Q8R2K3	Ssbp1	0.212836	12.0363	3.24576	0.00528389	0.014887	-3.07372	upregulated in N
Q8R2Q4	Gfm2	0.571401	10.4114	6.72522	5.97699e-06	6.51921e-05	3.80688	upregulated in N
Q8R2Q8	Bst2	-0.871183	9.33232	-8.81444	2.10223e-07	4.76691e-06	7.24787	downregulated in N
Q8R2R3	Aagab	0.598572	5.94311	4.92127	0.00017169	0.000894794	0.367942	upregulated in N
Q8R2S8	Cd177	-1.06374	8.7033	-13.1064	9.36238e-10	7.81699e-08	12.763	downregulated in N
Q8R2U6	Nudt4	0.276809	8.66687	2.82173	0.0126404	0.0307101	-3.92427	upregulated in N
Q8R2Y8	Ptrh2	0.350947	10.9359	3.80987	0.00164032	0.00571844	-1.91253	upregulated in N
Q8R332	Nupl1	0.316286	8.24437	3.34295	0.00432006	0.0126974	-2.87525	upregulated in N
Q8R366	Igsf8	-0.862098	8.61944	-10.669	1.64753e-08	6.0841e-07	9.85466	downregulated in N
Q8R3F5	Mcat	0.701677	10.3954	8.66206	2.6348e-07	5.58275e-06	7.01602	upregulated in N
Q8R3L2	Tcf25	-0.968629	5.73852	-5.55975	4.9793e-05	0.00033695	1.63176	downregulated in N
Q8R3P0	Aspa	0.371972	9.88651	4.8144	0.000212233	0.00107153	0.152209	upregulated in N
Q8R3Q0	Tmem66; Saraf	0.306384	7.41688	4.05647	0.000986031	0.00377334	-1.40199	upregulated in N
Q8R3V5	Sh3glb2	0.39677	7.85722	2.83891	0.0122053	0.0297603	-3.89043	upregulated in N
Q8R404	2410015M20Rik	0.462332	10.5101	3.3083	0.00464184	0.0134069	-2.94613	upregulated in N
Q8R422	Cd109	0.525149	7.02703	3.53305	0.00291199	0.00918546	-2.48467	upregulated in N
Q8R4H7	Nags	0.664801	9.75921	6.18445	1.56183e-05	0.000133465	2.82024	upregulated in N
Q8R4N0	Clybl	0.41329	13.0226	5.08485	0.000124433	0.000694728	0.695983	upregulated in N
Q8R4U0	Stab2	0.756623	10.5177	12.813	1.29032e-09	9.54668e-08	12.4396	upregulated in N
Q8R502	Lrrc8c	-0.920132	5.9684	-6.77041	5.52596e-06	6.1176e-05	3.88753	downregulated in N
Q8R570	Snap47	0.194005	9.8298	2.58991	0.0202009	0.045349	-4.37388	upregulated in N
Q8R574	Prpsap2	0.341616	6.36065	3.51217	0.00304095	0.00953988	-2.5277	upregulated in N
Q8R5F3	AI314976; Oard1	0.507181	7.23495	4.17843	0.000767595	0.00307872	-1.14986	upregulated in N
Q8R5F7	Ifih1	-1.44401	9.88503	-13.5251	5.9865e-10	5.83966e-08	13.2127	downregulated in N
Q8R5I6	Gstm4	0.791909	9.97647	5.41405	6.57465e-05	0.000415076	1.34745	upregulated in N
Q8R5J9	Arl6ip5	-0.469642	9.17413	-3.37445	0.00404689	0.0119968	-2.81073	downregulated in N
Q8R5L1	C1qbp	0.293358	11.8373	2.84223	0.0121228	0.029611	-3.88388	upregulated in N
Q8VBT2	Sds	0.305084	12.5925	3.01311	0.00854164	0.0222022	-3.54406	upregulated in N
Q8VBW8	Ttc36	0.753936	10.5203	4.59974	0.000326119	0.0014987	-0.284145	upregulated in N
Q8VBX6	Mpdz	0.4381	9.79837	6.762	5.60711e-06	6.19418e-05	3.87254	upregulated in N
Q8VC28	Akr1c13	0.396775	12.7189	4.64401	0.000298354	0.0014061	-0.193853	upregulated in N
Q8VC30	Dak; Tkfc	0.384317	14.2639	5.45833	6.04035e-05	0.000391827	1.43412	upregulated in N
Q8VC31	Ccdc9	-0.769571	7.56529	-3.76017	0.0018181	0.00624142	-2.01541	downregulated in N
Q8VC70	Rbms2	-0.569794	7.93003	-4.05304	0.000993019	0.00379446	-1.4091	downregulated in N
Q8VC77	Akr1c20	1.3014	4.50103	6.58942	7.57871e-06	7.82074e-05	3.56288	upregulated in N
Q8VC97	Upb1	1.50444	11.3457	13.5872	5.60758e-10	5.57523e-08	13.2784	upregulated in N
Q8VCA4	Cyp4f15	0.394242	9.77313	2.7584	0.0143784	0.0341462	-4.04842	upregulated in N
Q8VCA8	Scrn2	0.563449	10.7733	8.03343	6.88699e-07	1.20696e-05	6.02875	upregulated in N
Q8VCB3	Gys2	0.802086	11.7244	7.16872	2.80094e-06	3.58437e-05	4.58615	upregulated in N
Q8VCC1	Hpgd	1.03347	9.17154	10.7737	1.44171e-08	5.74876e-07	9.99077	upregulated in N
Q8VCC2	Ces1g	0.535436	12.2932	4.24498	0.000669847	0.00272901	-1.01248	upregulated in N
Q8VCD5	Med17	-0.44974	6.49482	-3.56215	0.0027413	0.00877556	-2.42466	downregulated in N
Q8VCG1	Dut	0.451157	8.25256	3.93994	0.00125366	0.00459248	-1.64321	upregulated in N
Q8VCH0	Acaa1b	0.74519	14.7968	4.36795	0.00052129	0.00221999	-0.759201	upregulated in N
Q8VCH7	Rdh10	0.727819	7.20176	5.0681	0.000128582	0.000711744	0.662537	upregulated in N
Q8VCH8	Ubxn4	-0.543403	9.48975	-4.74018	0.000246083	0.00120707	0.00176564	downregulated in N
Q8VCI5	Pex19	-0.476882	7.78001	-3.6878	0.00211229	0.00704549	-2.16512	downregulated in N
Q8VCM7	Fgg	-0.973068	12.9199	-5.30673	8.08237e-05	0.000489695	1.13643	downregulated in N
Q8VCN5	Cth	0.49412	13.6602	6.30399	1.25869e-05	0.000112391	3.04177	upregulated in N
Q8VCN9	Tbcc	-0.487849	7.79304	-3.77748	0.00175411	0.00604987	-1.9796	downregulated in N
Q8VCR7	Abhd14b	0.699265	12.4003	9.21274	1.17978e-07	2.97535e-06	7.84061	upregulated in N
Q8VCS0	Pglyrp2	-0.38301	5.76679	-3.08736	0.00733049	0.0195555	-3.39481	downregulated in N
Q8VCX1	Akr1d1	0.631642	11.9383	7.60399	1.36567e-06	2.0643e-05	5.32484	upregulated in N
Q8VCZ9	Prodh2	0.653181	12.7333	7.56532	1.4542e-06	2.15417e-05	5.26025	upregulated in N
Q8VD31	Tapbpl	-1.31142	10.7173	-13.3048	7.56365e-10	6.74208e-08	12.9777	downregulated in N
Q8VDC1	Fyco1	0.329808	6.15502	4.21066	0.000718565	0.0029046	-1.08331	upregulated in N
Q8VDD8	Wash; Wash1; Washc1	-0.529575	8.54174	-3.08102	0.00742685	0.0197718	-3.40757	downregulated in N
Q8VDG5	Ppcs	0.504718	9.95864	4.078	0.000943326	0.00362602	-1.35746	upregulated in N
Q8VDI7	Ubac1	0.468466	7.81537	3.48115	0.00324314	0.0100401	-2.59156	upregulated in N
Q8VDJ3	Hdlbp	-0.313646	13.9607	-3.11437	0.00693312	0.0186651	-3.34029	downregulated in N
Q8VDL4	Adpgk	-0.63651	9.16971	-5.5901	4.70089e-05	0.000321476	1.69065	downregulated in N
Q8VDN2	Atp1a1	-0.268272	14.3854	-3.51952	0.00299487	0.00941244	-2.51254	downregulated in N
Q8VDQ1	Ptgr2	0.68068	10.8205	7.26155	2.39806e-06	3.1308e-05	4.74585	upregulated in N
Q8VDT9	Mrpl50	0.509742	8.33096	3.9456	0.0012391	0.00454338	-1.63149	upregulated in N
Q8VDU3	Apol9a	-1.30906	9.52134	-12.0018	3.23698e-09	1.94595e-07	11.5095	downregulated in N
Q8VDV8	Mitd1	-0.632122	7.01795	-7.51837	1.56984e-06	2.29267e-05	5.18156	downregulated in N
Q8VDW0	Ddx39	0.510599	6.08664	5.67501	4.00451e-05	0.000282832	1.8548	upregulated in N
Q8VDZ4	Zdhhc5	-0.502921	7.41079	-4.22046	0.000704301	0.00285363	-1.06309	downregulated in N
Q8VE04	Mob3b	0.516727	6.74818	3.17386	0.00613145	0.0167811	-3.21988	upregulated in N
Q8VE19	Mios	0.231593	6.83629	2.74144	0.0148817	0.0350996	-4.0815	upregulated in N
Q8VE22	Mrps23	0.477835	10.6525	5.33232	7.69306e-05	0.000470131	1.18687	upregulated in N
Q8VE47	Uba5	-0.404802	10.0905	-4.13695	0.000835743	0.00328577	-1.23556	downregulated in N
Q8VE88	Fam114a2	-0.399419	6.32328	-3.49045	0.00318118	0.00988978	-2.57243	downregulated in N
Q8VE95	C030006K11Rik	0.422329	9.57264	4.00398	0.00109856	0.00411861	-1.51062	upregulated in N
Q8VE99	Ccdc115	-0.53194	7.94503	-4.6432	0.00029884	0.00140711	-0.195504	downregulated in N
Q8VEB4	Pla2g15	0.525358	6.68697	3.24015	0.00534567	0.0150447	-3.08516	upregulated in N
Q8VED9	Lgalsl	0.651324	6.83179	6.06779	1.93159e-05	0.000159781	2.60218	upregulated in N
Q8VEE0	Rpe	0.403454	8.03582	4.55275	0.000358505	0.00163014	-0.380161	upregulated in N
Q8VEH8	Erlec1	-0.278816	8.58813	-2.64036	0.018254	0.0415717	-4.27722	downregulated in N
Q8VEJ4	Nle1	0.276127	5.10854	2.70448	0.0160383	0.0374285	-4.15336	upregulated in N
Q8VEL0	Mospd1	-0.508744	5.98952	-3.28956	0.00482562	0.0138219	-2.9844	downregulated in N
Q8VHN8	Nudt16l1	0.562995	7.68686	7.42932	1.81649e-06	2.52589e-05	5.03148	upregulated in N
Q8VI47	Abcc2	0.52397	12.181	5.04885	0.000133532	0.000735056	0.624027	upregulated in N
Q8VI78	Pla1a	-1.06309	5.20936	-6.90067	4.4144e-06	5.12864e-05	4.1184	downregulated in N
Q8VI84	Noc3l	0.32264	6.50421	3.30249	0.00469801	0.0135461	-2.95799	upregulated in N
Q8VI94	Oasl1	-1.33616	9.88232	-10.5412	1.94178e-08	6.87603e-07	9.68698	downregulated in N
Q8VIM9	Irgq	0.393453	8.19773	3.87878	0.00142246	0.0050753	-1.76986	upregulated in N
Q91V04	Tram1	-0.727019	9.58621	-3.63835	0.00234045	0.00766315	-2.26736	downregulated in N
Q91V08	Clec2d	-0.261334	7.47507	-3.09128	0.00727139	0.0194179	-3.38689	downregulated in N
Q91V16	Lyrm5; Etfrf1	0.515721	9.22632	4.09888	0.000903701	0.00349973	-1.31428	upregulated in N
Q91V55	Rps5	-0.380917	12.2522	-4.35575	0.000534391	0.00226645	-0.784297	downregulated in N
Q91V76	4931406C07Rik	0.651427	12.8528	7.57857	1.42321e-06	2.12046e-05	5.2824	upregulated in N
Q91VA7	Idh3b	0.199898	12.2313	3.03797	0.00811571	0.021277	-3.49418	upregulated in N
Q91VC4	Plvap	-0.788829	10.9015	-5.80634	3.13091e-05	0.000234932	2.10692	downregulated in N
Q91VD9	Ndufs1	0.199406	14.5671	3.29646	0.00475714	0.0136636	-2.97031	upregulated in N
Q91VF2	Hnmt	0.611806	9.49478	6.37948	1.09944e-05	0.000101801	3.18068	upregulated in N
Q91VK1	Bzw2	-0.343463	5.89976	-2.56927	0.0210538	0.0469577	-4.41322	downregulated in N
Q91VR5	Ddx1	-0.23339	12.3807	-3.4886	0.0031934	0.0099218	-2.57623	downregulated in N
Q91VT4	Cbr4	0.372838	11.4211	4.77325	0.000230361	0.00114516	0.0688658	upregulated in N
Q91VU6	Dcaf11	0.540314	6.13785	4.96075	0.000158809	0.000836556	0.447364	upregulated in N
Q91VW3	Sh3bgrl3	-0.681802	10.1375	-3.49189	0.00317166	0.00987207	-2.56946	downregulated in N
Q91VW5	Golga4	-0.544886	8.83903	-3.71766	0.00198553	0.00669774	-2.10338	downregulated in N
Q91VX2	Ubap2	-1.11811	6.27461	-5.20118	9.91647e-05	0.000576047	0.927577	downregulated in N
Q91W43	Gldc	0.585898	12.5377	5.19549	0.000100268	0.000579848	0.916285	upregulated in N
Q91W59	Rbms1	-0.353331	9.35408	-2.80722	0.0130197	0.0313837	-3.95279	downregulated in N
Q91W64	Cyp2c70	0.661863	12.2548	4.78438	0.000225309	0.00112437	0.0914116	upregulated in N
Q91WC3	Acsl6	1.20409	8.04629	5.58259	4.7682e-05	0.000325219	1.6761	upregulated in N
Q91WD5	Ndufs2	0.312435	13.2983	3.96329	0.00119469	0.00441181	-1.59485	upregulated in N
Q91WE4	BC031181; LOC102641497	-1.37134	8.81551	-5.05125	0.000132903	0.000732525	0.628838	downregulated in N
Q91WK2	Eif3h	-0.47325	10.6801	-6.29705	1.2745e-05	0.000113411	3.02895	downregulated in N
Q91WK5	Gcsh	0.456245	12.1045	2.88598	0.0110866	0.0274248	-3.79743	upregulated in N
Q91WM2	Cecr5; Hdhd5	0.585051	11.2428	7.62225	1.32586e-06	2.02203e-05	5.35526	upregulated in N
Q91WN1	Dnajc9	-0.453172	5.57834	-3.47599	0.00327809	0.0101241	-2.60219	downregulated in N
Q91WN4	Kmo	0.493643	12.993	4.87437	0.000188398	0.000967249	0.273404	upregulated in N
Q91WP6	Serpina3n	-2.02768	11.828	-19.4486	3.01554e-12	2.4345e-09	18.4162	downregulated in N
Q91WR3	Ascc2	-0.491442	6.49772	-3.2712	0.00501273	0.0142708	-3.02187	downregulated in N
Q91WS0	Cisd1	0.566023	12.6727	8.03697	6.84895e-07	1.20439e-05	6.03444	upregulated in N
Q91WS4	Bhmt2	0.369844	12.0203	4.58651	0.000334924	0.00153371	-0.311169	upregulated in N
Q91WT7	Akr1c14	0.699818	11.7927	6.86491	4.6941e-06	5.41707e-05	4.05524	upregulated in N
Q91WU5	As3mt	0.352812	11.4899	3.90947	0.00133504	0.00480988	-1.70629	upregulated in N
Q91WX5	Bak1	-0.41835	4.17023	-3.26309	0.00509765	0.0144569	-3.03841	downregulated in N
Q91X21	2510039O18Rik	-0.448883	8.39103	-4.20878	0.000721337	0.00291352	-1.08719	downregulated in N
Q91X44	Gckr	0.787066	12.1754	10.689	1.60594e-08	6.0841e-07	9.88075	upregulated in N
Q91X52	Dcxr	0.949752	12.0468	9.11052	1.366e-07	3.34702e-06	7.69029	upregulated in N
Q91X72	Hpx	-1.88146	13.8684	-11.8027	4.08855e-09	2.22503e-07	11.2727	downregulated in N
Q91X77	Cyp2c50	0.705902	12.31	5.30972	8.03586e-05	0.000489345	1.14233	upregulated in N
Q91X78	Erlin1	-0.519545	9.69107	-7.88677	8.67808e-07	1.46721e-05	5.79109	downregulated in N
Q91X83	Mat1a	0.246701	13.7652	2.89505	0.0108828	0.0270501	-3.77946	upregulated in N
Q91X91	Qprt	0.389485	12.1916	4.78105	0.000226807	0.00112967	0.0846723	upregulated in N
Q91XB0	Trex1	-1.38283	9.54927	-10.9706	1.1247e-08	4.80353e-07	10.2439	downregulated in N
Q91XD2	Lims2	-1.03208	6.0148	-6.17653	1.58444e-05	0.000134508	2.80548	downregulated in N
Q91XD4	Ftcd	0.420827	13.5356	4.00759	0.00109041	0.00410294	-1.50314	upregulated in N
Q91XE0	Glyat	0.213411	13.5372	2.81513	0.0128116	0.0310183	-3.93725	upregulated in N
Q91XE4	Acy3	0.772211	11.5397	9.3724	9.40577e-08	2.5729e-06	8.07293	upregulated in N
Q91XF0	Pnpo	0.664405	10.7546	5.3385	7.60201e-05	0.000465668	1.19904	upregulated in N
Q91XL1	Lrg1	-1.76088	9.99682	-20.494	1.38624e-12	1.74338e-09	19.1566	downregulated in N
Q91Y47	F11	-0.775405	8.46125	-6.81441	5.12091e-06	5.81871e-05	3.96578	downregulated in N
Q91Y74	St3gal4	-0.594036	8.76552	-5.81518	3.07974e-05	0.000232442	2.12381	downregulated in N
Q91Y97	Aldob	0.636268	15.4398	5.32021	7.87492e-05	0.000480677	1.163	upregulated in N
Q91YD9	Wasl	-0.741322	6.68377	-4.02255	0.00105734	0.00399886	-1.47219	downregulated in N
Q91YI0	Asl	0.532821	14.4232	6.19082	1.54391e-05	0.000132153	2.83208	upregulated in N
Q91YJ5	Mtif2	0.501626	9.11285	6.36424	1.1298e-05	0.000104119	3.1527	upregulated in N
Q91YM4	Tbrg4	0.469446	9.16099	3.7732	0.00176973	0.0060956	-1.98846	upregulated in N
Q91YN5	Uap1	-0.406062	9.8638	-3.73241	0.00192574	0.00652431	-2.07286	downregulated in N
Q91YP0	L2hgdh	0.388661	11.8929	5.918	2.54444e-05	0.00020207	2.31954	upregulated in N
Q91YP2	Nln	0.468055	10.289	5.67944	3.97122e-05	0.000280864	1.86335	upregulated in N
Q91YP3	Dera	0.747831	9.85411	6.64629	6.85936e-06	7.22258e-05	3.66537	upregulated in N
Q91YQ5	Rpn1	-0.4698	14.1768	-5.2388	9.21777e-05	0.000541544	1.00217	downregulated in N
Q91YR1	Twf1	0.328374	9.98759	4.2648	0.000643267	0.00263943	-0.971619	upregulated in N
Q91YR5	Mettl13	0.453404	5.80075	2.95964	0.0095336	0.0243762	-3.65099	upregulated in N
Q91YW3	Dnajc3	-0.858248	12.5604	-11.2467	7.98575e-09	3.61399e-07	10.5925	downregulated in N
Q91YX5	Lpgat1	-1.06194	10.7708	-11.5189	5.73527e-09	2.87877e-07	10.9291	downregulated in N
Q91YZ8	Pabpc4	-0.52427	11.1003	-5.46915	5.91676e-05	0.000384292	1.45527	downregulated in N
Q91Z38	Ttc1	-0.470732	7.72816	-3.11445	0.00693206	0.0186651	-3.34014	downregulated in N
Q91Z40	Gbp7	-1.75159	12.3868	-14.4746	2.26491e-10	3.16475e-08	14.1859	downregulated in N
Q91Z96	Bmp2k	-0.548872	6.98364	-3.73752	0.00190546	0.00646405	-2.06228	downregulated in N
Q91ZA3	Pcca	0.194993	14.0368	2.96345	0.00945937	0.0241984	-3.64339	upregulated in N
Q91ZJ5	Ugp2	0.587315	13.9958	6.99475	3.7588e-06	4.50882e-05	4.28369	upregulated in N
Q91ZP3	Lpin1	-1.02895	4.17226	-7.04929	3.42619e-06	4.19749e-05	4.37896	downregulated in N
Q91ZW3	Smarca5	-0.393706	10.5621	-5.63475	4.3203e-05	0.00029941	1.77708	downregulated in N
Q91ZX7	Lrp1	-0.511218	13.8995	-5.13265	0.000113329	0.000643859	0.791323	downregulated in N
Q91ZZ3	Sncb	0.260463	7.81347	2.64108	0.0182276	0.0415323	-4.27584	upregulated in N
Q920A5	Scpep1	0.376985	11.4613	3.25864	0.0051449	0.0145589	-3.04749	upregulated in N
Q920A7	Afg3l1	0.371964	9.56597	3.38281	0.0039773	0.0118448	-2.79359	upregulated in N
Q920E5	Fdps	0.475264	12.9285	5.02087	0.000141076	0.000770994	0.568007	upregulated in N
Q920L1	Fads1	0.533764	10.1702	4.69826	0.000267601	0.00129057	-0.0833976	upregulated in N
Q920R0	Als2	0.560527	8.99991	7.93411	8.05177e-07	1.38298e-05	5.8681	upregulated in N
Q921F4	Hnrnpll; Hnrpll	0.391769	9.14107	3.20009	0.00580771	0.016091	-3.16663	upregulated in N
Q921G9	Tjp3	0.662022	9.76609	4.38494	0.00050358	0.00215525	-0.72425	upregulated in N
Q921I1	Trf	-0.976782	11.0226	-3.68559	0.002122	0.00706877	-2.1697	downregulated in N
Q921I9	Exosc4	0.382435	7.21923	3.25187	0.00521753	0.0147402	-3.06129	upregulated in N
Q921K2	Parp1	0.31035	11.2965	4.30955	0.000587118	0.00245186	-0.879389	upregulated in N
Q921K8	Fam115c; Tcaf2	0.362419	5.99611	4.43252	0.000457206	0.00198336	-0.626507	upregulated in N
Q921L3	Tmco1	0.234414	9.68194	3.16429	0.00625395	0.0170712	-3.23928	upregulated in N
Q921M3	Sf3b3	-0.342261	11.7762	-4.02518	0.00105162	0.00398013	-1.46673	downregulated in N
Q921M7	Fam49b	-0.500126	7.60921	-3.07143	0.00757516	0.020053	-3.42689	downregulated in N
Q921N7	Tmem70	0.549893	8.29182	3.07323	0.00754709	0.02003	-3.42327	upregulated in N
Q921S7	Mrpl37	0.352761	9.60838	3.74148	0.00188989	0.00642389	-2.05409	upregulated in N
Q921X9	Pdia5	-0.369752	13.0572	-4.63771	0.000302154	0.00141883	-0.206697	downregulated in N
Q922B1	Macrod1	0.715382	10.7728	4.38463	0.000503902	0.00215525	-0.724895	upregulated in N
Q922D8	Mthfd1	0.448357	14.8708	5.35399	7.37864e-05	0.000456857	1.22952	upregulated in N
Q922I7	Ptbp1	-0.29189	12.3851	-3.83823	0.00154684	0.00546253	-1.85381	downregulated in N
Q922J3	Clip1	-0.528525	9.34257	-3.14482	0.00651069	0.0176416	-3.27872	downregulated in N
Q922Q8	Lrrc59	-0.43981	12.614	-4.47276	0.000421407	0.00185735	-0.543962	downregulated in N
Q922R8	Pdia6	-1.04602	12.9258	-8.88021	1.90859e-07	4.4018e-06	7.34707	downregulated in N
Q923B6	Steap4	-1.97366	13.1076	-18.184	8.14414e-12	4.57924e-09	17.4593	downregulated in N
Q923D2	Blvrb	0.475609	12.3645	5.42104	6.48719e-05	0.000410512	1.36114	upregulated in N
Q924D0	Rtn4ip1	0.433318	10.9948	6.12818	1.72999e-05	0.000145432	2.71528	upregulated in N
Q924T2	Mrps2	1.24338	7.42511	5.63055	4.35466e-05	0.000300984	1.76897	upregulated in N
Q924Y0	Bbox1	1.22565	11.1109	11.9775	3.32997e-09	1.97885e-07	11.4808	upregulated in N
Q925B0	Pawr	-1.01853	6.62848	-4.98889	0.000150239	0.000802411	0.50388	downregulated in N
Q925F2	Esam	-0.600494	9.24482	-3.3814	0.00398895	0.0118727	-2.79648	downregulated in N
Q925I1	Atad3a	0.370375	13.1073	4.44396	0.000446723	0.00194735	-0.60303	upregulated in N
Q925N0	Sfxn5	0.666725	10.1897	7.3096	2.21385e-06	2.91979e-05	4.82804	upregulated in N
Q925N2	Sfxn2	0.396204	10.6051	4.67924	0.000277998	0.00132879	-0.122109	upregulated in N
Q96LX3	Slc22a30	0.814297	10.1822	8.24231	4.97805e-07	9.06215e-06	6.36239	upregulated in N
Q99020	Hnrnpab	-0.314742	12.183	-3.62398	0.00241122	0.007865	-2.29703	downregulated in N
Q99J08	Sec14l2	0.629276	13.4603	8.52859	3.21818e-07	6.60238e-06	6.8106	upregulated in N
Q99J47	Dhrs7b	0.280123	10.5744	3.15661	0.0063539	0.017304	-3.25483	upregulated in N
Q99J87	Dhx58	-0.691729	6.42878	-4.13054	0.000846807	0.00331415	-1.24881	downregulated in N
Q99J99	Mpst	0.565852	12.7423	4.90325	0.00017792	0.000922616	0.33165	upregulated in N
Q99JB2	Stoml2	0.315323	11.4579	2.94459	0.00983249	0.024964	-3.68099	upregulated in N
Q99JF5	Mvd	0.417838	8.94608	5.01054	0.000143969	0.00077782	0.547313	upregulated in N
Q99JF8	Psip1	-0.452741	10.163	-3.07271	0.00755531	0.0200315	-3.42433	downregulated in N
Q99JR1	Sfxn1	0.386549	12.984	3.89616	0.00137226	0.0049268	-1.73385	upregulated in N
Q99JR5	Tinagl1	0.484787	8.67465	3.65584	0.00225702	0.00746087	-2.2312	upregulated in N
Q99JR6	Nmnat3	0.600772	9.34274	8.45292	3.60801e-07	7.23001e-06	6.69314	upregulated in N
Q99JT1	Pet112; Pet112l; Gatb	0.704833	7.70897	6.38153	1.09542e-05	0.000101676	3.18444	upregulated in N
Q99JT9	Adi1	1.08325	9.4328	8.39386	3.94669e-07	7.67082e-06	6.60096	upregulated in N
Q99JW2	Acy1	0.735264	11.9233	9.73136	5.70823e-08	1.70587e-06	8.58457	upregulated in N
Q99JX3	Gorasp2	-1.03866	8.47914	-6.5376	8.30301e-06	8.45011e-05	3.4691	downregulated in N
Q99JX4	Eif3m	-0.427921	8.51127	-2.79882	0.0132443	0.0317887	-3.96929	downregulated in N
Q99JY0	Hadhb	0.199125	14.7091	2.98978	0.00896132	0.0231303	-3.59077	upregulated in N
Q99JY8	Ppap2b; Plpp3	0.355779	9.04638	3.32434	0.00449005	0.0130781	-2.91334	upregulated in N
Q99JZ0	Sdcbp2	-0.701842	3.62491	-4.93503	0.000167083	0.000874312	0.395636	downregulated in N
Q99K01	Pdxdc1	-0.535391	10.7181	-7.56405	1.45721e-06	2.15417e-05	5.25812	downregulated in N
Q99K41	Emilin1	0.488106	8.99227	4.19498	0.000742004	0.00298999	-1.11568	upregulated in N
Q99K67	Aass	0.535221	14.5524	6.35777	1.14297e-05	0.000104949	3.1408	upregulated in N
Q99K70	Rragc	-0.444118	5.70966	-2.67808	0.0169174	0.0390983	-4.2045	downregulated in N
Q99K73	Nrf1	0.42811	7.27932	3.81205	0.00163294	0.00570209	-1.90802	upregulated in N
Q99KB8	Hagh	0.440817	12.0984	7.05749	3.3789e-06	4.16919e-05	4.39325	upregulated in N
Q99KC8	Vwa5a	-0.339593	11.7328	-4.0144	0.00107523	0.00405465	-1.48905	downregulated in N
Q99KF1	Tmed9	-0.673492	11.0885	-8.7543	2.29742e-07	5.10209e-06	7.15672	downregulated in N
Q99KI0	Aco2	0.184432	14.5877	2.72433	0.0154069	0.0361406	-4.11482	upregulated in N
Q99KI3	Emc3	0.247778	9.69921	2.63218	0.0185569	0.0421711	-4.29294	upregulated in N
Q99KJ8	Dctn2	-0.296944	11.1082	-3.26663	0.00506036	0.0143807	-3.03118	downregulated in N
Q99KK7	Dpp3	0.414343	11.5481	4.00467	0.001097	0.00411576	-1.5092	upregulated in N
Q99KP3	Cryl1	0.767571	8.99945	5.00796	0.000144703	0.000778473	0.542137	upregulated in N
Q99KQ4	Nampt	-0.342086	12.1997	-3.06375	0.00769611	0.020342	-3.44237	downregulated in N
Q99KR3	Lactb2	0.840168	11.9962	7.72948	1.11535e-06	1.78525e-05	5.53305	upregulated in N
Q99KS2	Ngrn	0.493108	7.35448	5.34575	7.49662e-05	0.000460303	1.21331	upregulated in N
Q99KU0	Vmp1	-0.651325	8.26604	-3.5576	0.00276733	0.00884246	-2.43405	downregulated in N
Q99KV1	Dnajb11	-0.691602	11.1589	-6.15931	1.63476e-05	0.0001381	2.7734	downregulated in N
Q99L13	Hibadh	0.385655	13.6494	2.958	0.00956581	0.0244361	-3.65427	upregulated in N
Q99L20	Gstt3	0.729319	11.9047	8.39602	3.93377e-07	7.67082e-06	6.60433	upregulated in N
Q99LB4	Capg	-1.01865	11.4986	-6.89745	4.43888e-06	5.14551e-05	4.11272	downregulated in N
Q99LB6	Mat2b	0.243717	10.7709	3.37726	0.00402338	0.0119339	-2.80497	upregulated in N
Q99LC3	Ndufa10	0.398051	13.1299	5.67111	4.03397e-05	0.000283798	1.8473	upregulated in N
Q99LC9	Pex6	0.373751	11.1075	5.34618	7.49039e-05	0.000460303	1.21416	upregulated in N
Q99LE6	Abcf2	-0.443246	8.84909	-2.80504	0.0130776	0.031491	-3.95707	downregulated in N
Q99LI7	Cstf3	-0.516782	8.33845	-5.29244	8.30865e-05	0.000500067	1.10822	downregulated in N
Q99LJ0	Cttnbp2nl	-0.438841	5.50632	-2.6965	0.0162994	0.0378731	-4.16884	downregulated in N
Q99LJ5	Cmtm3	-0.879495	7.51813	-3.7013	0.00205401	0.00690045	-2.13722	downregulated in N
Q99LX0	Park7	0.387664	12.8383	4.88753	0.00018355	0.000948004	0.299941	upregulated in N
Q99M01	Fars2	1.01076	8.75089	9.26073	1.10178e-07	2.88166e-06	7.91075	upregulated in N
Q99M04	Lias	0.621777	9.1974	4.79746	0.000219513	0.00109969	0.117913	upregulated in N
Q99M51	Nck1	-0.648534	9.56108	-7.32977	2.14099e-06	2.84547e-05	4.86246	downregulated in N
Q99MB2	Mtfr1	0.560178	6.22127	5.81813	3.06283e-05	0.000231843	2.12945	upregulated in N
Q99MN1	Kars	-0.373507	12.3126	-4.41557	0.000473206	0.00204043	-0.661315	downregulated in N
Q99MN9	Pccb	0.294719	13.5099	4.26725	0.000640056	0.00263044	-0.966568	upregulated in N
Q99MR3	Slc12a9	-0.459279	7.43626	-3.73313	0.00192287	0.00651884	-2.07137	downregulated in N
Q99MR8	Mccc1	0.372373	12.7971	5.10324	0.000120033	0.000673798	0.732703	upregulated in N
Q99MS3	Mpv17l	0.706665	8.06468	7.7761	1.03506e-06	1.69344e-05	5.60987	upregulated in N
Q99MU3	Adar	-1.0708	7.65874	-8.3396	4.28739e-07	8.20956e-06	6.51588	downregulated in N
Q99MZ3	Mlxipl	0.574128	7.09173	6.2212	1.46129e-05	0.000127187	2.88853	upregulated in N
Q99MZ7	Pecr	0.362374	13.2839	4.19024	0.000749242	0.00301446	-1.12547	upregulated in N
Q99N05	Ms4a4d	0.389996	4.31742	2.79263	0.0134121	0.0321319	-3.98143	upregulated in N
Q99N15	Hsd17b10	0.345551	12.9266	3.95466	0.00121613	0.00447821	-1.61271	upregulated in N
Q99N42	Tymp	1.31871	10.6452	9.2049	1.19306e-07	2.99424e-06	7.82913	upregulated in N
Q99N84	Mrps18b	0.325074	8.35001	2.53272	0.022649	0.0498703	-4.48259	upregulated in N
Q99N87	Mrps5	0.58879	10.708	6.79958	5.25383e-06	5.91771e-05	3.93944	upregulated in N
Q99N91	Mrpl34	0.684743	7.90975	8.13049	5.91879e-07	1.05518e-05	6.18448	upregulated in N
Q99N93	Mrpl16	0.494746	9.83859	4.86623	0.000191467	0.000979113	0.256964	upregulated in N
Q99N94	Mrpl9	0.428697	9.12496	3.33598	0.00438297	0.0128312	-2.88952	upregulated in N
Q99N96	Mrpl1	0.621617	7.9652	6.39345	1.07237e-05	0.000101355	3.20629	upregulated in N
Q99NF1	Bco2	0.683279	9.95115	8.91953	1.80189e-07	4.19629e-06	7.40612	upregulated in N
Q99NF7	Ppm1b	0.677616	10.5356	7.12523	3.01351e-06	3.81859e-05	4.51093	upregulated in N
Q99P27	Pla2g12b	-0.58617	9.02786	-4.36353	0.000525991	0.00223647	-0.76828	downregulated in N
Q99P72	Rtn4	-0.720567	9.70146	-8.76983	2.24525e-07	5.04694e-06	7.1803	downregulated in N
Q99PE8	Abcg5	0.592643	5.51709	3.51164	0.00304426	0.00954447	-2.52878	upregulated in N
Q99PG0	Aadac	0.541982	12.7452	3.43687	0.00355533	0.0108124	-2.68263	upregulated in N
Q99PG2	Ogfr	-0.953944	8.53392	-5.08217	0.000125087	0.000696186	0.690634	downregulated in N
Q99PI5	Lpin2	-1.1344	6.00156	-7.30585	2.22768e-06	2.93056e-05	4.82164	downregulated in N
Q99PL5	Rrbp1	-0.815393	14.2643	-5.42476	6.44112e-05	0.000409055	1.36843	downregulated in N
Q9BCZ4	Vimp; Selenos	-1.05957	8.24763	-7.10148	3.13668e-06	3.90762e-05	4.46974	downregulated in N
Q9CPP6	Ndufa5	0.300797	11.345	3.2016	0.0057896	0.0160667	-3.16356	upregulated in N
Q9CPQ1	Cox6c	0.457482	12.7484	3.84897	0.00151288	0.00536461	-1.83159	upregulated in N
Q9CPQ3	Tomm22	0.336832	9.50981	3.69654	0.00207437	0.00695169	-2.14706	upregulated in N
Q9CPQ8	Atp5l	0.51199	12.2781	5.45122	6.12297e-05	0.000395203	1.42023	upregulated in N
Q9CPQ9	Aldoart1	0.668063	6.41567	6.6686	6.5969e-06	7.04669e-05	3.70546	upregulated in N
Q9CPR5	Mrpl15	0.400905	11.245	3.31634	0.00456509	0.0132444	-2.92969	upregulated in N
Q9CPS6	Hint3	0.374783	9.32919	3.82806	0.00157973	0.00555215	-1.87487	upregulated in N
Q9CPU0	Glo1	0.324137	12.5547	4.3008	0.000597693	0.00248598	-0.897421	upregulated in N
Q9CPV4	Glod4	0.322632	12.8277	4.47892	0.00041618	0.00184217	-0.531322	upregulated in N
Q9CPW3	Mrpl54	0.700128	9.91515	6.97046	3.91769e-06	4.66692e-05	4.24113	upregulated in N
Q9CPW9	Metap1d	0.995575	7.53631	8.14365	5.79896e-07	1.03739e-05	6.20551	upregulated in N
Q9CPX6	Atg3	0.627018	11.5086	6.45673	9.58105e-06	9.45306e-05	3.32201	upregulated in N
Q9CPY1	Mrpl51	0.662471	6.07646	6.02811	2.07727e-05	0.000170739	2.52758	upregulated in N
Q9CQ06	Mrpl24	0.360275	9.00472	2.73527	0.0150689	0.0354926	-4.09351	upregulated in N
Q9CQ19	Myl9	0.745979	8.63283	2.66823	0.017257	0.0397058	-4.22352	upregulated in N
Q9CQ40	Mrpl49	0.612875	8.90148	5.29725	8.23184e-05	0.000496659	1.11771	upregulated in N
Q9CQ54	Ndufc2; LOC102641347	0.420402	11.6866	3.06754	0.00763622	0.020194	-3.43474	upregulated in N
Q9CQ60	Pgls	0.408684	11.658	2.78481	0.0136272	0.0325717	-3.99676	upregulated in N
Q9CQ65	Mtap	0.521194	10.3405	5.51461	5.42547e-05	0.000360927	1.54394	upregulated in N
Q9CQ69	Uqcrq	0.409003	12.6043	3.09251	0.00725305	0.019379	-3.38442	upregulated in N
Q9CQ73	Pkp2	0.510224	11.8168	2.7	0.0161844	0.0377078	-4.16206	upregulated in N
Q9CQ75	Ndufa2	0.507826	12.2764	3.53897	0.00287641	0.00908702	-2.47246	upregulated in N
Q9CQ86	Mien1	0.43504	9.48373	2.8335	0.0123406	0.0300524	-3.90109	upregulated in N
Q9CQ88	Tspan31	-1.70566	6.96276	-5.81031	3.10782e-05	0.000233775	2.11451	downregulated in N
Q9CQ91	Ndufa3	0.28377	11.8838	2.89514	0.0108808	0.0270501	-3.77928	upregulated in N
Q9CQA3	Sdhb	0.259676	13.9061	3.13274	0.00667517	0.0180589	-3.30317	upregulated in N
Q9CQB4	Uqcrb	0.372699	12.98	4.28986	0.000611178	0.00252581	-0.919953	upregulated in N
Q9CQB5	Cisd2	-0.446172	11.0968	-6.17801	1.58018e-05	0.000134508	2.80824	downregulated in N
Q9CQC7	Gm3244; Ndufb4; Gm3873	0.641374	12.1104	5.44484	6.19814e-05	0.000397573	1.40775	upregulated in N
Q9CQC8	Spg21	-0.570164	8.07518	-4.6465	0.000296867	0.00140037	-0.188782	downregulated in N
Q9CQE3	Mrps17	0.495318	6.84753	2.70818	0.0159189	0.0372066	-4.1462	upregulated in N
Q9CQE8	2700060E02Rik; Rtraf	-0.630994	10.9393	-7.23546	2.50474e-06	3.23738e-05	4.70109	downregulated in N
Q9CQF0	Mrpl11	0.46891	11.0324	3.43621	0.00356018	0.0108208	-2.68398	upregulated in N
Q9CQF3	Nudt21	-0.571651	10.555	-3.79107	0.00170543	0.00590958	-1.95146	downregulated in N
Q9CQF4	1700021F05Rik	0.425559	8.51083	6.01739	2.11856e-05	0.000173581	2.5074	upregulated in N
Q9CQH3	Ndufb5	0.737907	12.2078	8.78091	2.20879e-07	4.98666e-06	7.19711	upregulated in N
Q9CQI6	Cotl1	-0.344496	10.6572	-2.97807	0.00917961	0.0236034	-3.6142	downregulated in N
Q9CQJ8	Ndufb9	0.405774	12.3205	4.96368	0.000157893	0.000833198	0.453255	upregulated in N
Q9CQL4	Mrpl20	0.375267	9.3141	3.16497	0.00624516	0.0170562	-3.2379	upregulated in N
Q9CQM5	Txndc17	0.397623	8.16933	3.26792	0.00504689	0.0143523	-3.02856	upregulated in N
Q9CQM8	Rpl21; Gm14648; Gm10240; Rpl21-ps15	-0.226854	12.5335	-2.969	0.00935224	0.0239749	-3.63232	downregulated in N
Q9CQM9	Glrx3	0.316038	10.7641	3.31761	0.00455313	0.0132171	-2.9271	upregulated in N
Q9CQN7	Mrpl41	0.549711	10.5287	4.86764	0.000190932	0.000977347	0.259808	upregulated in N
Q9CQQ7	Atp5f1	0.264917	13.7951	3.09946	0.00714983	0.0191626	-3.3704	upregulated in N
Q9CQR4	Acot13	0.611079	11.1455	3.54252	0.0028553	0.00906195	-2.46515	upregulated in N
Q9CQR6	Ppp6c	-0.526859	9.22501	-6.72901	5.93767e-06	6.49001e-05	3.81367	downregulated in N
Q9CQS4	Slc25a46	0.560129	8.94378	4.60664	0.000321624	0.00148496	-0.270065	upregulated in N
Q9CQS8	Sec61b	-0.405594	10.6867	-3.031	0.00823295	0.0215238	-3.50817	downregulated in N
Q9CQT1	Mri1	0.755214	10.3334	5.21118	9.72563e-05	0.000567511	0.947415	upregulated in N
Q9CQU3	Rer1	-0.504926	9.34313	-2.6081	0.0194772	0.0439533	-4.33912	downregulated in N
Q9CQU8	Immp1l	0.433648	5.67169	3.82241	0.00159832	0.00561368	-1.88658	upregulated in N
Q9CQV1	Pam16	0.525078	11.3582	5.68711	3.9143e-05	0.000277598	1.87814	upregulated in N
Q9CQW9	Ifitm3	-1.24348	9.82705	-11.7812	4.1938e-09	2.25854e-07	11.2469	downregulated in N
Q9CQX2	Cyb5b	0.478663	11.6416	4.87308	0.000188881	0.000968763	0.270803	upregulated in N
Q9CQZ5	Ndufa6	0.503537	12.2255	5.95689	2.36807e-05	0.000190403	2.3932	upregulated in N
Q9CQZ6	Ndufb3	0.703239	11.0305	8.30367	4.52996e-07	8.57469e-06	6.45932	upregulated in N
Q9CR00	Psmd9	-0.349185	9.92566	-3.01692	0.00847509	0.0220515	-3.53644	downregulated in N
Q9CR13	1110001J03Rik; Fmc1	0.874223	6.21622	6.91747	4.2891e-06	5.00556e-05	4.14801	upregulated in N
Q9CR26	Vta1	-0.61232	8.80051	-5.30671	8.08271e-05	0.000489695	1.13639	downregulated in N
Q9CR35	Ctrb1	1.15461	6.34019	3.51045	0.0030518	0.0095623	-2.53123	upregulated in N
Q9CR59	Gadd45gip1	0.699765	9.60432	5.01923	0.00014153	0.000771336	0.564728	upregulated in N
Q9CR61	Ndufb7	0.493763	11.0221	6.69757	6.27167e-06	6.76921e-05	3.75742	upregulated in N
Q9CR62	Slc25a11	0.308795	12.3908	2.64143	0.0182147	0.0415212	-4.27516	upregulated in N
Q9CR68	Uqcrfs1	0.431074	12.7373	5.73157	3.60077e-05	0.00026054	1.96366	upregulated in N
Q9CR84	Atp5g1	0.490962	10.6199	3.69339	0.00208798	0.00698246	-2.15358	upregulated in N
Q9CRA5	Golph3	-0.398708	8.64342	-4.30653	0.000590754	0.00246306	-0.885626	downregulated in N
Q9CRA7	Atp5s	0.337993	7.39377	3.18027	0.00605069	0.0166394	-3.20687	upregulated in N
Q9CRB8	Mtfp1	0.657874	8.51324	6.35683	1.14489e-05	0.000104949	3.13907	upregulated in N
Q9CRB9	Chchd3	0.309061	13.1147	2.7136	0.0157453	0.036884	-4.13567	upregulated in N
Q9CSN1	Snw1	0.346838	10.044	2.67726	0.0169454	0.039126	-4.20608	upregulated in N
Q9CW42	Marc1; Mosc1	0.590395	11.9705	3.15297	0.00640188	0.0174015	-3.26221	upregulated in N
Q9CW79	Golga1	-0.660042	6.5553	-4.46711	0.000426255	0.00187552	-0.555545	downregulated in N
Q9CWD8	Nubpl	0.524493	10.7081	6.65857	6.71349e-06	7.14172e-05	3.68746	upregulated in N
Q9CWK3	Cd2bp2	-0.922231	8.41768	-4.39304	0.00049536	0.00212709	-0.707603	downregulated in N
Q9CWS0	Ddah1	0.704552	10.8877	8.1676	5.58745e-07	1.00575e-05	6.2437	upregulated in N
Q9CWY6	Rbpms2	0.512463	9.21818	5.63567	4.31278e-05	0.000299289	1.77886	upregulated in N
Q9CWY8	Rnaseh2a	-0.588939	4.77934	-4.69505	0.000269328	0.00129648	-0.0899315	downregulated in N
Q9CX97	Wdr55	-0.489991	3.33264	-2.76462	0.0141979	0.033764	-4.03626	downregulated in N
Q9CXF0	Kynu	0.40093	11.4131	5.24769	9.06031e-05	0.000535335	1.01977	upregulated in N
Q9CXI0	Coq5	0.366167	9.52725	5.40858	6.64395e-05	0.000418383	1.33673	upregulated in N
Q9CXJ1	Ears2	0.354766	11.1333	3.78424	0.0017297	0.00598164	-1.96559	upregulated in N
Q9CXJ4	Abcb8	0.43626	10.1324	5.64065	4.2724e-05	0.000296978	1.7885	upregulated in N
Q9CXN7	Pbld2	0.621595	13.4058	4.89479	0.000180926	0.000936325	0.314595	upregulated in N
Q9CXT8	Pmpcb	0.316603	11.7416	3.98138	0.00115093	0.00428081	-1.5574	upregulated in N
Q9CXU4	Timm23	0.259357	10.0228	2.94605	0.00980315	0.0249175	-3.67809	upregulated in N
Q9CXW2	Mrps22	0.643644	10.5011	6.09521	1.83719e-05	0.000153198	2.65359	upregulated in N
Q9CXW3	Cacybp	-0.474405	10.3794	-6.40838	1.04419e-05	0.0001	3.23364	downregulated in N
Q9CXW4	Rpl11	-0.382462	12.138	-3.26582	0.00506893	0.0143912	-3.03285	downregulated in N
Q9CXY6	Ilf2	-0.362062	8.71862	-2.91872	0.0103679	0.0259953	-3.73247	downregulated in N
Q9CXZ1	Ndufs4	0.557502	12.4706	5.0831	0.000124858	0.000696186	0.692502	upregulated in N
Q9CY27	Tecr	0.395417	11.2502	2.94133	0.00989852	0.0250737	-3.68749	upregulated in N
Q9CY58	Serbp1	-0.53073	11.663	-2.88837	0.0110325	0.0273097	-3.79269	downregulated in N
Q9CYA0	Creld2	-1.18804	10.5585	-9.32646	1.00365e-07	2.68278e-06	8.00639	downregulated in N
Q9CYK1	Wars2	0.352294	9.95384	4.43984	0.000450471	0.00195709	-0.611485	upregulated in N
Q9CYL5	Glipr2	-2.4705	7.92658	-13.4893	6.21648e-10	5.84349e-08	13.1748	downregulated in N
Q9CYN2	Spcs2	-0.303449	10.3923	-2.59416	0.0200295	0.0450032	-4.36576	downregulated in N
Q9CYW4	Hdhd3	0.625581	11.3259	5.61884	4.45211e-05	0.000306083	1.74631	upregulated in N
Q9CZ30	Ola1	0.31968	10.3302	3.32605	0.00447409	0.0130536	-2.90983	upregulated in N
Q9CZ42	Carkd; Naxd	0.317096	12.0434	4.32983	0.000563351	0.00236522	-0.837638	upregulated in N
Q9CZ83	Mrpl55	0.477208	8.21041	4.71636	0.000258085	0.00125996	-0.0466186	upregulated in N
Q9CZA6	Nde1	-0.693562	5.33675	-3.54968	0.00281316	0.00895568	-2.45038	downregulated in N
Q9CZH3	Psmg3	-0.483425	6.65099	-6.61234	7.27974e-06	7.55748e-05	3.60424	downregulated in N
Q9CZJ2	Hspa12b	0.302689	7.42668	3.86001	0.00147874	0.00526157	-1.80873	upregulated in N
Q9CZL5	Pcbd2	0.458564	8.98772	4.98301	0.00015199	0.000808422	0.492075	upregulated in N
Q9CZN7	Shmt2	0.565622	13.7471	8.04652	6.74724e-07	1.19055e-05	6.04982	upregulated in N
Q9CZR2	Naalad2	0.458359	7.721	3.29731	0.00474879	0.0136472	-2.96858	upregulated in N
Q9CZS1	Aldh1b1	0.401451	14.2068	5.18068	0.000103199	0.000591507	0.886873	upregulated in N
Q9CZX0	Elp3	0.373545	6.51984	3.63886	0.00233793	0.00766241	-2.26629	upregulated in N
Q9CZY3	Ube2v1	0.286092	11.2231	2.67747	0.0169382	0.039126	-4.20567	upregulated in N
Q9D023	Mpc2	0.553469	11.7681	3.00623	0.00866336	0.0224622	-3.55784	upregulated in N
Q9D051	Pdhb	0.488258	13.3412	7.3195	2.17777e-06	2.87956e-05	4.84494	upregulated in N
Q9D0A3	2610034B18Rik; Arpin	-0.861175	6.44115	-5.0551	0.000131904	0.000728575	0.636526	downregulated in N
Q9D0B5	2610029I01Rik; Tstd3	0.570896	8.99498	5.15343	0.000108826	0.000618954	0.832695	upregulated in N
Q9D0C4	Trmt5	0.312662	6.38056	3.36	0.00417001	0.0123264	-2.84034	upregulated in N
Q9D0F3	Lman1	-0.692753	12.8465	-6.26196	1.35759e-05	0.000119528	2.9641	downregulated in N
Q9D0F9	Pgm2	0.394034	13.9732	3.65553	0.0022585	0.00746098	-2.23185	upregulated in N
Q9D0G0	Mrps30	0.332703	10.7042	4.06036	0.000978178	0.00374884	-1.39395	upregulated in N
Q9D0I8	Mrto4	0.395943	6.13603	2.90087	0.0107539	0.026794	-3.76791	upregulated in N
Q9D0J8	Ptms	0.682241	11.1437	2.69933	0.0162064	0.037742	-4.16336	upregulated in N
Q9D0M3	Cyc1	0.35654	13.3601	3.93267	0.00127259	0.00464932	-1.65825	upregulated in N
Q9D0Q7	Mrpl45	0.525355	9.73833	3.45867	0.00339802	0.0104446	-2.6378	upregulated in N
Q9D0R2	Tars	0.353408	12.7753	4.81934	0.000210159	0.00106417	0.162198	upregulated in N
Q9D0S9	Hint2	0.253851	12.4591	2.86619	0.0115443	0.0283938	-3.83659	upregulated in N
Q9D0T1	Nhp2l1; Snu13; LOC100862468	-0.357829	11.0028	-2.72131	0.0155014	0.0363457	-4.12069	downregulated in N
Q9D0Z3	Tmem53	-0.683494	3.96115	-2.96893	0.00935347	0.0239749	-3.63245	downregulated in N
Q9D104	Srp19	-0.618203	9.73078	-4.80921	0.000214438	0.00107845	0.141698	downregulated in N
Q9D110	Mthfs	0.416149	11.063	2.91253	0.0105002	0.026276	-3.74476	upregulated in N
Q9D114	Hddc3	0.374638	8.46895	3.30945	0.00463077	0.0133899	-2.94377	upregulated in N
Q9D125	Mrps25	0.493034	7.45469	3.6394	0.00233535	0.00766102	-2.26519	upregulated in N
Q9D154	Serpinb1a	-0.295249	10.8236	-2.58705	0.0203173	0.0455905	-4.37935	downregulated in N
Q9D172	D10Jhu81e; LOC100046684; LOC102641949	0.355643	12.8749	3.53883	0.00287726	0.00908702	-2.47276	upregulated in N
Q9D1B9	Mrpl28	0.53217	8.94902	5.12278	0.000115534	0.000653515	0.771664	upregulated in N
Q9D1C8	Vps28	-0.402201	9.05484	-3.10831	0.00702033	0.018884	-3.35252	downregulated in N
Q9D1D4	Tmed10	-0.684114	11.2358	-5.1907	0.000101205	0.000582825	0.90679	downregulated in N
Q9D1E6	Tbcb	-0.49549	9.75976	-5.39449	6.82595e-05	0.00042776	1.3091	downregulated in N
Q9D1E8	Agpat5	0.38676	7.80749	3.75661	0.00183158	0.00627356	-2.02279	upregulated in N
Q9D1H6	Ndufaf4	0.664452	8.68623	5.36304	7.25132e-05	0.000450052	1.24731	upregulated in N
Q9D1H8	Mrpl53	0.654085	9.79528	5.82833	3.00516e-05	0.00022848	2.14894	upregulated in N
Q9D1I5	Mcee	0.477597	11.052	3.72409	0.00195924	0.00661613	-2.09008	upregulated in N
Q9D1J1	Necap2	-0.425774	7.46428	-4.12355	0.000859055	0.00335091	-1.26327	downregulated in N
Q9D1M0	Sec13	-0.662211	9.43908	-3.79527	0.00169065	0.00586229	-1.94276	downregulated in N
Q9D1M7	Fkbp11	-1.00216	11.3583	-11.6042	5.1767e-09	2.70339e-07	11.0332	downregulated in N
Q9D1N9	Mrpl21	0.447819	9.62964	4.45044	0.000440896	0.00192845	-0.589737	upregulated in N
Q9D1Q6	Erp44	-0.631634	11.8956	-6.80235	5.22873e-06	5.91522e-05	3.94436	downregulated in N
Q9D273	Mmab	0.533201	11.0778	6.40258	1.05503e-05	0.000100452	3.22303	upregulated in N
Q9D2G2	Dlst	0.239401	13.197	2.57973	0.0206172	0.046148	-4.39329	upregulated in N
Q9D2H5	Trim42	1.59888	7.03361	3.8	0.00167419	0.0058169	-1.93297	upregulated in N
Q9D2R0	Aacs	0.641785	10.6559	8.63358	2.7492e-07	5.73119e-06	6.97237	upregulated in N
Q9D2R8	Mrps33	0.436643	8.95757	4.69344	0.000270201	0.00129948	-0.0932197	upregulated in N
Q9D2V7	Coro7	0.319351	9.75691	3.91607	0.00131697	0.00475802	-1.69262	upregulated in N
Q9D2W5	Gramd3	-0.76384	5.15007	-4.7188	0.000256825	0.00125499	-0.0416466	downregulated in N
Q9D328	Tmem35; Tmem35a	0.362268	5.98516	3.42942	0.00361066	0.0109613	-2.69792	upregulated in N
Q9D394	Rufy3	0.392935	8.61569	4.81116	0.000213607	0.00107532	0.145645	upregulated in N
Q9D3G5	Stx11	-0.581162	3.69352	-3.34016	0.00434515	0.0127407	-2.88097	downregulated in N
Q9D404	Oxsm	0.394292	9.93075	2.78183	0.0137099	0.0327384	-4.00259	upregulated in N
Q9D4E6	Pabpc6	-1.21991	3.35899	-4.52097	0.000382255	0.00171384	-0.445179	downregulated in N
Q9D4H2	Gcc1	-0.692531	7.6491	-4.97458	0.000154537	0.000818836	0.475138	downregulated in N
Q9D554	Sf3a3	-0.371137	11.655	-3.18578	0.00598219	0.0164861	-3.1957	downregulated in N
Q9D5J6	Shpk	0.638506	11.4546	6.42373	1.01601e-05	9.82699e-05	3.26174	upregulated in N
Q9D662	Sec23b	-0.574918	11.1727	-7.78475	1.02084e-06	1.68081e-05	5.62409	downregulated in N
Q9D6J5	Ndufb8	0.439525	10.2986	5.20471	9.84851e-05	0.000573865	0.934597	upregulated in N
Q9D6J6	Ndufv2	0.38379	12.8738	4.91322	0.000174445	0.000907323	0.351734	upregulated in N
Q9D6L8	Ppil3	-0.384669	5.9749	-2.93864	0.00995324	0.0251753	-3.69284	downregulated in N
Q9D6R2	Idh3a	0.241652	12.9154	3.65461	0.00226282	0.00747048	-2.23375	upregulated in N
Q9D6S7	Mrrf	0.398623	10.9383	4.71019	0.000261287	0.0012696	-0.059144	upregulated in N
Q9D6V8	Paip2	-0.796839	5.3988	-4.5092	0.000391457	0.0017477	-0.469283	downregulated in N
Q9D6Y7	Msra	0.519711	12.0257	7.47327	1.69003e-06	2.41367e-05	5.10569	upregulated in N
Q9D6Y9	Gbe1	0.667696	11.3884	8.98075	1.64808e-07	3.92654e-06	7.49768	upregulated in N
Q9D7F7	Chmp4c	-0.40984	6.58499	-2.97946	0.00915345	0.0235557	-3.61142	downregulated in N
Q9D7J4	Cox20; Fam36a	0.42585	7.17801	2.56257	0.0213378	0.0475298	-4.42596	upregulated in N
Q9D7J9	Echdc3	0.591519	12.6843	5.0476	0.000133858	0.000735056	0.62154	upregulated in N
Q9D7N3	Mrps9	0.53116	10.2817	5.30682	8.08096e-05	0.000489695	1.13661	upregulated in N
Q9D7N6	Mrpl30	0.567916	7.55686	5.83408	2.9732e-05	0.000227053	2.15989	upregulated in N
Q9D7S7	Rpl22l1	-0.668701	8.73444	-3.31096	0.00461634	0.0133631	-2.9407	downregulated in N
Q9D7S9	Chmp5	-0.286688	10.3751	-3.9973	0.00111378	0.00416059	-1.52444	downregulated in N
Q9D7X8	Ggct	0.490538	8.10874	3.28532	0.00486826	0.0139286	-2.99307	upregulated in N
Q9D820	Prorsd1	0.520716	7.77065	6.37884	1.10072e-05	0.000101801	3.17949	upregulated in N
Q9D880	Timm50	0.518289	10.1688	6.30834	1.2489e-05	0.00011171	3.04978	upregulated in N
Q9D898	Arpc5l	0.227341	9.06593	2.56306	0.0213172	0.0475042	-4.42504	upregulated in N
Q9D8B3	Chmp4b	-1.17255	11.3787	-9.29963	1.04254e-07	2.76408e-06	7.96742	downregulated in N
Q9D8C4	Ifi35	-0.439444	10.0331	-4.16544	0.000788312	0.00313747	-1.1767	downregulated in N
Q9D8E6	Rpl4	-0.287441	13.7617	-2.72707	0.0153216	0.0359731	-4.10949	downregulated in N
Q9D8H7	Oma1	0.649305	7.78455	6.48331	9.13973e-06	9.12208e-05	3.37046	upregulated in N
Q9D8N0	Eef1g	-0.376365	13.0211	-3.9297	0.00128042	0.00466826	-1.6644	downregulated in N
Q9D8P4	Mrpl17	0.475489	8.29969	4.19051	0.000748825	0.00301446	-1.1249	upregulated in N
Q9D8S3	Arfgap3	-0.819876	5.29095	-4.14715	0.000818442	0.0032325	-1.21449	downregulated in N
Q9D8T2	Gsdmd	-0.542626	10.2105	-6.21469	1.47858e-05	0.00012826	2.87646	downregulated in N
Q9D8T3	Rhebl1	0.546323	7.12115	2.69772	0.0162592	0.0377969	-4.16648	upregulated in N
Q9D8T7	Slirp	0.626198	9.64761	3.38084	0.00399355	0.0118727	-2.79762	upregulated in N
Q9D8U8	Snx5	0.294539	11.1534	2.9352	0.0100236	0.0252791	-3.69969	upregulated in N
Q9D8V0	H13	-0.47487	9.61468	-4.3635	0.000526024	0.00223647	-0.768343	downregulated in N
Q9D8W7	Ociad2	0.465677	9.53278	3.78319	0.00173349	0.00599073	-1.96778	upregulated in N
Q9D8Y1	Tmem126a	0.46588	8.92324	3.59615	0.00255459	0.008296	-2.35451	upregulated in N
Q9D902	Gtf2e2	0.322794	5.50963	2.67679	0.0169615	0.039126	-4.20699	upregulated in N
Q9D906	Atg7	0.382765	9.50393	3.56221	0.00274099	0.00877556	-2.42455	upregulated in N
Q9D924	Isca1	0.406745	8.87464	4.03229	0.00103634	0.00393093	-1.45202	upregulated in N
Q9D939	Sult1c2	0.572456	9.35118	3.38647	0.00394722	0.0117892	-2.78609	upregulated in N
Q9D964	Gatm	-0.731004	10.4219	-6.44624	9.7614e-06	9.53997e-05	3.30286	downregulated in N
Q9D9K3	Aven	-0.718268	7.37352	-4.31592	0.000579549	0.00242417	-0.866281	downregulated in N
Q9D9V3	Echdc1	0.389052	12.017	3.6784	0.00215389	0.00716116	-2.18457	upregulated in N
Q9DAA6	Exosc1	-1.19857	5.97109	-5.07122	0.000127798	0.000708164	0.66877	downregulated in N
Q9DAK9	Phpt1	0.589907	9.82791	6.64837	6.83442e-06	7.21101e-05	3.66911	upregulated in N
Q9DAT5	Trmu	0.619196	7.59711	3.18203	0.00602875	0.0165967	-3.2033	upregulated in N
Q9DAV9	Tmem38b	-0.641953	9.4275	-5.75952	3.41707e-05	0.000250941	2.0173	downregulated in N
Q9DAW9	Cnn3	-0.674937	9.3102	-5.44185	6.23371e-05	0.000399359	1.4019	downregulated in N
Q9DB05	Napa	-0.266249	11.6366	-3.27145	0.00501015	0.0142708	-3.02136	downregulated in N
Q9DB26	Phyhd1	0.828496	10.8284	10.5487	1.92307e-08	6.85675e-07	9.69686	upregulated in N
Q9DB29	Iah1	0.541707	11.4407	5.87769	2.74173e-05	0.000213154	2.24297	upregulated in N
Q9DB30	Phkg2	0.664969	9.39933	7.79262	1.00809e-06	1.66512e-05	5.63702	upregulated in N
Q9DB34	Chmp2a	-0.572246	9.13777	-7.35848	2.04159e-06	2.74746e-05	4.91135	downregulated in N
Q9DB60	2810405K02Rik; Fam213b	0.467807	8.96707	4.32308	0.000571152	0.00239198	-0.851535	upregulated in N
Q9DB76	Emc9	0.346402	6.76401	3.22251	0.00554448	0.015503	-3.12106	upregulated in N
Q9DB77	Uqcrc2	0.203208	14.53	3.20088	0.00579816	0.0160818	-3.16502	upregulated in N
Q9DBA6	Tysnd1	0.670103	9.97924	6.2198	1.46497e-05	0.000127293	2.88595	upregulated in N
Q9DBA8	Amdhd1	0.390455	12.485	5.00542	0.000145429	0.000781567	0.537035	upregulated in N
Q9DBB8	Dhdh	0.634867	12.6113	9.98895	4.02221e-08	1.2452e-06	8.94285	upregulated in N
Q9DBC0	1300018J18Rik; Selo; Selenoo	0.484868	10.8342	6.1178	1.76304e-05	0.000147729	2.69587	upregulated in N
Q9DBD0	1300017J02Rik	0.205733	10.6284	2.64211	0.0181899	0.0414942	-4.27386	upregulated in N
Q9DBE8	Alg2	-0.289222	9.86305	-3.2602	0.00512822	0.014534	-3.0443	downregulated in N
Q9DBF1	Aldh7a1	0.264522	14.0595	2.92302	0.010277	0.0258298	-3.72392	upregulated in N
Q9DBG1	Cyp27a1	0.512302	13.244	2.67504	0.0170215	0.0392161	-4.21037	upregulated in N
Q9DBG3	Ap2b1	-0.488496	11.7748	-6.05951	1.96109e-05	0.000161704	2.58663	downregulated in N
Q9DBG7	Srpr	-0.746274	11.7981	-7.71458	1.14236e-06	1.81724e-05	5.50844	downregulated in N
Q9DBH5	Lman2	-0.527751	12.1195	-4.47678	0.000417986	0.0018448	-0.535707	downregulated in N
Q9DBK0	Acot12	0.487113	11.4342	3.92902	0.00128224	0.00466826	-1.66582	upregulated in N
Q9DBK7	Uba7	-0.763429	8.8551	-5.15782	0.000107897	0.000615027	0.841438	downregulated in N
Q9DBL1	Acadsb	0.601468	12.0149	5.93483	2.4665e-05	0.000197396	2.35144	upregulated in N
Q9DBL7	Coasy	0.682409	12.0176	10.8438	1.31921e-08	5.39804e-07	10.0813	upregulated in N
Q9DBM2	Ehhadh	0.269006	15.3621	2.73376	0.0151151	0.035569	-4.09645	upregulated in N
Q9DBN5	Lonp2	0.559147	11.9267	6.46856	9.3819e-06	9.32778e-05	3.34359	upregulated in N
Q9DBS5	Klc4	0.558908	9.11139	4.48289	0.000412849	0.00182899	-0.523183	upregulated in N
Q9DBT9	Dmgdh	0.329166	15.3277	3.5405	0.00286728	0.00907766	-2.46931	upregulated in N
Q9DBU3	Riok3	0.239245	8.49713	2.82023	0.0126791	0.0307751	-3.92722	upregulated in N
Q9DBX2	Pdcl	0.24946	7.1566	2.76769	0.0141096	0.0335695	-4.03026	upregulated in N
Q9DBZ5	Eif3k	-0.667987	8.69209	-6.26933	1.3397e-05	0.000118195	2.97773	downregulated in N
Q9DC23	Dnajc10	-1.14406	9.28016	-7.8002	9.95956e-07	1.65035e-05	5.64947	downregulated in N
Q9DC29	Abcb6	0.957701	5.65527	8.87768	1.91568e-07	4.4018e-06	7.34327	upregulated in N
Q9DC50	Crot	0.395986	12.8224	3.38514	0.00395813	0.0118015	-2.78881	upregulated in N
Q9DC70	Ndufs7	0.399144	12.4515	4.08201	0.000935569	0.00360387	-1.34915	upregulated in N
Q9DC71	Mrps15	0.364801	10.7173	2.57818	0.0206815	0.0462471	-4.39625	upregulated in N
Q9DCA2	Mrps11	0.68212	8.50281	6.62446	7.12661e-06	7.44335e-05	3.62609	upregulated in N
Q9DCA5	Brix1	0.747754	9.40418	2.87562	0.0113239	0.0279315	-3.81794	upregulated in N
Q9DCC8	Tomm20	0.590165	8.48888	3.10792	0.00702608	0.0188887	-3.35332	upregulated in N
Q9DCD5	Tjap1; LOC105242488	-0.458081	6.60802	-3.29825	0.00473947	0.0136356	-2.96665	downregulated in N
Q9DCE9	Igtp	-2.06493	12.9343	-24.9558	7.28445e-14	3.76606e-10	21.8857	downregulated in N
Q9DCF9	Ssr3	-0.31891	9.86969	-3.36245	0.00414889	0.012271	-2.83533	downregulated in N
Q9DCG2	Cd302	-1.18191	8.32963	-3.67604	0.00216446	0.00719168	-2.18946	downregulated in N
Q9DCG6	Pbld1	0.62048	11.9638	8.7386	2.35146e-07	5.17322e-06	7.13285	upregulated in N
Q9DCH4	Eif3f	-0.217549	11.0736	-2.94301	0.00986453	0.0250243	-3.68415	downregulated in N
Q9DCJ5	Ndufa8	0.377382	12.0708	3.75072	0.00185407	0.00631875	-2.03498	upregulated in N
Q9DCL9	Paics	0.403326	11.3661	3.74262	0.00188546	0.00641303	-2.05175	upregulated in N
Q9DCM0	Ethe1	0.506707	12.4723	3.83229	0.00156598	0.00552048	-1.86612	upregulated in N
Q9DCM2	Gstk1	0.3225	13.4828	3.57233	0.00268402	0.00863857	-2.40367	upregulated in N
Q9DCN1	Nudt12	0.585291	12.0886	7.00899	3.66884e-06	4.43569e-05	4.3086	upregulated in N
Q9DCN2	Cyb5r3	0.321	13.4022	2.81499	0.0128153	0.0310183	-3.93753	upregulated in N
Q9DCP2	Slc38a3	-0.640253	8.41316	-3.14667	0.00648579	0.0175834	-3.27497	downregulated in N
Q9DCQ2	Aspdh	0.592964	11.7855	7.8259	9.55963e-07	1.58917e-05	5.69161	upregulated in N
Q9DCS2	0610011F06Rik; Mettl26	0.587135	12.2549	7.93903	7.98938e-07	1.38144e-05	5.8761	upregulated in N
Q9DCS9	Ndufb10	0.478227	12.6795	4.27997	0.000623642	0.00257116	-0.940339	upregulated in N
Q9DCT1	Akr1e1	0.630893	10.1925	8.71851	2.42258e-07	5.2625e-06	7.10225	upregulated in N
Q9DCT2	Ndufs3	0.483097	12.7867	6.42323	1.01691e-05	9.82699e-05	3.26083	upregulated in N
Q9DCT5	Sdf2	0.401584	9.36303	4.22365	0.000699717	0.00283951	-1.0565	upregulated in N
Q9DCU6	Mrpl4	0.485635	8.74647	5.12992	0.000113934	0.000646584	0.785894	upregulated in N
Q9DCU9	Hoga1	0.462364	11.6346	5.30571	8.09844e-05	0.000489695	1.1344	upregulated in N
Q9DCV4	Fam82b; Rmdn1	0.502206	11.595	3.2904	0.00481727	0.0138056	-2.98269	upregulated in N
Q9DCX8	Iyd	0.263666	11.3189	2.62708	0.0187483	0.0425631	-4.30274	upregulated in N
Q9DCY0	Keg1	0.829386	11.4319	5.47188	5.88603e-05	0.000383259	1.46059	upregulated in N
Q9EP73	Cd274	-1.30457	7.70838	-9.39136	9.15779e-08	2.51839e-06	8.10032	downregulated in N
Q9EP75	Cyp4f14	0.710395	10.0051	6.13829	1.69846e-05	0.000143013	2.73416	upregulated in N
Q9EP89	Lactb	0.499524	12.1594	3.52374	0.00296878	0.00934181	-2.50385	upregulated in N
Q9EP96	Slco1a4	0.820698	8.11312	2.81848	0.0127244	0.0308561	-3.93066	upregulated in N
Q9EPB5	Serhl	0.399236	8.40077	4.10432	0.000893644	0.00347379	-1.30301	upregulated in N
Q9EPE9	Atp13a1	-0.329873	10.6912	-4.44443	0.000446297	0.00194735	-0.602063	downregulated in N
[truncated: 207 more rows]
