# Supplementary material for: Nucleoside-Modified mRNA Vaccines Protect IFNAR–/– Mice against Crimean-Congo Hemorrhagic Fever Virus Infection
Source: J Virol. 2022 Feb 9;96(3):e01568-21. doi: 10.1128/jvi.01568-21 (PMC8826901; doi:10.1128/jvi.01568-21)
Supplement: Supplemental file 2 — Data File S2<br>. Download jvi.01568-21-s0002.xlsx, XLSX file, 0.07 MB [file jvi.01568-21-s0002.xlsx]

## Sheet: GcGn(inter)N
Supplementary data 2 - Protein set enrichment analysis
Accession	Gene_name		Accession	Gene_name			Accession	Gene_name
A0JNY3	Gphn		A0JNU3	Aspg			A2AEW9	Gripap1
A2A930	Prdm16		A1Z198	Nlrp1b			A2AHJ7	Dgkz
A2ADA5	Pusl1		A2A4P3	Ptges3l			A2AQ25	Etl4
A2AER8	Pqbp1		A2A6J7	Lsp1			A2AQJ8	Ganc
A2AKA9	Brd3		A2A7S7	Yars			B1ARB3	Pecam1
A2AKD7	Snta1		A2A7S8	C77080			B2RY56	Rbm25
A2AKK5	Acnat1		A2A848	Acox1			D3YWS8	Leng8
A2AU61	Raly		A2A977	Cyp4a10			E9PUC5	Psd3
A2AWA9	Rabgap1		A2A998	C8a			E9PV04	Gm8994
A8DIL0	Lgals8		A2A9I0	Gosr2			E9Q1R5	Cacna1a
B1ARW4	Ndufs5		A2ABY3	Pcyt2			E9Q238	Kank1
B1ASK8	Ube2j2		A2AEB4	Morf4l2			E9Q3X0	Mvp
B1ASP2	Jak1		A2AEW0	Tfe3			E9Q512	Trip11
B1AZA5	Tmem245		A2AEX6	Fhl1			E9QAF9	Tanc1
B2RUP0	Rbm34		A2AFR3	Frmpd4			E9QAQ5	Gsk3b
B2RWE3	Cisd3		A2AG30	Dnajb5			E9QND8	Atl2
D3YTN4	Gimap4		A2AIL4	Ndufaf6			F8VPS6	Plekhg4
D3YUE4	Fam151b		A2AIU1	Il1rn			F8VQ28	Pxn
D3YW09	Sf3a2		A2AJI1	Map7d1			F8WH41	Strn
D3Z3A8	Myo9a		A2AKJ9	Sdcbp			G3UXL2	Prps1l3
D3Z456	Mrpl3		A2AKV7	Alkbh3			G3UYF9	H2-Ke2
D3Z4Z0	Tada2b		A2ALU4	Shroom2			G3X9H8	Nedd4l
D3Z5K8	Shank2		A2AMI7	Eif4g3			G5E8J2	Ank1
D3Z6J0	N6amt1		A2AMS3	Galt			G5E911	Fam3c
D3Z7Q2	1810013D10Rik		A2AP82	Taf9b			L7N466	Gm2382
E9PUH7	Nfix		A2APF7	Zbp1			O08586	Pten
E9PVB5	Ttc17		A2API8	Akap2			O35218	Cpsf2
E9PYP1	Ces1a		A2APM3	Cd44			O35465	Fkbp8
E9Q5C9	Nolc1		A2APT9	Klhdc7a			O35604	Npc1
E9Q876	Abca12		A2AQ17	Ndufaf1			O54782	Man2b2
E9QAS5	Chd4		A2AQN4	Acss2			O54890	Itgb3
E9QKD9	Gtf2h1		A2ARA8	Itga8			O70200	Aif1
E9QKK1	Cenpe		A2AS03	BC006779			O70318	Epb4.1l2
E9QN52	Lrrfip2		A2AS42	Cep110			O89050	Mkln1
E9QNN1	Dhx9		A2AS47	Pkp4			P01635	Igkv12-41
E9QP56	Apoc3		A2AS89	Agmat			P04945	Igkv4-55
F8WI30	Snx7		A2ASQ1	Agrn			P08032	Spna1
F8WJG3	Tra2b		A2ASX1	Grb14			P14152	Mdh1
G3X8Y3	Naa15		A2AT37	Upf2			P15208	Insr
H3BLL2	Atpaf1		A2ATR9	Ube2l6			P15626	Gstm2
J3QPX3	Gm9790		A2ATU0	Dhtkd1			P16045	Lgals1
K7N5X2	EG666702		A2AVR6	Acot11			P16330	Cnp
O08715	Akap1		A2AX52	Col6a4			P17182	Eno1
O08914	Faah		A2BFB0	Mlx			P17563	Selenbp1
O09106	Hdac1		A2RT81	Rnf39			P21570	Ang
O09174	Amacr		A3KGB4	Tbc1d8b			P21614	Gc
O35114	Scarb2		A3KMP2	Ttc38			P23359	Bmp7
O35286	Dhx15		A4UHF3	Ido2			P27786	Cyp17a1
O35295	Purb		A6H5Y3	Mtr			P28474	Adh5
O35593	Psmd14		A6H611	Mipep			P28798	Grn
O35632	Hyal2		A7UAK5	Pfkfb3			P30416	Fkbp4
O35685	Nudc		A8Y5K6	Eif4enif1			P35505	Fah
O54786	Dffa		B1AQ57	Atp7b			P35979	Rpl12
O54941	Smarce1		B1ARP0	Hsd3b3			P39429	Traf2
O55091	Impact		B1ART2	Vps13d			P43247	Msh2
O55187	Cbx4		B1ARU4	Macf1			P45448	Nr5a2
O55239	Nnmt		B1ASQ2	Apoo			P47911	Rpl6
O70435	Psma3		B1ATP7	Elac2			P49813	Tmod1
O88441	Mtx2		B1ATR2	Tex2			P50544	Acadvl
O88696	Clpp		B1AU25	Aifm1			P53702	Hccs
O89017	Lgmn		B1AV66	Yipf6			P56399	Usp5
O89023	Tpp1		B1AWG4	Lrrc37a			P60003	Elof1
P00687	Amy1		B1AXF5	Alpl			P61022	1500003O03Rik
P01636	Igkv12-44		B1AZ46	Baiap2			P62264	Rps14
P01637	Igkv14-111		B1B0C7	Hspg2			P62746	Rhob
P01642	Igkv5-48		B2CKC6	Efhc1			P62830	Rpl23
P01660	LOC676215		B2RPU8	2410018M08Rik			P63260	Actg1
P03911	ND4		B2RQE8	Arhgap42			P68373	Tuba1c
P04939	Mup3		B2RQS1	Strn3			P70158	Smpdl3a
P12787	Cox5a		B2RRE7	Otud4			P70195	Psmb7
P14576	Srp54a		B2RT54	Apol7a			P83093	Stim2
P16056	Met		B2RXX4	Sbf1			P97494	Gclc
P18760	Cfl1		B2RXZ2	Cyp2a22			P97501	Fmo3
P19221	F2		B6CI26	Slc25a21			Q01339	Apoh
P19253	Rpl13a		B7FAU2	Taz			Q04207	Rela
P19536	Cox5b		B7ZCG3	Bpifa2			Q1MX41	Prkcd
P22682	Cbl		B7ZCV4	Coq4			Q3TCH7	Cul4a
P25688	Uox		B7ZMP1	Xpnpep3			Q3TCX3	2810403A07Rik
P26039	Tln1		B8JJN0	Cfb			Q3TDQ1	Stt3b
P28660	Nckap1		B9EHN5	Slc2a9			Q3TGS7	Snx12
P29621	Serpina3c		D0QMC3	Mndal			Q3TGS9	Arfgap1
P32067	Ssb		D3YTY9	Kng1			Q3TLS3	D330012F22Rik
P35293	Rab18		D3YVR9	1110004F10Rik			Q3TRM4	Pnpla6
P35576	G6pc		D3YVV7	Nova2			Q3TRP8	Cep68
P35821	Ptpn1		D3YXK2	Safb			Q3TVI8	Pbxip1
P46638	Rab11b		D3YYT1	Glyr1			Q3U1J4	Ddb1
P46656	Fdx1		D3Z183	Mfsd6			Q3U9G9	Lbr
P46935	Nedd4		D3Z2K2	Mrps14			Q3UDE2	Ttll12
P47877	Igfbp2		D3Z3S1	Preb			Q3UHJ0	Aak1
P49442	Inpp1		D3Z5G7	Ces1b			Q3UM45	Ppp1r7
P52019	Sqle		D3Z5K6	Dnajc19			Q497V5	Srbd1
P53996	Cnbp		D3Z636	Ppa2			Q4PJX1	BC003331
P56213	Gfer		D3Z7X0	Acad12			Q5H8C4	Vps13a
P56379	2010107E04Rik		E0CYH4	Wdr26			Q5SSW0	Psme4
P56382	Atp5e		E0CYQ2	Nudcd2			Q60676	Ppp5c
P56389	Cda		E0CYR6	Gm4477			Q61245	Col11a1
P56391	Cox6b1		E9PUK3	Fnbp1l			Q61425	Hadh
P61028	Rab8b		E9PUK6	Srrm1			Q62210	Birc2
P61600	Naa20		E9PUM4	Tln2			Q62418	Dbnl
P62073	Timm10		E9PUQ5	Golga2			Q64481	Cyp3a16
P62075	Timm13		E9PV24	Fga			Q64516	Gyk
P62267	Rps23		E9PV48	I830012O16Rik			Q68FL4	Ahcyl2
P62301	Rps13		E9PVN6	Gm20498			Q6NVF2	Pld1
P62322	Lsm5		E9PVP1	Aim1			Q6P1B1	Xpnpep1
P62700	Ypel5		E9PVP4	Evl			Q6QD59	Bnip1
P62754	Rps6-ps4		E9PXC3	Cyp2c69			Q6S9I0	Kng2
P62774	Mtpn		E9PXX7	Txndc5			Q6ZQL4	Wdr43
P62814	Atp6v1b2		E9PY03	Tstd1			Q7TMS5	Abcg2
P63024	Vamp3		E9PZD8	Cp			Q7TNE3	Spag7
P68181	Prkacb		E9Q045	Hps1			Q7TQD2	Tppp
P70255	Nfic		E9Q0A7	Oxr1			Q80SW1	Ahcyl1
P70261	Pald1		E9Q0J2	Ralgapb			Q80UJ7	Rab3gap1
P70268	Pkn1		E9Q179	Grsf1			Q80UW5	Cdc42bpg
P84104	Srsf3		E9Q1B5	Col6a5			Q80WQ6	Rhbdf2
P84244	H3f3a		E9Q1G8	Sept7			Q8BH43	Wasf2
P97350	Pkp1		E9Q1L7	Dnajc28			Q8BHF7	Pgs1
P97366	Evi5		E9Q1Q9	Khk			Q8BJY1	Psmd5
P97384	Anxa11		E9Q1Z0	4732456N10Rik			Q8BK03	Fam73b
P97450	Atp5j		E9Q264	Myh15			Q8BK67	Rcc2
P97797	Sirpa		E9Q317	Sap18			Q8BKI2	Tnrc6b
Q00612	G6pdx		E9Q3E2	Synpo			Q8BMZ5	Tsen34
Q02248	Ctnnb1		E9Q411	Nbas			Q8BP56	Athl1
Q04447	Ckb		E9Q414	Apob			Q8BSE0	Fam82a1
Q04857	Col6a1		E9Q4Z2	Acacb			Q8BTW3	Exosc6
Q08288	Lyar		E9Q509	Pklr			Q8BU33	Ilvbl
Q0VGM9	Rtel1		E9Q557	Dsp			Q8BUK6	Hook3
Q32NY4	Cnnm3		E9Q5K4	Cyp2c44			Q8BWJ3	Phka2
Q3TCN2	Plbd2		E9Q5L2	Itih4			Q8BYC6	Taok3
Q3TCR7	Dnm2		E9Q604	Itgam			Q8BYL4	Yars2
Q3TFP0	Srsf10		E9Q616	Ahnak			Q8BYM8	Cars2
Q3THK7	Gmps		E9Q6L7	Gm10639			Q8C341	Suco
Q3THS6	Mat2a		E9Q6P5	Ttc7b			Q8CAY6	Acat2
Q3THW5	H2afv		E9Q8I7	Nfxl1			Q8CBM2	Asph
Q3TLP5	Echdc2		E9Q8K8	Zc3h4			Q8CBY0	Gatc
Q3TLP8	Rac1		E9Q8M6	Irf9			Q8CG48	Smc2
Q3TPM3	Cul1		E9Q8T1	Tacc2			Q8CG72	Adprhl2
Q3TUQ5	Pnn		E9Q8T4	Astn2			Q8CH02	Sugp1
Q3TYD6	Lmtk2		E9Q9E1	Eif4g1			Q8CHB6	Ncor1
Q3U0V1	Khsrp		E9Q9K8	Akap6			Q8CHT0	Aldh4a1
Q3U186	Rars2		E9QAH1	Golgb1			Q8CHW4	Eif2b5
Q3U2G2	Hspa4		E9QAJ9	Arhgap17			Q8CJ91	Cd209b
Q3U4P5	Psen2		E9QK48	Eml2			Q8K124	Plekho2
Q3UFT3	Fam59a		E9QKE4	Rab3gap2			Q8K297	Glt25d1
Q3UMR5	Ccdc109a		E9QKV6	Myo9b			Q8R0F5	Rbmx2
Q3UMU9	Hdgfrp2		E9QLB2	Lyplal1			Q8R1K1	Ubac2
Q3UPH7	Arhgef40		E9QMK9	9030617O03Rik			Q8R2U6	Nudt4
Q3UV17	Krt76		E9QMW1	Nthl1			Q8R3V5	Sh3glb2
Q3V036	Ccdc27		E9QN37	Mpeg1			Q8R574	Prpsap2
Q3V0Y1	4930415L06Rik		E9QNA7	Sorbs1			Q8VBT2	Sds
Q4ACU6	Shank3		E9QP59	Lemd3			Q8VE04	Mob3b
Q569Z5	Ddx46		E9QPD2	Pyroxd2			Q8VEH8	Erlec1
Q5DTM8	Rnf20		E9QPK4	Atr			Q8VEL0	Mospd1
Q5SVG5	Ap1b1		E9QPX1	Col18a1			Q8VI84	Noc3l
Q5XJE5	Leo1		F6ZGI7	Mocs2			Q91VW3	Sh3bgrl3
Q5XJY4	Parl		F7A6H4	Rnf213			Q91WU5	As3mt
Q60598	Cttn		F7BGR7	Rbm14-rbm4			Q91X21	2510039O18Rik
Q60673	Ptprn		F7C846	Mtx1			Q91X83	Mat1a
Q60864	Stip1		F8VPN4	Agl			Q91ZA3	Pcca
Q60991	Cyp7b1		F8VPP8	Zc3h7b			Q91ZZ3	Sncb
Q61024	Asns		F8VPU2	Farp1			Q920E5	Fdps
Q61129	Cfi		F8VQC1	Srp72			Q921M7	Fam49b
Q61161	Map4k2		F8VQC7	Ktn1			Q925F2	Esam
Q61164	Ctcf		F8WHC5	Rsrc2			Q99JF5	Mvd
Q61249	Igbp1		F8WHU5	Pds5b			Q99KI0	Aco2
Q61285	Abcd2		F8WI14	Ecm1			Q99KK7	Dpp3
Q61584	Fxr1		F8WJ93	Eml4			Q99LJ0	Cttnbp2nl
Q61937	Npm1		G3UVV4	Hk1			Q99N05	Ms4a4d
Q62093	Srsf2		G3UWX9	Sumo3			Q9CQE3	Mrps17
Q62419	Sh3gl1		G3X8P9	Aox1			Q9CQM9	Glrx3
Q63880	Ces3a		G3X8R0	Reep5			Q9CR35	Ctrb1
Q640M1	Utp14a		G3X8T2	Zc3h18			Q9CRA7	Atp5s
Q64522	Hist2h2ab		G3X8U3	2210016F16Rik			Q9CX97	Wdr55
Q64525	Hist2h2bb		G3X8Y8	Tlr2			Q9CYN2	Spcs2
Q66JS6	Eif3j1		G3X922	Dnajc13			Q9CZ30	Ola1
Q68FG2	Spnb3		G3X956	Supt16			Q9CZY3	Ube2v1
Q6GQT9	Nomo1		G3X973	Stab1			Q9D0F9	Pgm2
Q6P542	Abcf1		G3X982	Aox3			Q9D0J8	Ptms
Q6P9Q4	Fhod1		G3X9D6	Apon			Q9D0R2	Tars
Q6PAJ1	Bcr		G3X9H5	Htt			Q9D0T1	Nhp2l1
Q6PAR5	Gapvd1		G3X9M0	Dap3			Q9D0Z3	Tmem53
Q6PE01	Snrnp40		G3X9Q6	Larp4			Q9D110	Mthfs
Q6PEB6	Mob4		G3X9T7	Lgals9			Q9D1C8	Vps28
Q6TCG2	Paqr9		G3X9Y6	Akr1c19			Q9D6L8	Ppil3
Q6XVG2	Cyp2c54		G3XA10	Hnrnpu			Q9D7X8	Ggct
Q6ZPU9	2510003E04Rik		G3XA18	Naaa			Q9D8T3	Rhebl1
Q6ZQ58	Larp1		G5E823	Hars2			Q9D906	Atg7
Q6ZWN5	Rps9		G5E870	Trip12			Q9DBE8	Alg2
Q6ZWZ2	Ube2r2		G5E894	Slc17a3			Q9DBF1	Aldh7a1
Q78IK2	Usmg5		G5E898	Ppl			Q9DBT9	Dmgdh
Q78PG9	Ccdc25		G5E899	Serpine1			Q9DBX2	Pdcl
Q792Z1	Try10		G5E8K5	Ank3			Q9DCL9	Paics
Q7TMK9	Syncrip		G5E8L1	Cdk19			Q9DCN2	Cyb5r3
Q7TNC4	Luc7l2		G5E8U1	Slc26a1			Q9DCX8	Iyd
Q7TQK4	Exosc3		G5E904	Gm4794			Q9EQ21	Hamp
Q7TSE6	Stk38l		H3BJB4	Rnf141			Q9EQG9	Col4a3bp
Q80SY4	Mib1		H3BJN3	Cux1			Q9EQW4	Cyp3a44
Q80TV8	Clasp1		H3BK48	Ctage5			Q9ERA6	Tfip11
Q80U93	Nup214		H3BL34	Ces1e			Q9ERB0	Snap29
Q80VC9	Camsap3		H7BX01	Opa1			Q9ET01	Pygl
Q80VP1	Epn1		H9KV15	Son			Q9JI44	Dmap1
Q80X73	Pelo		I6L974	Tbc1d17			Q9JII5	Dazap1
Q80XI4	Pip4k2b		I7HLV2	Rpl10			Q9JIW9	Ralb
Q80XN0	Bdh1		J3QML2	Abcc3			Q9JLJ2	Aldh9a1
Q80ZX0	Sec24b		J3QNG0	Gm5424			Q9QUR6	Prep
Q810B6	Ankfy1		J3QNU1	Ate1			Q9QUR7	Pin1
Q8BGD8	1810063B05Rik		J3QNW0	Dnmt1			Q9QXD6	Fbp1
Q8BGX2	1810026J23Rik		J3QQ16	Col6a3			Q9QXY6	Ehd3
Q8BH79	Ano10		K4DI63	Creg1			Q9QZ49	Ubxn8
Q8BHL5	Elmo2		K7N6C2	Cyp2c68			Q9R1K9	Cetn2
Q8BJ71	Nup93		L7N1X8	Gbp6			Q9WTU6	Mapk9
Q8BJU9	Mtrf1l		O08528	Hk2			Q9WVB0	Rbpms
Q8BJW6	Eif2a		O08547	Sec22b			Q9Z2W0	Dnpep
Q8BL97	Srsf7		O08579	Emd
Q8BMC4	2610027L16Rik		O08600	Endog
Q8BPE4	Tmem177		O08692	Ngp
Q8BSF4	Pisd		O08705	Slc10a1
Q8BSK8	Rps6kb1		O08709	Prdx6
Q8BTS4	Nup54		O08738	Casp6
Q8BUU7	Galk2		O08784	Tcof1
Q8BVE3	Atp6v1h		O08795	Prkcsh
Q8BVQ5	Ppme1		O08797	Serpinb9
Q8BWP8	B3gnt1		O08800	Serpinb8
Q8BYA0	Tbcd		O08966	Slc22a1
Q8BZ36	Rint1		O09005	Degs1
Q8BZR9	1200014J11Rik		O09111	Ndufb11
Q8C0C7	Farsa		O09131	Gsto1
Q8C0D5	Eftud1		O09158	Cyp3a25
Q8C788	Snx18		O09159	Man2b1
Q8C7G5	Apoa5		O09172	Gclm
Q8C863	Itch		O35129	Phb2
Q8CBB7	Ap1g1		O35153	Bet1l
Q8CCS6	Pabpn1		O35215	Ddt
Q8CFD4	Snx8		O35309	Nmi
Q8CFI5	Pars2		O35343	Kpna4
Q8CGC7	Eprs		O35375	Nrp2
Q8CHP5	Wibg		O35379	Abcc1
Q8CI51	Pdlim5		O35386	Phyh
Q8CI61	Bag4		O35387	Hax1
Q8CIM7	Cyp2d26		O35435	Dhodh
Q8CJ53	Trip10		O35452	Tnxb
Q8JZV7	Amdhd2		O35453	Hpn
Q8K0C9	Gmds		O35490	Bhmt
Q8K199	2310061C15Rik		O35492	Clk3
Q8K1M3	Prkar2a		O35566	Cd151
Q8K2B3	Sdha		O35623	Bet1
Q8K4P0	Wdr33		O35639	Anxa3
Q8QZT1	Acat1		O35683	Ndufa1
Q8QZY1	Eif3l		O35728	Cyp4a14
Q8R050	Gspt1		O35744	Chi3l3
Q8R079	Bfar		O35857	Timm44
Q8R0Y8	Slc25a42		O35887	Calu
Q8R1F1	Fam129b		O35945	Aldh1a7
Q8R1N4	Nudcd3		O35955	Psmb10
Q8R1R3	Stard7		O35969	Gamt
Q8R317	Ubqln1		O35972	Mrpl23
Q8R3G1	Ppp1r8		O35988	Sdc4
Q8R4X3	Rbm12		O54692	Zw10
Q8R5H1	Usp15		O54724	Ptrf
Q8VBW6	Nae1		O54749	Cyp2j5
Q8VCM8	Ncln		O54784	Dapk3
Q8VCQ8	Cald1		O54983	Crym
Q8VCS9	Slc6a12		O55013	Trappc3
Q8VCW8	Acsf2		O55029	Copb2
Q8VDM4	Psmd2		O55060	Tpmt
Q8VH51	Rbm39		O55111	Dsg2
Q8VHG0	Fmo4		O55125	Nipsnap1
Q8VHR5	Gatad2b		O55135	Eif6
Q8VIJ6	Sfpq		O55143	Atp2a2
Q91VH1	Adipor1		O55229	Chkb
Q91VH2	Snx9		O55234	Psmb5
Q91VJ4	Stk38		O70194	Eif3d
Q91W86	Vps11		O70251	Eef1b2
Q91XC9	Pex16		O70303	Cideb
Q91YJ2	Snx4		O70311	Nmt2
Q91YJ3	Thyn1		O70338	Rnaseh1
Q91Z53	Grhpr		O70400	Pdlim1
Q920Q4	Vps16		O70475	Ugdh
Q921F2	Tardbp		O70503	Hsd17b12
Q921G7	Etfdh		O70570	Pigr
Q921T2	Tor1aip1		O78196	H2-Eb1
Q922H9	Zfp330		O88322	Nid2
Q922U1	Prpf3		O88325	Naglu
Q923X1	Eltd1		O88329	Myo1a
Q99J77	Nans		O88425	Nme6
Q99JG3	Anxa13		O88428	Papss2
Q99JY4	Trabd		O88531	Ppt1
Q99LB2	Dhrs4		O88533	Ddc
Q99LF4	D10Wsu52e		O88569	Hnrnpa2b1
Q99MR6	Srrt		O88593	Pglyrp1
Q99N28	Cadm3		O88630	Gosr1
Q99N85	Mrps18a		O88736	Hsd17b7
Q99P30	Nudt7		O88783	F5
Q99P88	Nup155		O88792	F11r
Q9CQJ4	Rnf2		O88824	Jtb
Q9CQL5	Mrpl18		O88838	Spsb2
Q9CQN3	Tomm6		O88843	Cradd
Q9CQT2	Rbm7		O88844	Idh1
Q9CQU1	Mfap1a		O88876	Dhrs3
Q9CRA8	Exosc5		O88962	Cyp8b1
Q9CW03	Smc3		O88967	Yme1l1
Q9CWG8	2410091C18Rik		O88986	Gcat
Q9CX86	Hnrnpa0		O89053	Coro1a
Q9CY24	Tmem179b		O89079	Cope
Q9CZ13	Uqcrc1		O89086	Rbm3
Q9CZR8	Tsfm		P00186	Cyp1a2
Q9CZU3	Skiv2l2		P00375	Dhfr
Q9CZW5	Tomm70a		P00405	COX2
Q9D0I9	Rars		P01027	C3
Q9D0K1	Pex13		P01029	C4b
Q9D168	Ints12		P01592	Igj
Q9D287	Bcas2		P01865	Ighg2a
Q9D2R6	Coa3		P01869	Ighg1
Q9D3D9	Atp5d		P01872	Ighm
Q9D4J7	Phf6		P01878	Igh-VJ558
Q9D666	Sun1		P01887	B2m
Q9D6T0	Nosip		P01899	H2-D1
Q9D753	Exosc8		P01900	LOC101056446
Q9D819	Ppa1		P01901	H2-K1
Q9D826	Pipox		P02088	Hbb-b1
Q9D868	Ppih		P02762	Mup1
Q9D8U2	Tmem41a		P02798	Mt2
Q9D8X5	Cnot8		P02802	Mt1
Q9DAS9	Gng12		P03930	ATP8
Q9DAU1	Cnpy3		P04187	Gzmb
Q9DB15	Mrpl12		P04441	Cd74
Q9DB20	Atp5o		P04627	Araf
Q9DB70	Fundc1		P04918	Saa3
Q9DBC3	Cmtr1		P05063	Aldoc
Q9DC69	Ndufa9		P05064	Aldoa
Q9DCB8	Isca2		P05201	Got1
Q9DCC5	Cbx3		P05366	Saa1
Q9DCI9	Mrpl32		P05367	Saa2
Q9DCS1	Tmem176a		P06339	H2-T23
Q9DCX2	Atp5h		P06683	C9
Q9EP71	Rai14		P06728	Apoa4
Q9EPA7	Nmnat1		P06797	Ctsl
Q9EPL9	Acox3		P06800	Ptprc
Q9EQ06	Hsd17b11		P06801	Me1
Q9ERN0	Scamp2		P06880	Gh
Q9ESB3	Hrg		P06909	Cfh
Q9JHH9	Copz2		P07309	Ttr
Q9JHS9	Cwc15		P07356	Anxa2
Q9JIX0	Eny2		P07361	Orm2
Q9JJH1	Rnase4		P07724	Alb
Q9JJU8	Sh3bgrl		P07758	Serpina1a
Q9JJW0	Pxmp4		P07759	Serpina3k
Q9JJZ4	Ube2j1		P07901	Hsp90aa1
Q9JK48	Sh3glb1		P08003	Pdia4
Q9JKK1	Stx6		P08071	Ltf
Q9JL35	Hmgn5		P08103	Hck
Q9JM14	Nt5c		P08113	Hsp90b1
Q9JMH6	Txnrd1		P08121	Col3a1
Q9MD82	ND5		P08122	Col4a2
Q9QXB9	Drg2		P08226	Apoe
Q9QXK7	Cpsf3		P08607	C4bp
Q9QXN3	Trip4		P08905	Lyz2
Q9QXX4	Slc25a13		P09103	P4hb
Q9QXZ6	Slco1a1		P09405	Ncl
Q9QZB7	Actr10		P09450	Junb
Q9QZQ8	H2afy		P09528	Fth1
Q9R013	Ctsf		P09925	Surf1
Q9R190	Mta2		P0CW03	Ly6c2
Q9R1S7	Abcc6		P10107	Anxa1
Q9WTR5	Cdh13		P10126	Eef1a1
Q9WU19	Hao1		P10518	Alad
Q9WVJ2	Psmd13		P10649	Gstm1
Q9Z0V7	Timm17b		P10810	Cd14
Q9Z1G3	Atp6v1c1		P10833	Rras
Q9Z204	Hnrnpc		P10852	Slc3a2
Q9Z277	Baz1b		P11032	Gzma
Q9Z2D6	Mecp2		P11247	Mpo
Q9Z2U0	Psma7		P11438	Lamp1
Q9Z2X8	Keap1		P11499	Hsp90ab1
			P11609	Cd1d1
			P11672	Lcn2
			P11688	Itga5
			P11725	Otc
			P11859	Agt
			P11862	Gas2
			P11928	Oas1a
			P11930	Nudt19
			P12246	Apcs
			P12710	Fabp1
			P13439	Umps
			P13516	Scd1
			P13597	Icam1
			P13609	Srgn
			P13745	Gsta1
			P14106	C1qb
			P14131	Rps16-ps2
			P14148	Rpl7
			P14206	Rpsa
			P14211	Calr
			P14246	Slc2a2
			P14438	H2-Aa
			P14483	H2-Ab1
			P14602	Hspb1
			P14869	Rplp0
			P14901	Hmox1
			P15392	Cyp2a4
			P16015	Car3
			P16110	Lgals3
			P16301	Lcat
			P16331	Pah
			P16332	Mut
			P16406	Enpep
			P16460	Ass1
			P16882	Ghr
			P17426	Ap2a1
			P17427	Ap2a2
			P17515	Cxcl10
			P17879	Hspa1b
			P17918	Pcna
			P18337	Sell
			P18340	Cxcl9
			P19096	Fasn
			P19157	Gstp1
			P19324	Serpinh1
			P19639	Gstm3
			P19783	Cox4i1
			P20029	Hspa5
			P20152	Vim
			P20852	Cyp2a5
			P20918	Plg
			P21440	Abcb4
			P21981	Tgm2
			P22315	Fech
			P22599	Serpina1b
			P22907	Hmbs
			P23116	Eif3a
			P23475	Xrcc6
			P23492	Pnp
			P23589	Car5a
			P23591	Tsta3
			P23953	Ces1c
			P24063	Itgal
			P24270	Cat
			P24369	Ppib
			P24472	Gsta4
			P24549	Aldh1a1
			P24638	Acp2
			P24668	M6pr
			P24815	Hsd3b1
			P25444	Rps2
			P25446	Fas
			P25799	Nfkb1
			P26041	Msn
			P26262	Klkb1
			P26350	Ptma
			P26645	Marcks
			P27005	S100a8
			P27046	Man2a1
			P27546	Map4
			P27601	Gna13
			P27641	Xrcc5
			P27659	Rpl3
			P27773	Pdia3
			P28033	Cebpb
			P28063	Psmb8
			P28271	Aco1
			P28650	Adssl1
			P28651	Car8
			P28654	Dcn
			P28656	Nap1l1
			P28658	Atxn10
			P28659	Celf1
			P28667	Marcksl1
			P28700	Rxra
			P28843	Dpp4
			P29341	Pabpc1
			P29477	Nos2
			P29533	Vcam1
			P29595	Nedd8
			P29699	Ahsg
			P29758	Oat
			P29788	Vtn
			P30115	Gsta3
			P30681	Hmgb2
			P31532	Saa4
			P31725	S100a9
			P31809	Ceacam1
			P31938	Map2k1
			P31996	Cd68
			P32233	Drg1
			P32261	Serpinc1
			P32507	Pvrl2
			P32921	Wars
			P33215	Nedd1
			P33267	Cyp2f2
			P33587	Proc
			P34914	Ephx2
			P35278	Rab5c
			P35279	Rab6a
			P35486	Pdha1
			P35492	Hal
			P35564	Canx
			P35831	Ptpn12
			P36371	Tap2
			P37040	Por
			P39039	Mbl1
			P39447	Tjp1
			P40630	Tfam
			P40936	Inmt
			P41233	Abca1
			P41317	Mbl2
			P42128	Foxk1
			P42208	Sept2
			P42227	Stat3
			P42230	Stat5a
			P42703	Lifr
			P42932	Cct8
			P43024	Cox6a1
			P43883	Plin2
			P45377	Akr1b8
			P45591	Cfl2
			P45700	Man1a
			P45878	Fkbp2
			P45952	Acadm
			P46061	Rangap1
			P46467	Vps4b
			P47199	Cryz
			P47738	Aldh2
			P47753	Capza1
			P47856	Gfpt1
			P47876	Igfbp1
			P47962	Rpl5
			P48024	Eif1
			P48036	Anxa5
			P48410	Abcd1
			P48437	Prox1
			P48758	Cbr1
			P48760	Fpgs
			P48771	Cox7a2
			P48776	Tdo2
			P49182	Serpind1
			P49282	Slc11a2
			P49312	Hnrnpa1
			P49429	Hpd
			P49443	Ppm1a
			P49586	Pcyt1a
			P49698	Hnf4a
			P49710	Hcls1
			P49935	Ctsh
			P50171	H2-Ke6
			P50236	Sult2a2
			P50247	Ahcy
			P50295	Nat2
			P50428	Arsa
			P50431	Shmt1
			P50516	Atp6v1a
			P50518	Atp6v1e1
			P50543	S100a11
			P51150	Rab7
			P51163	Uros
			P51175	Ppox
			P51410	Rpl9
			P51437	Camp
			P51859	Hdgf
			P51863	Atp6v0d1
			P52196	Tst
			P52293	Kpna2
			P52430	Pon1
			P52480	Pkm
			P52503	Ndufs6
			P52624	Upp1
			P52760	Hrsp12
			P52792	Gck
			P52825	Cpt2
			P52843	Sult2a1
			P52927	Hmga2
			P53690	Mmp14
			P53811	Pitpnb
			P54276	Msh6
			P54729	Nub1
			P54731	Faf1
			P54987	Irg1
			P55050	Fabp2
			P55097	Ctsk
			P55292	Dsc2
			P55937	Golga3
			P56135	Atp5j2
			P56371	Rab4a
			P56480	Atp5b
			P56654	Cyp2c37
			P56655	Cyp2c38
			P56656	Cyp2c39
			P56959	Fus
			P56974	Nrg2
			P57746	Atp6v1d
			P57759	Erp29
			P57780	Actn4
			P58044	Idi1
			P58058	Nadk
			P58059	Mrps21
			P58064	Mrps6
			P58252	Eef2
			P58389	Ppp2r4
			P58742	Aaas
			P58801	Ripk2
			P59034	Lrrc3
			P59222	Scarf2
			P59242	Cgn
			P59326	Ythdf1
			P59708	0610009D07Rik
			P59913	Pcmtd1
			P60229	Eif3e
			P60334	Cdo1
			P60335	Pcbp1
			P60521	Gabarapl2
			P60766	Cdc42
			P60840	Ensa
			P60843	Eif4a1
			P61087	Ube2k
			P61255	Rpl26
			P61290	Psme3
			P61458	Pcbd1
			P61750	Arf4
			P61922	Abat
			P61924	Copz1
			P61965	Wdr5
			P62077	Timm8b
			P62082	Rps7
			P62242	Rps8
			P62245	Rps15a
			P62270	Rps18
			P62702	Rps4x
			P62852	Rps25
			P62874	Gnb1
			P62878	Rbx1
			P62889	Rpl30
			P62908	Rps3
			P62960	Ybx1
			P62983	Rps27a
			P63017	Hspa8
			P63028	Tpt1
			P63030	Mpc1
			P63037	Dnaja1
			P63085	Mapk1
			P63087	Ppp1cc
			P63147	Ube2b
			P63168	Dynll1
			P63271	Supt4a
			P63276	Rps17
			P63325	Rps10
			P67778	Phb
			P68510	Ywhah
			P69566	Ranbp9
			P70168	Kpnb1
			P70194	Clec4f
			P70245	Ebp
			P70266	Pfkfb1
			P70280	Vamp7
			P70296	Pebp1
			P70349	Hint1
			P70404	Idh3g
			P70460	Vasp
			P70694	Akr1c6
			P70697	Urod
			P70699	Gaa
			P81117	Nucb2
			P83870	Phf5a
			P84089	Erh
			P84096	Rhog
			P97287	Mcl1
			P97290	Serping1
			P97310	Mcm2
			P97351	Rps3a
			P97352	S100a13
			P97363	Sptlc2
			P97364	Sephs2
			P97369	Ncf4
			P97370	Atp1b3
			P97371	Psme1
			P97372	Psme2
			P97377	Cdk2
			P97379	G3bp2
			P97449	Anpep
			P97765	Wbp2
			P97819	Pla2g6
			P97821	Ctsc
			P97823	Lypla1
			P97855	G3bp1
			P97864	Casp7
			P98203	Arvcf
			P99024	Tubb5
			P99025	Gchfr
			Q00519	Xdh
			Q00623	Apoa1
			Q00724	Rbp4
			Q00897	Serpina1d
			Q00899	Yy1
			Q01237	Hmgcr
			Q01279	Egfr
			Q01514	Gbp1
			Q01853	Vcp
			Q02105	C1qc
			Q02257	Jup
			Q02788	Col6a2
			Q03160	Grb7
			Q03265	Atp5a1
			Q03311	Bche
			Q03734	Serpina3m
			Q03963	Eif2ak2
			Q04592	Pcsk5
			Q05117	Acp5
			Q05144	Rac2
			Q05186	Rcn1
			Q05915	Gch1
			Q059N0	Sult3a1
			Q06185	Atp5k
			Q06770	Serpina6
			Q06890	Clu
			Q07076	Anxa7
			Q07113	Igf2r
			Q07417	Acads
			Q07456	Ambp
			Q07797	Lgals3bp
			Q07813	Bax
			Q08857	Cd36
			Q08943	Ssrp1
			Q09014	Ncf1
			Q09200	B4galnt1
			Q14AI6	Rpusd3
			Q14C51	Ptcd3
			Q14CH7	Aars2
			Q14DH7	Acss3
			Q1ERP8	Cd300lg
			Q283N4	Prhoxnb
			Q2EMV9	Parp14
			Q2NL51	Gsk3a
			Q2TPA8	Hsdl2
			Q2YDW2	Msto1
			Q32ME1	Atp2b4
			Q32Q92	Acot6
			Q3TBA3	Tap1
			Q3TBT3	Tmem173
			Q3TBU7	Agfg2
			Q3TBW2	Mrpl10
			Q3TC72	Fahd2a
			Q3TEA8	Hp1bp3
			Q3TFQ1	Spryd7
			Q3TJ91	Llgl2
			Q3TJZ6	Fam98a
			Q3TL44	Nlrx1
			Q3TLH4	Prrc2c
			Q3TMH2	Scrn3
			Q3TN85	Rad23a
			Q3TNA1	Xylb
			Q3TQC7	Entpd5
			Q3TRM8	Hk3
			Q3TUE1	Fubp1
			Q3TWV4	Ap2m1
			Q3TYS2	BC017643
			Q3TYT1	Coq7
			Q3TZK4	Immt
			Q3U0B3	Dhrs11
			Q3U0S6	Rasip1
			Q3U0V2	Tradd
			Q3U1G5	Isg20l2
			Q3U1V6	Uevld
			Q3U2A8	Vars2
			Q3U3J1	Bckdha
			Q3U422	Ndufv3
			Q3U5Q7	Cmpk2
			Q3U6J0	AW112010
			Q3U7K7	Trim21
			Q3U7R1	Esyt1
			Q3UBG2	Pid1
			Q3UCV8	Fam105b
			Q3UDR8	Yipf3
			Q3UED7	Gm4951
			Q3UEL5	Uroc1
			Q3UEL9	Serpina7
			Q3UFM6	Dgcr14
			Q3UGR5	Hdhd2
			Q3UHU8	Gtf2i
			Q3UI43	Babam1
			Q3UIL6	Plekha7
			Q3UIR3	Dtx3l
			Q3UIU2	Ndufb6
			Q3ULD5	Mccc2
			Q3ULJ0	Gpd1l
			Q3UN02	Lclat1
			Q3UN10	Wfs1
			Q3UND0	Skap2
			Q3UNX5	Acsm3
			Q3UP87	Elane
			Q3UPF5	Zc3hav1
			Q3UPH1	Prrc1
			Q3UPL0	Sec31a
			Q3UQ84	Tars2
			Q3URE1	Acsf3
			Q3URQ4	C78339
			Q3URS9	Ccdc51
			Q3USS3	Ccdc164
			Q3UUI3	Them4
			Q3UVU3	Slc30a10
			Q3UWZ1	Eef2k
			Q3UYI5	Rgl3
			Q3UZ39	Lrrfip1
			Q3UZZ6	Sult1d1
			Q3V117	Acly
			Q3V156	Osbpl1a
			Q3V1M1	Igsf10
			Q3V2R3	Chn2
			Q3V460	Gm561
			Q4KL35	Magix
			Q4KL52	Zfyve19
			Q4PZA2	Ece1
			Q4V9V3	Elovl1
			Q4VA93	Prkca
			Q4VAA2	Cdv3
			Q501J7	Phactr4
			Q505D7	Opa3
			Q505N6	Rps6ka1
			Q542I8	Itgb2
			Q542V3	Srsf4
			Q566J8	Adck4
			Q569X9	Cyp2c67
			Q570Y9	Deptor
			Q571F8	Gls2
			Q571I9	Aldh16a1
			Q59J78	Ndufaf2
			Q5BL07	Pex1
			Q5DTK1	Chsy3
			Q5DTT1	C77370
			Q5EBG8	AU022252
			Q5F2E7	Nufip2
			Q5FW57	Gm4952
			Q5FWI3	Tmem2
			Q5HZI1	Mtus1
			Q5HZI9	Mcart1
			Q5IRJ6	Slc30a9
			Q5M8N4	Sdr39u1
			Q5NBU8	Xaf1
			Q5ND52	Rnmtl1
			Q5PR73	Diras2
			Q5RKZ7	Mocs1
			Q5RL20	Mrpl43
			Q5SSH7	Zzef1
			Q5SSH8	Cyb5d2
			Q5SSZ5	Tns3
			Q5SUA5	Myo1g
			Q5SUC9	Sco1
			Q5SV41	Pctp
			Q5SW19	1300001I01Rik
			Q5SWU9	Acaca
			Q5SYD0	Myo1d
			Q5SYH2	Tmem199
			Q5SZ87	Hfe
			Q5U5V2	Agphd1
			Q5UBV8	Tnfsf15
			Q5UE59	Klc1
			Q5XJF6	Rpl10a
			Q5XJY5	Arcn1
			Q5XK38	Hmgn2
			Q5XKN4	Jagn1
			Q5YD48	A1cf
			Q60590	Orm1
			Q60596	Xrcc1
			Q60597	Ogdh
			Q60631	Grb2
			Q60648	Gm2a
			Q60649	Clpb
			Q60692	Psmb6
			Q60710	Samhd1
			Q60715	P4ha1
			Q60739	Bag1
			Q60759	Gcdh
			Q60766	Irgm1
			Q60767	Ly75
			Q60805	Mertk
			Q60837	Il12rb1
			Q60847	Col12a1
			Q60865	Caprin1
			Q60866	Pter
			Q60872	Eif1a
			Q60902	Eps15l1
			Q60936	Adck3
			Q60953	Pml
			Q60972	Rbbp4
			Q60973	Rbbp7
			Q61001	Lama5
			Q61093	Cybb
			Q61107	Gbp3
			Q61133	Gstt2
			Q61146	Ocln
			Q61187	Tsg101
			Q61194	Pik3c2a
			Q61205	Pafah1b3
			Q61233	Lcp1
			Q61235	Sntb2
			Q61247	Serpinf2
			Q61268	Apoc4
			Q61292	Lamb2
			Q61333	Tnfaip2
			Q61334	Bcap29
			Q61335	Bcap31
			Q61337	Bad
			Q61387	Cox7a2l
			Q61462	Cyba
			Q61495	Dsg1a
			Q61503	Nt5e
			Q61578	Fdxr
			Q61586	Gpam
			Q61599	Arhgdib
			Q61635	Ifi47
			Q61646	Hp
			Q61694	Hsd3b5
			Q61699	Hsph1
			Q61703	Itih2
			Q61704	Itih3
			Q61753	Phgdh
			Q61805	Lbp
			Q61823	Pdcd4
			Q61830	Mrc1
			Q61838	Pzp
			Q61941	Nnt
			Q62009	Postn
			Q62077	Plcg1
			Q62087	Pon3
			Q62159	Rhoc
			Q62167	Ddx3x
			Q62172	Ralbp1
			Q62245	Sos1
			Q62264	Thrsp
			Q62293	Tgtp2
			Q62313	Tgoln1
			Q62351	Tfrc
			Q62376	Snrnp70
			Q62425	Ndufa4
			Q62426	Cstb
			Q62433	Ndrg1
			Q62465	Vat1
			Q62469	Itga2
			Q62507	Coch
			Q62523	Zyx
			Q63850	Nup62
			Q64105	Spr
			Q64282	Ifit1
			Q64310	Surf4
			Q64327	Mea1
			Q64337	Sqstm1
			Q64339	Isg15
			Q64374	Rgn
			Q64378	Fkbp5
			Q64430	Atp7a
			Q64442	Sord
			Q64458	Cyp2c29
			Q64459	Cyp3a11
			Q64464	Cyp3a13
			Q64471	Gstt1
			Q64505	Cyp7a1
			Q64514	Tpp2
			Q64669	Nqo1
			Q64685	St6gal1
			Q64FW2	Retsat
			Q67BT3	Slc13a5
			Q68FD5	Cltc
			Q68FM7	Arhgef11
			Q69Z99	Zfp512
			Q69ZP3	Pnkd
			Q69ZX8	Ablim3
			Q6A0A2	Larp4b
			Q6DFZ1	Gbf1
			Q6DYE8	Enpp3
			Q6GQS1	Slc25a23
			Q6GQT1	A2m
			Q6GTM0	Ifit2
			Q6IRU5	Cltb
			Q6NSR8	Npepl1
			Q6NT99	Dusp23
			Q6NWW9	Fndc3b
			Q6NXL1	Sec24d
			Q6NZC7	Sec23ip
			Q6NZF1	Zc3h11a
			Q6P069	Sri
			Q6P0X1	Pfdn4
			Q6P3Y6	Ttc9c
			Q6P3Z8	Kat2a
			Q6P549	Inppl1
			Q6P5E4	Uggt1
			Q6P8J2	Sat2
			Q6P8N8	Clpx
			Q6P9Q6	Fkbp15
			Q6P9R2	Oxsr1
			Q6P9R4	Arhgef18
			Q6PB44	Ptpn23
			Q6PB66	Lrpprc
			Q6PD03	Ppp2r5a
			Q6PDE7	Ggt6
			Q6PDN3	Mylk
			Q6PFA2	Clta
			Q6PFF0	Scaf4
			Q6PGH2	Hn1l
			Q6PGL7	D6Wsu116e
			Q6PIU9	Aak1
			Q6Q899	Ddx58
			Q6RUT7	BC003965
			Q6URW6	Myh14
			Q6XPS7	Tha1
			Q6XUX1	Dstyk
			Q6ZPR6	Ibtk
			Q6ZQJ5	Dna2
			Q6ZWY8	Tmsb10
			Q6ZWZ6	Rps12
			Q71KU9	Fgl1
			Q71RI9	Ccbl2
			Q75N73	Slc39a14
			Q78IK4	Apool
			Q78IQ7	Slc39a4
			Q78J03	Msrb2
			Q78JT3	Haao
			Q78PY7	Snd1
			Q78YY6	Dnajc15
			Q78ZM0	Snx3
			Q791T5	Mtch1
			Q793I8	Tifa
			Q7M6Y3	Picalm
			Q7TMF3	Ndufa12
			Q7TMI3	Uhrf2
			Q7TNL9	Chchd10
			Q7TPC1	Cdsn
			Q7TPS5	5730419I09Rik
			Q7TPV4	Mybbp1a
			Q7TQG1	Plekha6
			Q7TQH0	Atxn2l
			Q7TSH9	Zfp184
			Q7TSR6	Abcg8
			Q7TSV9	Enkd1
			Q7TT50	Cdc42bpb
			Q80SZ7	Gng5
			Q80T06	Eef1d
			Q80TD3	Fnip2
			Q80TL7	Mon2
			Q80U63	Mfn2
			Q80UG5	Sept9
			Q80UP8	Slc20a2
			Q80UQ2	Rassf6
			Q80V53	Chst14
			Q80VD1	Fam98b
			Q80VI1	Trim56
			Q80VJ2	Sra1
			Q80VL1	Tdrkh
			Q80W21	Gstm7
			Q80W22	Thnsl2
			Q80WJ7	Mtdh
			Q80X19	Col14a1
			Q80X50	Ubap2l
			Q80X76	Serpina3f
			Q80X80	C2cd2l
			Q80X81	Acat3
			Q80X85	Mrps7
			Q80X90	Flnb
			Q80XL6	Acad11
			Q80Y14	Glrx5
			Q80Y55	Bsdc1
			Q80YV4	Pank4
			Q80YX1	Tnc
			Q80ZM5	H1fx
			Q80ZM8	Crls1
			Q80ZP8	Manf
			Q80ZS3	Mrps26
			Q810B8	Slitrk4
			Q810D6	Grwd1
			Q810S7	Cog1
			Q812F8	Mgat4b
			Q8BFP9	Pdk1
			Q8BFR4	Gns
			Q8BFR5	Tufm
			Q8BFS6	Cpped1
			Q8BFV2	Pcid2
			Q8BFW4	Trim65
			Q8BFZ9	Erlin2
			Q8BG05	Hnrnpa3
			Q8BG07	Pld4
			Q8BG51	Rhot1
			Q8BG67	Efr3a
			Q8BG81	Poldip3
			Q8BGA8	Acsm5
			Q8BGC4	Zadh2
			Q8BGE6	Atg4b
			Q8BGI0	Sc5d
			Q8BGL3	2810007J24Rik
			Q8BGR2	Lrrc8d
			Q8BGS1	Epb4.1l5
			Q8BGT5	Gpt2
			Q8BGY7	4933403F05Rik
			Q8BH00	Aldh8a1
			Q8BH04	Pck2
			Q8BH24	Tm9sf4
			Q8BH40	Stx7
			Q8BH51	2310016M24Rik
			Q8BH61	F13a1
			Q8BHE8	9430016H08Rik
			Q8BHN3	Ganab
			Q8BIJ7	Rufy1
			Q8BIQ5	Cstf2
			Q8BIS8	Ccdc126
			Q8BJ34	Marf1
			Q8BJ48	Nagpa
			Q8BJ64	Chdh
			Q8BJF9	Chmp2b
			Q8BJS4	Sun2
			Q8BJZ4	Mrps35
			Q8BK35	Gltscr2
			Q8BK64	Ahsa1
			Q8BK72	Mrps27
			Q8BKF1	Polrmt
			Q8BKZ9	Pdhx
			Q8BLD6	Ankrd55
			Q8BLF1	Nceh1
			Q8BLN5	Lss
			Q8BM55	Tmem214
			Q8BM72	Hspa13
			Q8BMA6	Srp68
			Q8BMF4	Dlat
			Q8BMK4	Ckap4
			Q8BMP6	Acbd3
			Q8BMS1	Hadha
			Q8BMS4	Coq3
			Q8BND5	Qsox1
			Q8BNX1	Clec4g
			Q8BP27	Sfr1
			Q8BP40	Acp6
			Q8BP47	Nars
			Q8BPS4	Gpr180
			Q8BPT6	Immp2l
			Q8BQ30	Ppp1r18
			Q8BRB7	Kat6b
			Q8BRF7	Scfd1
			Q8BRH0	Tmtc3
			Q8BRK8	Prkaa2
			Q8BSZ2	Ap3s2
			Q8BT35	1500011K16Rik
			Q8BTJ4	Enpp4
			Q8BTM8	Flna
			Q8BTS3	Gbp9
			Q8BTY1	Ccbl1
			Q8BTY8	Scfd2
			Q8BTZ7	Gmppb
			Q8BU14	Sec62
			Q8BU88	Mrpl22
			Q8BUR4	Dock1
			Q8BUY5	Timmdc1
			Q8BVG4	Dpp9
			Q8BVI4	Qdpr
			Q8BVI5	Stx16
			Q8BVM9	Phf11
			Q8BWF0	Aldh5a1
			Q8BWN8	Acot4
			Q8BWN9	AI182371
			Q8BWP5	Ttpa
			Q8BWQ1	Ugt2a3
			Q8BWT1	Acaa2
			Q8BWU8	Agxt2l1
			Q8BX02	Kank2
			Q8BX10	Pgam5
			Q8BX80	Engase
			Q8BXB6	Slco2b1
			Q8BXN7	Ppm1k
			Q8BXR6	Peli3
			Q8BXV2	Bri3bp
			Q8BXZ1	Tmx3
			Q8BYB9	Poglut1
			Q8BZ20	Parp12
			Q8BZW8	Nhlrc2
			Q8C0C0	Zhx2
			Q8C0D0	Trub1
			Q8C0J6	Sowahc
			Q8C0M9	Asrgl1
			Q8C0N2	Agpat9
			Q8C129	Lnpep
			Q8C165	Pm20d1
			Q8C1B7	Sept11
			Q8C1E7	Tmem120a
			Q8C2E4	Ptcd1
			Q8C2K1	Def6
			Q8C2Q8	Atp5c1
			Q8C3J5	Dock2
			Q8C3V4	Stat1
			Q8C407	Yipf4
			Q8C570	Rae1
			Q8C5W0	Clmn
			Q8C5W3	Tbcel
			Q8C605	Pfkp
			Q8C729	Fam126b
			Q8C7E7	Stbd1
			Q8C7H1	Mmaa
			Q8C845	Efhd2
			Q8C9E8	Fam26f
			Q8CA44	Atp5sl
			Q8CAK3	A230050P20Rik
			Q8CAS9	Parp9
			Q8CB77	Tceb3
			Q8CBB9	Rsad2
			Q8CBQ5	Pi4k2b
			Q8CBY1	Samd4
			Q8CC21	Ttc19
			Q8CC88	Vwa8
			Q8CCF0	Prpf31
			Q8CCJ3	Ufl1
			Q8CCK0	H2afy2
			Q8CE80	Cast
			Q8CEE7	Rdh13
			Q8CFA2	Amt
			Q8CFB4	Gbp5
			Q8CFB8	Parp3
			Q8CFP6	Dnajc27
			Q8CFX1	H6pd
			Q8CFZ6	Clec3b
			Q8CG14	C1s
			Q8CG16	C1ra
			Q8CG76	Akr7a5
			Q8CG79	Trp53bp2
			Q8CGA0	Ppm1f
			Q8CGB6	Tenc1
			Q8CGK3	Lonp1
			Q8CHC4	Synj1
			Q8CHG3	Gcc2
			Q8CHK3	Mboat7
			Q8CHR6	Dpyd
			Q8CI11	Gnl3
			Q8CIE6	Copa
			Q8CIF4	Btd
			Q8CIN4	Pak2
			Q8JZM0	Tfb1m
			Q8JZN5	Acad9
			Q8JZN7	Rhot2
			Q8JZQ2	Afg3l2
			Q8JZQ9	Eif3b
			Q8JZS9	Mrpl48
			Q8JZU0	Nudt13
			Q8JZV9	Bdh2
			Q8JZY4	1110008L16Rik
			Q8K010	Oplah
			Q8K021	Scamp1
			Q8K094	Pvr
			Q8K0D5	Gfm1
			Q8K0E8	Fgb
			Q8K0G5	Tssc1
			Q8K0G8	Esrp2
			Q8K0L2	Entpd8
			Q8K0L9	Zbtb20
			Q8K0Z7	Taco1
			Q8K157	Galm
			Q8K183	Pdxk
			Q8K1R7	Nek9
			Q8K1Z0	Coq9
			Q8K215	Lyrm4
			Q8K224	Nat10
			Q8K268	Abcf3
			Q8K2C6	Sirt5
			Q8K2C7	Os9
			Q8K2I4	Manba
			Q8K2M0	Mrpl38
			Q8K2P2	Fam83a
			Q8K2Q9	4930506M07Rik
			Q8K2Y7	Mrpl47
			Q8K370	Acad10
			Q8K3G9	Appl2
			Q8K3H0	Appl1
			Q8K3J1	Ndufs8
			Q8K409	Polb
			Q8K411	Pitrm1
			Q8K440	Abca8b
			Q8K4F5	Abhd11
			Q8K4H1	Afmid
			Q8K4K6	Pank1
			Q8K4Q6	Neil1
			Q8K4Z3	Apoa1bp
			Q8QZR1	Tat
			Q8QZR5	Gpt
			Q8QZS1	Hibch
			Q8R015	Bloc1s5
			Q8R035	Ict1
			Q8R080	Gtse1
			Q8R084	Ugt2b1
			Q8R086	Suox
			Q8R0F8	Fahd1
			Q8R0F9	Sec14l4
			Q8R0G9	Nup133
			Q8R0N6	Adhfe1
			Q8R0S2	Iqsec1
			Q8R0W0	Eppk1
			Q8R0Y6	Aldh1l1
			Q8R104	Sirt3
			Q8R105	Vps37c
			Q8R121	Serpina10
			Q8R123	Flad1
			Q8R127	Sccpdh
			Q8R146	Apeh
			Q8R151	Znfx1
			Q8R164	Bphl
			Q8R180	Ero1l
			Q8R1B4	Eif3c
			Q8R1F5	Hyi
			Q8R1G2	Cmbl
			Q8R1K4	Agxt2l2
			Q8R1N0	Zfp830
			Q8R1S0	Coq6
			Q8R1S9	Slc38a4
			Q8R1V4	Tmed4
			Q8R216	Sirt4
			Q8R2E9	Ero1lb
			Q8R2K3	Ssbp1
			Q8R2Q4	Gfm2
			Q8R2Q8	Bst2
			Q8R2R3	Aagab
			Q8R2S8	Cd177
			Q8R2Y8	Ptrh2
			Q8R332	Nupl1
			Q8R366	Igsf8
			Q8R3F5	Mcat
			Q8R3L2	Tcf25
			Q8R3P0	Aspa
			Q8R3Q0	Tmem66
			Q8R404	2410015M20Rik
			Q8R422	Cd109
			Q8R4H7	Nags
			Q8R4N0	Clybl
			Q8R4U0	Stab2
			Q8R502	Lrrc8c
			Q8R570	Snap47
			Q8R5F3	AI314976
			Q8R5F7	Ifih1
			Q8R5I6	Gstm4
			Q8R5J9	Arl6ip5
			Q8R5L1	C1qbp
			Q8VBW8	Ttc36
			Q8VBX6	Mpdz
			Q8VC28	Akr1c13
			Q8VC30	Dak
			Q8VC31	Ccdc9
			Q8VC70	Rbms2
			Q8VC77	Akr1c20
			Q8VC97	Upb1
			Q8VCA4	Cyp4f15
			Q8VCA8	Scrn2
			Q8VCB3	Gys2
			Q8VCC1	Hpgd
			Q8VCC2	Ces1g
			Q8VCD5	Med17
			Q8VCG1	Dut
			Q8VCH0	Acaa1b
			Q8VCH7	Rdh10
			Q8VCH8	Ubxn4
			Q8VCI5	Pex19
			Q8VCM7	Fgg
			Q8VCN5	Cth
			Q8VCN9	Tbcc
			Q8VCR7	Abhd14b
			Q8VCS0	Pglyrp2
			Q8VCX1	Akr1d1
			Q8VCZ9	Prodh2
			Q8VD31	Tapbpl
			Q8VDC1	Fyco1
			Q8VDD8	Wash
			Q8VDG5	Ppcs
			Q8VDI7	Ubac1
			Q8VDJ3	Hdlbp
			Q8VDL4	Adpgk
			Q8VDN2	Atp1a1
			Q8VDQ1	Ptgr2
			Q8VDT9	Mrpl50
			Q8VDU3	Apol9a
			Q8VDV8	Mitd1
			Q8VDW0	Ddx39
			Q8VDZ4	Zdhhc5
			Q8VE19	Mios
			Q8VE22	Mrps23
			Q8VE47	Uba5
			Q8VE88	Fam114a2
			Q8VE95	C030006K11Rik
			Q8VE99	Ccdc115
			Q8VEB4	Pla2g15
			Q8VED9	Lgalsl
			Q8VEE0	Rpe
			Q8VEJ4	Nle1
			Q8VHN8	Nudt16l1
			Q8VI47	Abcc2
			Q8VI78	Pla1a
			Q8VI94	Oasl1
			Q8VIM9	Irgq
			Q91V04	Tram1
			Q91V08	Clec2d
			Q91V16	Lyrm5
			Q91V55	Rps5
			Q91V76	4931406C07Rik
			Q91VA7	Idh3b
			Q91VC4	Plvap
			Q91VD9	Ndufs1
			Q91VF2	Hnmt
			Q91VK1	Bzw2
			Q91VR5	Ddx1
			Q91VT4	Cbr4
			Q91VU6	Dcaf11
			Q91VW5	Golga4
			Q91VX2	Ubap2
			Q91W43	Gldc
			Q91W59	Rbms1
			Q91W64	Cyp2c70
			Q91WC3	Acsl6
			Q91WD5	Ndufs2
			Q91WE4	BC031181
			Q91WK2	Eif3h
			Q91WK5	Gcsh
			Q91WM2	Cecr5
			Q91WN1	Dnajc9
			Q91WN4	Kmo
			Q91WP6	Serpina3n
			Q91WR3	Ascc2
			Q91WS0	Cisd1
			Q91WS4	Bhmt2
			Q91WT7	Akr1c14
			Q91WX5	Bak1
			Q91X44	Gckr
			Q91X52	Dcxr
			Q91X72	Hpx
			Q91X77	Cyp2c50
			Q91X78	Erlin1
			Q91X91	Qprt
			Q91XB0	Trex1
			Q91XD2	Lims2
			Q91XD4	Ftcd
			Q91XE0	Glyat
			Q91XE4	Acy3
			Q91XF0	Pnpo
			Q91XL1	Lrg1
			Q91Y47	F11
			Q91Y74	St3gal4
			Q91Y97	Aldob
			Q91YD9	Wasl
			Q91YI0	Asl
			Q91YJ5	Mtif2
			Q91YM4	Tbrg4
			Q91YN5	Uap1
			Q91YP0	L2hgdh
			Q91YP2	Nln
			Q91YP3	Dera
			Q91YQ5	Rpn1
			Q91YR1	Twf1
			Q91YR5	Mettl13
			Q91YW3	Dnajc3
			Q91YX5	Lpgat1
			Q91YZ8	Pabpc4
			Q91Z38	Ttc1
			Q91Z40	Gbp7
			Q91Z96	Bmp2k
			Q91ZJ5	Ugp2
			Q91ZP3	Lpin1
			Q91ZW3	Smarca5
			Q91ZX7	Lrp1
			Q920A5	Scpep1
			Q920A7	Afg3l1
			Q920L1	Fads1
			Q920R0	Als2
			Q921F4	Hnrnpll
			Q921G9	Tjp3
			Q921I1	Trf
			Q921I9	Exosc4
			Q921K2	Parp1
			Q921K8	Fam115c
			Q921L3	Tmco1
			Q921M3	Sf3b3
			Q921N7	Tmem70
			Q921S7	Mrpl37
			Q921X9	Pdia5
			Q922B1	Macrod1
			Q922D8	Mthfd1
			Q922I7	Ptbp1
			Q922J3	Clip1
			Q922Q8	Lrrc59
			Q922R8	Pdia6
			Q923B6	Steap4
			Q923D2	Blvrb
			Q924D0	Rtn4ip1
			Q924T2	Mrps2
			Q924Y0	Bbox1
			Q925B0	Pawr
			Q925I1	Atad3a
			Q925N0	Sfxn5
			Q925N2	Sfxn2
			Q96LX3	Slc22a30
			Q99020	Hnrnpab
			Q99J08	Sec14l2
			Q99J47	Dhrs7b
			Q99J87	Dhx58
			Q99J99	Mpst
			Q99JB2	Stoml2
			Q99JF8	Psip1
			Q99JR1	Sfxn1
			Q99JR5	Tinagl1
			Q99JR6	Nmnat3
			Q99JT1	Pet112
			Q99JT9	Adi1
			Q99JW2	Acy1
			Q99JX3	Gorasp2
			Q99JX4	Eif3m
			Q99JY0	Hadhb
			Q99JY8	Ppap2b
			Q99JZ0	Sdcbp2
			Q99K01	Pdxdc1
			Q99K41	Emilin1
			Q99K67	Aass
			Q99K70	Rragc
			Q99K73	Nrf1
			Q99KB8	Hagh
			Q99KC8	Vwa5a
			Q99KF1	Tmed9
			Q99KI3	Emc3
			Q99KJ8	Dctn2
			Q99KP3	Cryl1
			Q99KQ4	Nampt
			Q99KR3	Lactb2
			Q99KS2	Ngrn
			Q99KU0	Vmp1
			Q99KV1	Dnajb11
			Q99L13	Hibadh
			Q99L20	Gstt3
			Q99LB4	Capg
			Q99LB6	Mat2b
			Q99LC3	Ndufa10
			Q99LC9	Pex6
			Q99LE6	Abcf2
			Q99LI7	Cstf3
			Q99LJ5	Cmtm3
			Q99LX0	Park7
			Q99M01	Fars2
			Q99M04	Lias
			Q99M51	Nck1
			Q99MB2	Mtfr1
			Q99MN1	Kars
			Q99MN9	Pccb
			Q99MR3	Slc12a9
			Q99MR8	Mccc1
			Q99MS3	Mpv17l
			Q99MU3	Adar
			Q99MZ3	Mlxipl
			Q99MZ7	Pecr
			Q99N15	Hsd17b10
			Q99N42	Tymp
			Q99N84	Mrps18b
			Q99N87	Mrps5
			Q99N91	Mrpl34
			Q99N93	Mrpl16
			Q99N94	Mrpl9
			Q99N96	Mrpl1
			Q99NF1	Bco2
			Q99NF7	Ppm1b
			Q99P27	Pla2g12b
			Q99P72	Rtn4
			Q99PE8	Abcg5
			Q99PG0	Aadac
			Q99PG2	Ogfr
			Q99PI5	Lpin2
			Q99PL5	Rrbp1
			Q9BCZ4	Vimp
			Q9CPP6	Ndufa5
			Q9CPQ1	Cox6c
			Q9CPQ3	Tomm22
			Q9CPQ8	Atp5l
			Q9CPQ9	Aldoart1
			Q9CPR5	Mrpl15
			Q9CPS6	Hint3
			Q9CPU0	Glo1
			Q9CPV4	Glod4
			Q9CPW3	Mrpl54
			Q9CPW9	Metap1d
			Q9CPX6	Atg3
			Q9CPY1	Mrpl51
			Q9CQ06	Mrpl24
			Q9CQ19	Myl9
			Q9CQ40	Mrpl49
			Q9CQ54	Ndufc2
			Q9CQ60	Pgls
			Q9CQ65	Mtap
			Q9CQ69	Uqcrq
			Q9CQ73	Pkp2
			Q9CQ75	Ndufa2
			Q9CQ86	Mien1
			Q9CQ88	Tspan31
			Q9CQ91	Ndufa3
			Q9CQA3	Sdhb
			Q9CQB4	Uqcrb
			Q9CQB5	Cisd2
			Q9CQC7	Gm3244
			Q9CQC8	Spg21
			Q9CQE8	2700060E02Rik
			Q9CQF0	Mrpl11
			Q9CQF3	Nudt21
			Q9CQF4	1700021F05Rik
			Q9CQH3	Ndufb5
			Q9CQI6	Cotl1
			Q9CQJ8	Ndufb9
			Q9CQL4	Mrpl20
			Q9CQM5	Txndc17
			Q9CQM8	Rpl21
			Q9CQN7	Mrpl41
			Q9CQQ7	Atp5f1
			Q9CQR4	Acot13
			Q9CQR6	Ppp6c
			Q9CQS4	Slc25a46
			Q9CQS8	Sec61b
			Q9CQT1	Mri1
			Q9CQU3	Rer1
			Q9CQU8	Immp1l
			Q9CQV1	Pam16
			Q9CQW9	Ifitm3
			Q9CQX2	Cyb5b
			Q9CQZ5	Ndufa6
			Q9CQZ6	Ndufb3
			Q9CR00	Psmd9
			Q9CR13	1110001J03Rik
			Q9CR26	Vta1
			Q9CR59	Gadd45gip1
			Q9CR61	Ndufb7
			Q9CR62	Slc25a11
			Q9CR68	Uqcrfs1
			Q9CR84	Atp5g1
			Q9CRA5	Golph3
			Q9CRB8	Mtfp1
			Q9CRB9	Chchd3
			Q9CSN1	Snw1
			Q9CW42	Marc1
			Q9CW79	Golga1
			Q9CWD8	Nubpl
			Q9CWK3	Cd2bp2
			Q9CWS0	Ddah1
			Q9CWY6	Rbpms2
			Q9CWY8	Rnaseh2a
			Q9CXF0	Kynu
			Q9CXI0	Coq5
			Q9CXJ1	Ears2
			Q9CXJ4	Abcb8
			Q9CXN7	Pbld2
			Q9CXT8	Pmpcb
			Q9CXU4	Timm23
			Q9CXW2	Mrps22
			Q9CXW3	Cacybp
			Q9CXW4	Rpl11
			Q9CXY6	Ilf2
			Q9CXZ1	Ndufs4
			Q9CY27	Tecr
			Q9CY58	Serbp1
			Q9CYA0	Creld2
			Q9CYK1	Wars2
			Q9CYL5	Glipr2
			Q9CYW4	Hdhd3
			Q9CZ42	Carkd
			Q9CZ83	Mrpl55
			Q9CZA6	Nde1
			Q9CZH3	Psmg3
			Q9CZJ2	Hspa12b
			Q9CZL5	Pcbd2
			Q9CZN7	Shmt2
			Q9CZR2	Naalad2
			Q9CZS1	Aldh1b1
			Q9CZX0	Elp3
			Q9D023	Mpc2
			Q9D051	Pdhb
			Q9D0A3	2610034B18Rik
			Q9D0B5	2610029I01Rik
			Q9D0C4	Trmt5
			Q9D0F3	Lman1
			Q9D0G0	Mrps30
			Q9D0I8	Mrto4
			Q9D0M3	Cyc1
			Q9D0Q7	Mrpl45
			Q9D0S9	Hint2
			Q9D104	Srp19
			Q9D114	Hddc3
			Q9D125	Mrps25
			Q9D154	Serpinb1a
			Q9D172	D10Jhu81e
			Q9D1B9	Mrpl28
			Q9D1D4	Tmed10
			Q9D1E6	Tbcb
			Q9D1E8	Agpat5
			Q9D1H6	Ndufaf4
			Q9D1H8	Mrpl53
			Q9D1I5	Mcee
			Q9D1J1	Necap2
			Q9D1M0	Sec13
			Q9D1M7	Fkbp11
			Q9D1N9	Mrpl21
			Q9D1Q6	Erp44
			Q9D273	Mmab
			Q9D2G2	Dlst
			Q9D2H5	Trim42
			Q9D2R0	Aacs
			Q9D2R8	Mrps33
			Q9D2V7	Coro7
			Q9D2W5	Gramd3
			Q9D328	Tmem35
			Q9D394	Rufy3
			Q9D3G5	Stx11
			Q9D404	Oxsm
			Q9D4E6	Pabpc6
			Q9D4H2	Gcc1
			Q9D554	Sf3a3
			Q9D5J6	Shpk
			Q9D662	Sec23b
			Q9D6J5	Ndufb8
			Q9D6J6	Ndufv2
			Q9D6R2	Idh3a
			Q9D6S7	Mrrf
			Q9D6V8	Paip2
			Q9D6Y7	Msra
			Q9D6Y9	Gbe1
			Q9D7F7	Chmp4c
			Q9D7J4	Cox20
			Q9D7J9	Echdc3
			Q9D7N3	Mrps9
			Q9D7N6	Mrpl30
			Q9D7S7	Rpl22l1
			Q9D7S9	Chmp5
			Q9D820	Prorsd1
			Q9D880	Timm50
			Q9D898	Arpc5l
			Q9D8B3	Chmp4b
			Q9D8C4	Ifi35
			Q9D8E6	Rpl4
			Q9D8H7	Oma1
			Q9D8N0	Eef1g
			Q9D8P4	Mrpl17
			Q9D8S3	Arfgap3
			Q9D8T2	Gsdmd
			Q9D8T7	Slirp
			Q9D8U8	Snx5
			Q9D8V0	H13
			Q9D8W7	Ociad2
			Q9D8Y1	Tmem126a
			Q9D902	Gtf2e2
			Q9D924	Isca1
			Q9D939	Sult1c2
			Q9D964	Gatm
			Q9D9K3	Aven
			Q9D9V3	Echdc1
			Q9DAA6	Exosc1
			Q9DAK9	Phpt1
			Q9DAT5	Trmu
			Q9DAV9	Tmem38b
			Q9DAW9	Cnn3
			Q9DB05	Napa
			Q9DB26	Phyhd1
			Q9DB29	Iah1
			Q9DB30	Phkg2
			Q9DB34	Chmp2a
			Q9DB60	2810405K02Rik
			Q9DB76	Emc9
			Q9DB77	Uqcrc2
			Q9DBA6	Tysnd1
			Q9DBA8	Amdhd1
			Q9DBB8	Dhdh
			Q9DBC0	1300018J18Rik
			Q9DBD0	1300017J02Rik
			Q9DBG1	Cyp27a1
			Q9DBG3	Ap2b1
			Q9DBG7	Srpr
			Q9DBH5	Lman2
			Q9DBK0	Acot12
			Q9DBK7	Uba7
			Q9DBL1	Acadsb
			Q9DBL7	Coasy
			Q9DBM2	Ehhadh
			Q9DBN5	Lonp2
			Q9DBS5	Klc4
			Q9DBU3	Riok3
			Q9DBZ5	Eif3k
			Q9DC23	Dnajc10
			Q9DC29	Abcb6
			Q9DC50	Crot
			Q9DC70	Ndufs7
			Q9DC71	Mrps15
			Q9DCA2	Mrps11
			Q9DCA5	Brix1
			Q9DCC8	Tomm20
			Q9DCD5	Tjap1
			Q9DCE9	Igtp
			Q9DCF9	Ssr3
			Q9DCG2	Cd302
			Q9DCG6	Pbld1
			Q9DCH4	Eif3f
			Q9DCJ5	Ndufa8
			Q9DCM0	Ethe1
			Q9DCM2	Gstk1
			Q9DCN1	Nudt12
			Q9DCP2	Slc38a3
			Q9DCQ2	Aspdh
			Q9DCS2	0610011F06Rik
			Q9DCS9	Ndufb10
			Q9DCT1	Akr1e1
			Q9DCT2	Ndufs3
			Q9DCT5	Sdf2
			Q9DCU6	Mrpl4
			Q9DCU9	Hoga1
			Q9DCV4	Fam82b
			Q9DCY0	Keg1
			Q9EP73	Cd274
			Q9EP75	Cyp4f14
			Q9EP89	Lactb
			Q9EP96	Slco1a4
			Q9EPB5	Serhl
			Q9EPE9	Atp13a1
			Q9EPK2	Rp2h
			Q9EPQ7	Stard5
			Q9EQ20	Aldh6a1
			Q9EQ32	Pik3ap1
			Q9EQC1	Hsd3b7
			Q9EQF5	Dpys
			Q9EQH2	Erap1
			Q9EQI8	Mrpl46
			Q9EQM6	Dgcr8
			Q9EQP2	Ehd4
			Q9EQQ2	Yipf5
			Q9EQQ9	Mgea5
			Q9ER00	Stx12
			Q9ER35	Fn3k
			Q9ER38	Tor3a
			Q9ERE7	Mesdc2
			Q9ERI2	Rab27a
			Q9ERK4	Cse1l
			Q9ERR1	Ndel1
			Q9ERR7	Sep15
			Q9ERS2	Ndufa13
			Q9ERV1	Mkrn2
			Q9ES00	Ube4b
			Q9ESP1	Sdf2l1
			Q9ESW4	Agk
			Q9ESW8	Pgpep1
			Q9ET30	Tm9sf3
			Q9JHF5	Tcirg1
			Q9JHH6	Cpb2
			Q9JHI5	Ivd
			Q9JHK4	Rabggta
			Q9JHR7	Ide
			Q9JHU4	Dync1h1
			Q9JHU9	Isyna1
			Q9JHW2	Nit2
			Q9JI39	Abcb10
			Q9JI75	Nqo2
			Q9JIA6	Galk1
			Q9JIF7	Copb1
			Q9JIH2	Nup50
			Q9JII6	Akr1a1
			Q9JIK5	Ddx21
			Q9JIK9	Mrps34
			Q9JIM1	Slc29a1
			Q9JJ00	Plscr1
			Q9JJ28	Flii
			Q9JJF9	Sppl2a
			Q9JJG9	Noa1
			Q9JJL8	Sars2
			Q9JJN5	Cpn1
			Q9JJR8	Tmem9b
			Q9JJV2	Pfn2
			Q9JJZ2	Tuba8
			Q9JK42	Pdk2
			Q9JK53	Prelp
			Q9JK81	Myg1
			Q9JKB1	Uchl3
			Q9JKF1	Iqgap1
			Q9JKF7	Mrpl39
			Q9JKL4	Ndufaf3
			Q9JKR6	Hyou1
			Q9JKV1	Adrm1
			Q9JKV5	Scamp4
			Q9JKX4	Aatf
			Q9JKY5	Hip1r
			Q9JKY7	Cyp2d22
			Q9JLB0	Mpp6
			Q9JLF6	Tgm1
			Q9JLI0	Akr1c12
			Q9JLI8	Sart3
			Q9JLJ0	Litaf
			Q9JLJ1	Selk
			Q9JLQ0	Cd2ap
			Q9JLQ2	Git2
			Q9JLT4	Txnrd2
			Q9JLV1	Bag3
			Q9JLZ3	Auh
			Q9JMD1	Sfmbt1
			Q9JMD3	Stard10
			Q9NYQ2	Hao2
			Q9QWG7	Sult1b1
			Q9QWR8	Naga
			Q9QWX2	Bcl2l1
			Q9QXF8	Gnmt
			Q9QXH4	Itgax
			Q9QXJ2	Stat2
			Q9QXM0	Abhd2
			Q9QXS6	Dbn1
			Q9QY66	Znhit2
			Q9QYC7	Ggcx
			Q9QYE6	Golga5
			Q9QYG0	Ndrg2
			Q9QYI3	Dnajc7
			Q9QYJ3	Dnajb1
			Q9QYR7	Acot3
			Q9QYR9	Acot2
			Q9QYY9	Adh4
			Q9QZ08	Nagk
			Q9QZ23	Nfu1
			Q9QZ25	Vnn3
			Q9QZ85	Iigp1
			Q9QZB9	Dctn5
			Q9QZD8	Slc25a10
			Q9QZD9	Eif3i
			Q9QZE5	Copg
			Q9QZH6	Ecsit
			Q9QZK2	Bcar3
			Q9QZM0	Ubqln2
			Q9QZS3	Numb
			Q9QZS5	Sgk2
			Q9R008	Mvk
			Q9R049	Amfr
			Q9R059	Fhl3
			Q9R099	Tbl2
			Q9R0A0	Pex14
			Q9R0E1	Plod3
			Q9R0E2	Plod1
			Q9R0M5	Tpk1
			Q9R0M6	Rab9
			Q9R0T8	Ikbke
			Q9R0X4	Acot9
			Q9R112	Sqrdl
			Q9R171	Cbln1
			Q9R1Q6	Tmem176b
			Q9R1Q7	Plp2
			Q9R233	Tapbp
			Q9R257	Hebp1
			Q9WTI7	Myo1c
			Q9WTK5	Nfkb2
			Q9WTL7	Lypla2
			Q9WTM5	Ruvbl2
			Q9WTP7	Ak3
			Q9WTQ5	Akap12
			Q9WU28	Pfdn5
			Q9WU78	Pdcd6ip
			Q9WU79	Prodh
			Q9WU84	Ccs
			Q9WUA5	Epm2a
			Q9WUD1	Stub1
			Q9WUH7	Sema4g
			Q9WUI1	Mapk11
			Q9WUK2	Eif4h
			Q9WUL7	Arl3
			Q9WUM3	Coro1b
			Q9WUM5	Suclg1
			Q9WUR2	Eci2
			Q9WUR9	Ak4
			Q9WV68	Decr2
			Q9WV70	Noc2l
			Q9WV91	Ptgfrn
			Q9WV98	Timm9
			Q9WVA3	Bub3
			Q9WVA4	Tagln2
			Q9WVJ3	Cpq
			Q9WVK4	Ehd1
			Q9WVL0	Gstz1
			Q9WVL3	Slc12a7
			Q9WVM8	Aadat
			Q9WVT6	Car14
			Q9Z0E6	Gbp2
			Q9Z0F4	Cib1
			Q9Z0G9	Cldn3
			Q9Z0H3	Smarcb1
			Q9Z0M9	Il18bp
			Q9Z0S3	Cldn14
			Q9Z0S9	Rabac1
			Q9Z110	Aldh18a1
			Q9Z127	Slc7a5
			Q9Z1A1	Tfg
			Q9Z1G4	Atp6v0a1
			Q9Z1J3	Nfs1
			Q9Z1M2	Irgm2
			Q9Z1P6	Ndufa7
			Q9Z1Q5	Clic1
			Q9Z1Q9	Vars
			Q9Z1R2	Bag6
			Q9Z1T1	Ap3b1
			Q9Z1Z0	Uso1
			Q9Z2A7	Dgat1
			Q9Z2F2	Oasl2
			Q9Z2G9	Htatip2
			Q9Z2I0	Letm1
			Q9Z2I8	Suclg2
			Q9Z2M7	Pmm2
			Q9Z2N8	Actl6a
			Q9Z2Q5	Mrpl40
			Q9Z2X2	Psmd10
			Q9Z2Y8	Prosc
